# Supplementary material for: The communicative advantage: how kinematic signaling supports semantic comprehension
Source: Psychol Res. 2019 May 11;84(7):1897–911. doi: 10.1007/s00426-019-01198-y (PMC7772160; doi:10.1007/s00426-019-01198-y)
Supplement: Supplementary file 2 — Supplementary material 2 (R 7 kb) [file 426_2019_1198_MOESM2_ESM.r]

library(lme4)
library(tidyr)
library(dplyr)
library(beanplot)
#read table
Sem2 <- read.table("Sem_data_perTrial_exp2.txt",header=TRUE)

#type conversion
Sem2$Study <-as.factor(as.character(Sem2$Study))
Sem2$context <-as.factor(as.character(Sem2$context))
Sem2$actor <-as.factor(as.character(Sem2$actor))
Sem2$action <-as.factor(as.character(Sem2$action))
Sem2$accuracy <-as.numeric(as.character(Sem2$accuracy))
Sem2$length <- as.factor(as.character(Sem2$length))

Sem2$distance <-as.numeric(as.character(Sem2$distance))
Sem2$space <-as.numeric(as.character(Sem2$space))
Sem2$Holdtime <-as.numeric(as.character(Sem2$Holdtime))
Sem2$Subs_R <-as.numeric(as.character(Sem2$Subs_R))
Sem2$Peak_R <-as.numeric(as.character(Sem2$Peak_R))
Sem2$RT <- as.numeric(as.character(Sem2$RT))
Sem2$duration <-as.numeric(as.character(Sem2$duration))
#rescale
Sem2$duration <-Sem2$duration/1000

#MULTICOLLINEARITY
PredV <- data.frame(Sem2$duration, Sem2$distance,Sem2$space,Sem2$Subs_R,Sem2$Peak_R,Sem2$Holdtime)
corvif(PredV)

PredV <- data.frame(Sem2$duration, Sem2$space,Sem2$Subs_R,Sem2$Peak_R,Sem2$Holdtime)
corvif(PredV)

#make sure we're only working with complete data (for model comparison)
NAF <- is.na(Sem2$RT)
Sem2 <- Sem2[NAF==FALSE,]

#outliers
Sem2 %>% group_by(participants) %>% summarise(average_score = mean(accuracy,na.rm=T)) -> Sem2_average_accuracy #check avg accuracyuracy
Avg_accuracy2 <- mean(Sem2_average_accuracy$average_score,na.rm=T)
SD_accuracy2 <- sd(Sem2_average_accuracy$average_score,na.rm=T)
Out_accuracy2 <- Sem2_average_accuracy$average_score <(Avg_accuracy2-(SD_accuracy2*2.5)) 
#no outliers based on accuracy

mean_RT2 <- mean(Sem2$RT,na.rm=TRUE)
SD_RT2 <- sd(Sem2$RT,na.rm=TRUE)

Out_RT2 <- Sem2$RT > mean_RT2+(SD_RT2*2.5)
Sem2.rm <- Sem2[Out_RT1 == FALSE,] #remove outlying RTs

#datasets
Sem2.MF <- Sem2.rm[Sem2.rm$length == 2,]
Sem2.MFc <-Sem2.MF[Sem2.MF$accuracy==1,]

#####
#STATS
#RM ANOVA

#calculate averages
Sem2.rm %>% group_by(participants,length,context) %>% summarise(average_score = mean(accuracy,na.rm=T)) -> Sem2_average_accuracy_context #check avg acc
#RM-ANOVA: accuracy
Sem2_ezanova.acc <- ezANOVA(
  data = Sem2_average_accuracy_context
  , dv = average_score
  , wid = participants
  , within = .(context,length)
)
print(Sem2_ezanova.acc) #RM-ANOVA results: accuracy

#POSTHOC: ACCURACY
Sem2_average_accuracy_context %>% group_by(participants,length,context) %>% summarise(average_score = mean(average_score,na.rm=T)) -> ACCcontext
ACCcontext0 <- ACCcontext[ACCcontext$context==0,]
ACCcontext1 <- ACCcontext[ACCcontext$context==1,]
ACCcontextL1 <- ACCcontext[ACCcontext$length==1,]
ACCcontext0L1 <- ACCcontext0[ACCcontext0$length==1,]
ACCcontext0L2 <- ACCcontext0[ACCcontext0$length==2,]
ACCcontext0L3 <- ACCcontext0[ACCcontext0$length==3,]
ACCcontext1L1 <- ACCcontext1[ACCcontext1$length==1,]
ACCcontext1L2 <- ACCcontext1[ACCcontext1$length==2,]
ACCcontext1L3 <- ACCcontext1[ACCcontext1$length==3,]

#standard Bonferroni (for posthoc tests): .017
#run the post-hoc paired t-tests
var.test(ACCcontext0L1$average_score,ACCcontext1L1$average_score)#check for equal variances
PostcontextACC1 <- t.test(ACCcontext0L1$average_score,ACCcontext1L1$average_score,paired=TRUE,var.equal=TRUE)
var.test(ACCcontext0L2$average_score,ACCcontext1L2$average_score)
PostcontextACC2 <- t.test(ACCcontext0L2$average_score,ACCcontext1L2$average_score,paired=TRUE,var.equal=TRUE)
var.test(ACCcontext0L3$average_score,ACCcontext1L3$average_score)
PostcontextACC3 <- t.test(ACCcontext0L3$average_score,ACCcontext1L3$average_score,paired=TRUE,var.equal=TRUE)

#BEANPLOT: accuracy
beanplot(Sem2_average_accuracy_context$average_score~Sem2_average_accuracy_context$context*Sem2_average_accuracy_context$length, ll=0.04, 
         main="Accuracy across video lengths", side="both",
         xlab="Video Length", ylab="Accuracy (%)",cex.lab=1.5,col = list("lightblue",c("darkgreen","black")),
         axes=F, bw="nrd0",ylim=c(0.2,1.0))
axis(1,at=c(1,2,3), labels=c("Initial","Medium","Full"))
axis(2, at=c(0.2,0.4,0.6,0.8,1.0), labels=c("20","40","60","80","100"))
legend("bottomright",fill = c("lightblue","darkgreen"),
       legend = c("Less-Communicative","More-Communicative"), box.lty=0)

##RM-ANOVA: RT
Sem2.rm %>% group_by(participants,length,context) %>% summarise(average_score = mean(RT,na.rm=T)) -> Sem2_average_RT_context #check avg RT
Sem2_ezanova.RT <- ezANOVA(
  data = Sem2_average_RT_context
  , dv = average_score
  , wid = participants
  , within = .(context,length)
)
print(Sem2_ezanova.RT) #RM-ANOVA results: RT

##post-hoc: RT
####
Sem2_average_RT_context %>% group_by(participants,length) %>% summarise(average_score = mean(average_score,na.rm=T)) -> RTCTX
RTL1 <-RTCTX[RTCTX$length==1,]
RTL2 <- RTCTX[RTCTX$length==2,]
RTL3 <- RTCTX[RTCTX$length==3,]

#simple Bonferroni corrected alpha: 0.025
#run the post-hoc paired t-tests
var.test(RTL1$average_score,RTL2$average_score)
PostRTL1L2 <- t.test(RTL1$average_score,RTL2$average_score,paired=TRUE,var.equal = TRUE)
var.test(RTL2$average_score,RTL3$average_score)
PostRTL2L3 <- t.test(RTL2$average_score,RTL3$average_score,paired=TRUE,var.equal = TRUE)

#BEANPLOT: RT
beanplot(Sem2_average_RT_context$average_score~Sem2_average_RT_context$context*Sem2_average_RT_context$length, ll=0.04, 
         main="RT across video lengths", side="both",
         xlab="Video Length",ylab="Response Time (s)",cex.lab=1.5, col = list("lightblue",c("darkgreen","black")),
         axes=F, bw="nrd0")
axis(1,at=c(1,2,3), labels=c("Initial","Medium","Full"))
axis(2)
legend("topright",fill = c("lightblue","darkgreen"),
       legend = c("Less-Communicative","More-Communicative"), box.lty=0)


#calcualte average correlation between all predictor variables
SpaceVel <- cor.test(Sem2.rm$space,Sem2.rm$Peak_R)
SpaceHold <- cor.test(Sem2.rm$space,Sem2.rm$Holdtime)
SpaceSubs <- cor.test(Sem2.rm$space,Sem2.rm$Subs_R)
SpaceDur <- cor.test(Sem2.rm$space,Sem2.rm$duration)
VelHold <- cor.test(Sem2.rm$Peak_R,Sem2.rm$Holdtime)
VelSubs <- cor.test(Sem2.rm$Peak_R,Sem2.rm$Subs_R)
Veldur <- cor.test(Sem2.rm$Peak_R,Sem2.rm$duration)
HoldSubs <- cor.test(Sem2.rm$Holdtime,Sem2.rm$Subs_R)
HoldDur <- cor.test(Sem2.rm$Holdtime,Sem2.rm$duration)
SubsDur <- cor.test(Sem2.rm$Subs_R,Sem2.rm$duration)

AVGcorr <- mean(SpaceVel$estimate,SpaceHold$estimate,SpaceSubs$estimate,SpaceDur$estimate,VelHolds$estimate,VelSubs$estimate,Veldur$estimate,HoldSubs$estimate,HoldDur$estimate)
#SISA corrected Bonferroni for 3 tests: 0.019

#Accuracy regression - full model set
#Does range of motion contribute to model?
Sem2_accuracy.null = glmer(accuracy ~ duration + (1|participants),data=Sem2.MF, family=binomial)
Sem2_accuracy.R = glmer(accuracy ~ duration +space + (1|participants),data=Sem2.MF, family=binomial,glmerControl(optimizer="bobyqa"))
anova(Sem2_accuracy.null,Sem2_accuracy.R) #it does not
#does peak velocity contribute to model?
Sem2_accuracy.V = glmer(accuracy ~ duration +Peak_R + (1|participants),data=Sem2.MF, family=binomial,glmerControl(optimizer="bobyqa"))
anova(Sem2_accuracy.null,Sem2_accuracy.V) #it does not
#does segmentation/punctuality contribute to model?
Sem2_accuracy.P = glmer(accuracy ~ duration +Holdtime + Subs_R + (1|participants),data=Sem2.MF, family=binomial,glmerControl(optimizer="bobyqa"))
anova(Sem2_accuracy.null,Sem2_accuracy.P) #it does!

summary(Sem2_accuracy.P)#final model

#RT regression - 
#Does range of motion contribute to model?
Sem2_RT.null <- lmer(RT ~ duration + (1|participants),data=Sem2.MFc)
Sem2_RT.R <- lmer(RT ~ duration + space + (1|participants), data=Sem2.MFc)
anova(Sem2_RT.null,Sem2_RT.R)#it does not
#does peak velocity contribute to model?
Sem2_RT.V <- lmer(RT ~ duration + Peak_R + (1|participants), data=Sem2.MFc)
anova(Sem2_RT.null,Sem2_RT.V)#it does not
#does segmentation/punctuality contribute to model?
Sem2_RT.P <- lmer(RT ~ duration + Holdtime + Subs_R + (1|participants), data=Sem2.MFc)
anova(Sem2_RT.null,Sem2_RT.P)#it does not

summary(Sem2_RT.null)#for the duration parameter
