# Supplementary material for: The communicative advantage: how kinematic signaling supports semantic comprehension
Source: Psychol Res. 2019 May 11;84(7):1897–911. doi: 10.1007/s00426-019-01198-y (PMC7772160; doi:10.1007/s00426-019-01198-y)
Supplement: Supplementary file 3 — Supplementary material 3 (TXT 192 kb) [file 426_2019_1198_MOESM3_ESM.txt]

filter_outlier1.5IQR	participants	actor	action	context	length	distance	space	Holdcount	Holdtime	Subs_R	Subs_L	Peak_R	Peak_L	duration	RT	accuracy	avg_mod	filter_
1	1	2	3	0	1	-0.51477	-0.65268	-0.24	-0.27	-0.79	1.23	-1.65	-0.41	6990	1.050281	1	-0.77	0
1	2	2	3	0	1	-0.51477	-0.65268	-0.24	-0.27	-0.79	1.23	-1.65	-0.41	6990	1.975423	1	-0.77	0
1	3	2	3	0	1	-0.51477	-0.65268	-0.24	-0.27	-0.79	1.23	-1.65	-0.41	6990	2.408821	0	-0.77	0
1	4	2	3	0	1	-0.51477	-0.65268	-0.24	-0.27	-0.79	1.23	-1.65	-0.41	6990	1.433697	1	-0.77	0
1	5	2	3	0	1	-0.51477	-0.65268	-0.24	-0.27	-0.79	1.23	-1.65	-0.41	6990	2.667206	1	-0.77	0
1	6	2	3	0	1	-0.51477	-0.65268	-0.24	-0.27	-0.79	1.23	-1.65	-0.41	6990	3.408945	1	-0.77	0
1	7	2	3	0	1	-0.51477	-0.65268	-0.24	-0.27	-0.79	1.23	-1.65	-0.41	6990	3.217251	1	-0.77	0
0	8	2	3	0	1	-0.51477	-0.65268	-0.24	-0.27	-0.79	1.23	-1.65	-0.41	6990	4.100722	1	-0.77	0
1	9	2	3	0	1	-0.51477	-0.65268	-0.24	-0.27	-0.79	1.23	-1.65	-0.41	6990	3.317178	0	-0.77	0
1	10	2	3	0	1	-0.51477	-0.65268	-0.24	-0.27	-0.79	1.23	-1.65	-0.41	6990	1.733722	1	-0.77	0
1	11	2	3	0	1	-0.51477	-0.65268	-0.24	-0.27	-0.79	1.23	-1.65	-0.41	6990	2.242114	1	-0.77	0
1	12	2	3	0	1	-0.51477	-0.65268	-0.24	-0.27	-0.79	1.23	-1.65	-0.41	6990	2.075448	0	-0.77	0
1	13	2	3	0	1	-0.51477	-0.65268	-0.24	-0.27	-0.79	1.23	-1.65	-0.41	6990	1.091988	0	-0.77	0
1	14	2	3	0	1	-0.51477	-0.65268	-0.24	-0.27	-0.79	1.23	-1.65	-0.41	6990	1.900426	0	-0.77	0
1	15	2	3	0	1	-0.51477	-0.65268	-0.24	-0.27	-0.79	1.23	-1.65	-0.41	6990	1.833719	1	-0.77	0
1	16	2	3	0	1	-0.51477	-0.65268	-0.24	-0.27	-0.79	1.23	-1.65	-0.41	6990	1.700367	0	-0.77	0
1	17	2	3	0	1	-0.51477	-0.65268	-0.24	-0.27	-0.79	1.23	-1.65	-0.41	6990	2.242143	0	-0.77	0
1	18	2	3	0	1	-0.51477	-0.65268	-0.24	-0.27	-0.79	1.23	-1.65	-0.41	6990	1.550361	1	-0.77	0
1	19	2	3	0	1	-0.51477	-0.65268	-0.24	-0.27	-0.79	1.23	-1.65	-0.41	6990	1.80045	1	-0.77	0
1	20	2	3	0	1	-0.51477	-0.65268	-0.24	-0.27	-0.79	1.23	-1.65	-0.41	6990	2.850557	0	-0.77	0
1	1	2	14	0	3	-0.17633	0.87051	0	-2.83	-0.52	0.18	-0.43	0.28	5710	1.441894	0	-0.05	0
1	2	2	14	0	3	-0.17633	0.87051	0	-2.83	-0.52	0.18	-0.43	0.28	5710	3.225508	0	-0.05	0
1	3	2	14	0	3	-0.17633	0.87051	0	-2.83	-0.52	0.18	-0.43	0.28	5710	1.833741	1	-0.05	0
1	4	2	14	0	3	-0.17633	0.87051	0	-2.83	-0.52	0.18	-0.43	0.28	5710	0.966989	1	-0.05	0
1	5	2	14	0	3	-0.17633	0.87051	0	-2.83	-0.52	0.18	-0.43	0.28	5710	2.517184	0	-0.05	0
1	6	2	14	0	3	-0.17633	0.87051	0	-2.83	-0.52	0.18	-0.43	0.28	5710	1.492028	0	-0.05	0
1	7	2	14	0	3	-0.17633	0.87051	0	-2.83	-0.52	0.18	-0.43	0.28	5710	3.04222	1	-0.05	0
1	8	2	14	0	3	-0.17633	0.87051	0	-2.83	-0.52	0.18	-0.43	0.28	5710	1.975433	1	-0.05	0
1	9	2	14	0	3	-0.17633	0.87051	0	-2.83	-0.52	0.18	-0.43	0.28	5710	1.967108	1	-0.05	0
1	10	2	14	0	3	-0.17633	0.87051	0	-2.83	-0.52	0.18	-0.43	0.28	5710	2.692221	0	-0.05	0
1	11	2	14	0	3	-0.17633	0.87051	0	-2.83	-0.52	0.18	-0.43	0.28	5710	1.708712	1	-0.05	0
1	12	2	14	0	3	-0.17633	0.87051	0	-2.83	-0.52	0.18	-0.43	0.28	5710	1.783733	0	-0.05	0
1	13	2	14	0	3	-0.17633	0.87051	0	-2.83	-0.52	0.18	-0.43	0.28	5710	0.441874	1	-0.05	0
1	14	2	14	0	3	-0.17633	0.87051	0	-2.83	-0.52	0.18	-0.43	0.28	5710	2.508857	0	-0.05	0
1	15	2	14	0	3	-0.17633	0.87051	0	-2.83	-0.52	0.18	-0.43	0.28	5710	1.583756	1	-0.05	0
1	16	2	14	0	3	-0.17633	0.87051	0	-2.83	-0.52	0.18	-0.43	0.28	5710	1.383678	0	-0.05	0
1	17	2	14	0	3	-0.17633	0.87051	0	-2.83	-0.52	0.18	-0.43	0.28	5710	2.400501	1	-0.05	0
1	18	2	14	0	3	-0.17633	0.87051	0	-2.83	-0.52	0.18	-0.43	0.28	5710	1.467041	0	-0.05	0
1	19	2	14	0	3	-0.17633	0.87051	0	-2.83	-0.52	0.18	-0.43	0.28	5710	2.317145	1	-0.05	0
1	20	2	14	0	3	-0.17633	0.87051	0	-2.83	-0.52	0.18	-0.43	0.28	5710	2.467168	1	-0.05	0
1	1	2	19	0	2	-0.07473	-0.90941	0	-2.83	-0.46	-0.16	-1.15	-0.59	5070	3.083906	1	-0.52	1
1	2	2	19	0	2	-0.07473	-0.90941	0	-2.83	-0.46	-0.16	-1.15	-0.59	5070	2.750535	1	-0.52	1
1	3	2	19	0	2	-0.07473	-0.90941	0	-2.83	-0.46	-0.16	-1.15	-0.59	5070	2.408821	0	-0.52	1
1	4	2	19	0	2	-0.07473	-0.90941	0	-2.83	-0.46	-0.16	-1.15	-0.59	5070	1.583718	0	-0.52	1
1	5	2	19	0	2	-0.07473	-0.90941	0	-2.83	-0.46	-0.16	-1.15	-0.59	5070	1.567026	1	-0.52	1
1	6	2	19	0	2	-0.07473	-0.90941	0	-2.83	-0.46	-0.16	-1.15	-0.59	5070	2.208797	0	-0.52	1
1	7	2	19	0	2	-0.07473	-0.90941	0	-2.83	-0.46	-0.16	-1.15	-0.59	5070	1.783729	1	-0.52	1
1	8	2	19	0	2	-0.07473	-0.90941	0	-2.83	-0.46	-0.16	-1.15	-0.59	5070	1.483671	0	-0.52	1
1	9	2	19	0	2	-0.07473	-0.90941	0	-2.83	-0.46	-0.16	-1.15	-0.59	5070	2.058783	1	-0.52	1
1	10	2	19	0	2	-0.07473	-0.90941	0	-2.83	-0.46	-0.16	-1.15	-0.59	5070	1.825436	1	-0.52	1
1	11	2	19	0	2	-0.07473	-0.90941	0	-2.83	-0.46	-0.16	-1.15	-0.59	5070	1.475358	1	-0.52	1
1	12	2	19	0	2	-0.07473	-0.90941	0	-2.83	-0.46	-0.16	-1.15	-0.59	5070	1.692056	0	-0.52	1
1	13	2	19	0	2	-0.07473	-0.90941	0	-2.83	-0.46	-0.16	-1.15	-0.59	5070	0.941966	0	-0.52	1
1	14	2	19	0	2	-0.07473	-0.90941	0	-2.83	-0.46	-0.16	-1.15	-0.59	5070	2.058759	1	-0.52	1
1	15	2	19	0	2	-0.07473	-0.90941	0	-2.83	-0.46	-0.16	-1.15	-0.59	5070	1.358698	0	-0.52	1
1	16	2	19	0	2	-0.07473	-0.90941	0	-2.83	-0.46	-0.16	-1.15	-0.59	5070	1.417013	1	-0.52	1
1	17	2	19	0	2	-0.07473	-0.90941	0	-2.83	-0.46	-0.16	-1.15	-0.59	5070	0.75858	0	-0.52	1
1	18	2	19	0	2	-0.07473	-0.90941	0	-2.83	-0.46	-0.16	-1.15	-0.59	5070	1.725365	0	-0.52	1
1	19	2	19	0	2	-0.07473	-0.90941	0	-2.83	-0.46	-0.16	-1.15	-0.59	5070	1.958732	1	-0.52	1
1	20	2	19	0	2	-0.07473	-0.90941	0	-2.83	-0.46	-0.16	-1.15	-0.59	5070	1.633709	1	-0.52	1
1	1	3	17	1	1	-0.1681	-0.08119	2.57	0.83	0.73	0.06	-0.31	-0.45	8403	1.266991	1	0.55	0
1	2	3	17	1	1	-0.1681	-0.08119	2.57	0.83	0.73	0.06	-0.31	-0.45	8403	1.816981	1	0.55	0
1	3	3	17	1	1	-0.1681	-0.08119	2.57	0.83	0.73	0.06	-0.31	-0.45	8403	3.35062	0	0.55	0
1	4	3	17	1	1	-0.1681	-0.08119	2.57	0.83	0.73	0.06	-0.31	-0.45	8403	0.916812	0	0.55	0
1	5	3	17	1	1	-0.1681	-0.08119	2.57	0.83	0.73	0.06	-0.31	-0.45	8403	1.433684	1	0.55	0
1	6	3	17	1	1	-0.1681	-0.08119	2.57	0.83	0.73	0.06	-0.31	-0.45	8403	2.800552	1	0.55	0
1	7	3	17	1	1	-0.1681	-0.08119	2.57	0.83	0.73	0.06	-0.31	-0.45	8403	2.125456	1	0.55	0
1	8	3	17	1	1	-0.1681	-0.08119	2.57	0.83	0.73	0.06	-0.31	-0.45	8403	2.583855	1	0.55	0
1	9	3	17	1	1	-0.1681	-0.08119	2.57	0.83	0.73	0.06	-0.31	-0.45	8403	2.83393	1	0.55	0
1	10	3	17	1	1	-0.1681	-0.08119	2.57	0.83	0.73	0.06	-0.31	-0.45	8403	2.467153	1	0.55	0
1	11	3	17	1	1	-0.1681	-0.08119	2.57	0.83	0.73	0.06	-0.31	-0.45	8403	2.66717	1	0.55	0
1	12	3	17	1	1	-0.1681	-0.08119	2.57	0.83	0.73	0.06	-0.31	-0.45	8403	3.042265	1	0.55	0
1	13	3	17	1	1	-0.1681	-0.08119	2.57	0.83	0.73	0.06	-0.31	-0.45	8403	1.817061	0	0.55	0
1	14	3	17	1	1	-0.1681	-0.08119	2.57	0.83	0.73	0.06	-0.31	-0.45	8403	2.133788	0	0.55	0
1	15	3	17	1	1	-0.1681	-0.08119	2.57	0.83	0.73	0.06	-0.31	-0.45	8403	1.950426	0	0.55	0
1	16	3	17	1	1	-0.1681	-0.08119	2.57	0.83	0.73	0.06	-0.31	-0.45	8403	1.258658	1	0.55	0
1	17	3	17	1	1	-0.1681	-0.08119	2.57	0.83	0.73	0.06	-0.31	-0.45	8403	3.525653	1	0.55	0
1	18	3	17	1	1	-0.1681	-0.08119	2.57	0.83	0.73	0.06	-0.31	-0.45	8403	1.883791	0	0.55	0
1	19	3	17	1	1	-0.1681	-0.08119	2.57	0.83	0.73	0.06	-0.31	-0.45	8403	2.083775	0	0.55	0
0	20	3	17	1	1	-0.1681	-0.08119	2.57	0.83	0.73	0.06	-0.31	-0.45	8403	4.159086	0	0.55	0
1	1	3	25	1	3	-0.96236	-1.08734	2.45	5.29	0.46	-0.82	-1.56	-1.2	8455	1.191939	1	-0.14	0
1	2	3	25	1	3	-0.96236	-1.08734	2.45	5.29	0.46	-0.82	-1.56	-1.2	8455	2.825538	1	-0.14	0
1	3	3	25	1	3	-0.96236	-1.08734	2.45	5.29	0.46	-0.82	-1.56	-1.2	8455	1.908713	0	-0.14	0
1	4	3	25	1	3	-0.96236	-1.08734	2.45	5.29	0.46	-0.82	-1.56	-1.2	8455	1.700385	0	-0.14	0
1	5	3	25	1	3	-0.96236	-1.08734	2.45	5.29	0.46	-0.82	-1.56	-1.2	8455	1.383678	1	-0.14	0
1	6	3	25	1	3	-0.96236	-1.08734	2.45	5.29	0.46	-0.82	-1.56	-1.2	8455	1.466917	1	-0.14	0
1	7	3	25	1	3	-0.96236	-1.08734	2.45	5.29	0.46	-0.82	-1.56	-1.2	8455	1.883722	0	-0.14	0
1	8	3	25	1	3	-0.96236	-1.08734	2.45	5.29	0.46	-0.82	-1.56	-1.2	8455	2.550511	1	-0.14	0
1	9	3	25	1	3	-0.96236	-1.08734	2.45	5.29	0.46	-0.82	-1.56	-1.2	8455	1.967132	1	-0.14	0
1	10	3	25	1	3	-0.96236	-1.08734	2.45	5.29	0.46	-0.82	-1.56	-1.2	8455	2.000428	0	-0.14	0
1	11	3	25	1	3	-0.96236	-1.08734	2.45	5.29	0.46	-0.82	-1.56	-1.2	8455	1.850397	1	-0.14	0
1	12	3	25	1	3	-0.96236	-1.08734	2.45	5.29	0.46	-0.82	-1.56	-1.2	8455	1.950421	1	-0.14	0
1	13	3	25	1	3	-0.96236	-1.08734	2.45	5.29	0.46	-0.82	-1.56	-1.2	8455	1.667045	1	-0.14	0
1	14	3	25	1	3	-0.96236	-1.08734	2.45	5.29	0.46	-0.82	-1.56	-1.2	8455	1.691938	0	-0.14	0
1	15	3	25	1	3	-0.96236	-1.08734	2.45	5.29	0.46	-0.82	-1.56	-1.2	8455	2.400483	1	-0.14	0
1	16	3	25	1	3	-0.96236	-1.08734	2.45	5.29	0.46	-0.82	-1.56	-1.2	8455	1.225324	1	-0.14	0
1	17	3	25	1	3	-0.96236	-1.08734	2.45	5.29	0.46	-0.82	-1.56	-1.2	8455	1.617088	0	-0.14	0
1	18	3	25	1	3	-0.96236	-1.08734	2.45	5.29	0.46	-0.82	-1.56	-1.2	8455	2.675508	1	-0.14	0
1	19	3	25	1	3	-0.96236	-1.08734	2.45	5.29	0.46	-0.82	-1.56	-1.2	8455	3.383845	0	-0.14	0
1	20	3	25	1	3	-0.96236	-1.08734	2.45	5.29	0.46	-0.82	-1.56	-1.2	8455	2.358819	1	-0.14	0
1	1	3	28	1	2	-0.41201	-2.45877	0.03	1.37	-0.27	-1.03	0.23	-1.18	5865	2.083788	1	-0.58	1
1	2	3	28	1	2	-0.41201	-2.45877	0.03	1.37	-0.27	-1.03	0.23	-1.18	5865	2.125447	1	-0.58	1
1	3	3	28	1	2	-0.41201	-2.45877	0.03	1.37	-0.27	-1.03	0.23	-1.18	5865	0.641884	1	-0.58	1
1	4	3	28	1	2	-0.41201	-2.45877	0.03	1.37	-0.27	-1.03	0.23	-1.18	5865	1.725434	1	-0.58	1
1	5	3	28	1	2	-0.41201	-2.45877	0.03	1.37	-0.27	-1.03	0.23	-1.18	5865	1.133648	1	-0.58	1
1	6	3	28	1	2	-0.41201	-2.45877	0.03	1.37	-0.27	-1.03	0.23	-1.18	5865	1.041965	1	-0.58	1
1	7	3	28	1	2	-0.41201	-2.45877	0.03	1.37	-0.27	-1.03	0.23	-1.18	5865	2.783883	1	-0.58	1
1	8	3	28	1	2	-0.41201	-2.45877	0.03	1.37	-0.27	-1.03	0.23	-1.18	5865	1.00033	1	-0.58	1
1	9	3	28	1	2	-0.41201	-2.45877	0.03	1.37	-0.27	-1.03	0.23	-1.18	5865	0.991978	1	-0.58	1
1	10	3	28	1	2	-0.41201	-2.45877	0.03	1.37	-0.27	-1.03	0.23	-1.18	5865	0.775248	1	-0.58	1
1	11	3	28	1	2	-0.41201	-2.45877	0.03	1.37	-0.27	-1.03	0.23	-1.18	5865	1.667027	1	-0.58	1
1	12	3	28	1	2	-0.41201	-2.45877	0.03	1.37	-0.27	-1.03	0.23	-1.18	5865	0.700263	1	-0.58	1
1	13	3	28	1	2	-0.41201	-2.45877	0.03	1.37	-0.27	-1.03	0.23	-1.18	5865	0.908615	1	-0.58	1
1	14	3	28	1	2	-0.41201	-2.45877	0.03	1.37	-0.27	-1.03	0.23	-1.18	5865	1.375353	1	-0.58	1
1	15	3	28	1	2	-0.41201	-2.45877	0.03	1.37	-0.27	-1.03	0.23	-1.18	5865	0.966984	1	-0.58	1
1	16	3	28	1	2	-0.41201	-2.45877	0.03	1.37	-0.27	-1.03	0.23	-1.18	5865	0.866937	1	-0.58	1
1	17	3	28	1	2	-0.41201	-2.45877	0.03	1.37	-0.27	-1.03	0.23	-1.18	5865	0.933629	1	-0.58	1
1	18	3	28	1	2	-0.41201	-2.45877	0.03	1.37	-0.27	-1.03	0.23	-1.18	5865	0.808611	1	-0.58	1
1	19	3	28	1	2	-0.41201	-2.45877	0.03	1.37	-0.27	-1.03	0.23	-1.18	5865	0.833607	1	-0.58	1
1	20	3	28	1	2	-0.41201	-2.45877	0.03	1.37	-0.27	-1.03	0.23	-1.18	5865	1.425344	1	-0.58	1
1	1	4	4	0	1	-0.79448	-0.68143	-0.45	-0.82	-0.22	-0.64	-0.61	0.12	5363	1.100305	1	-0.55	0
1	2	4	4	0	1	-0.79448	-0.68143	-0.45	-0.82	-0.22	-0.64	-0.61	0.12	5363	1.717027	1	-0.55	0
1	3	4	4	0	1	-0.79448	-0.68143	-0.45	-0.82	-0.22	-0.64	-0.61	0.12	5363	2.750533	1	-0.55	0
1	4	4	4	0	1	-0.79448	-0.68143	-0.45	-0.82	-0.22	-0.64	-0.61	0.12	5363	1.633704	0	-0.55	0
1	5	4	4	0	1	-0.79448	-0.68143	-0.45	-0.82	-0.22	-0.64	-0.61	0.12	5363	3.550658	1	-0.55	0
1	6	4	4	0	1	-0.79448	-0.68143	-0.45	-0.82	-0.22	-0.64	-0.61	0.12	5363	1.68372	0	-0.55	0
1	7	4	4	0	1	-0.79448	-0.68143	-0.45	-0.82	-0.22	-0.64	-0.61	0.12	5363	3.283948	0	-0.55	0
1	8	4	4	0	1	-0.79448	-0.68143	-0.45	-0.82	-0.22	-0.64	-0.61	0.12	5363	2.642191	0	-0.55	0
1	9	4	4	0	1	-0.79448	-0.68143	-0.45	-0.82	-0.22	-0.64	-0.61	0.12	5363	3.608989	0	-0.55	0
1	10	4	4	0	1	-0.79448	-0.68143	-0.45	-0.82	-0.22	-0.64	-0.61	0.12	5363	2.450509	1	-0.55	0
1	11	4	4	0	1	-0.79448	-0.68143	-0.45	-0.82	-0.22	-0.64	-0.61	0.12	5363	2.442163	1	-0.55	0
1	12	4	4	0	1	-0.79448	-0.68143	-0.45	-0.82	-0.22	-0.64	-0.61	0.12	5363	2.008788	0	-0.55	0
1	13	4	4	0	1	-0.79448	-0.68143	-0.45	-0.82	-0.22	-0.64	-0.61	0.12	5363	1.125291	0	-0.55	0
1	14	4	4	0	1	-0.79448	-0.68143	-0.45	-0.82	-0.22	-0.64	-0.61	0.12	5363	2.56719	1	-0.55	0
1	15	4	4	0	1	-0.79448	-0.68143	-0.45	-0.82	-0.22	-0.64	-0.61	0.12	5363	1.675409	1	-0.55	0
1	16	4	4	0	1	-0.79448	-0.68143	-0.45	-0.82	-0.22	-0.64	-0.61	0.12	5363	2.533846	1	-0.55	0
1	17	4	4	0	1	-0.79448	-0.68143	-0.45	-0.82	-0.22	-0.64	-0.61	0.12	5363	2.750538	0	-0.55	0
1	18	4	4	0	1	-0.79448	-0.68143	-0.45	-0.82	-0.22	-0.64	-0.61	0.12	5363	1.950443	0	-0.55	0
1	19	4	4	0	1	-0.79448	-0.68143	-0.45	-0.82	-0.22	-0.64	-0.61	0.12	5363	2.267141	0	-0.55	0
1	20	4	4	0	1	-0.79448	-0.68143	-0.45	-0.82	-0.22	-0.64	-0.61	0.12	5363	2.492175	1	-0.55	0
1	1	4	7	0	2	-0.72271	-0.5	1.5	0.92	-1.14	-1.13	-1.14	2.6	5466	1.225314	1	-0.4	1
1	2	4	7	0	2	-0.72271	-0.5	1.5	0.92	-1.14	-1.13	-1.14	2.6	5466	2.933868	1	-0.4	1
1	3	4	7	0	2	-0.72271	-0.5	1.5	0.92	-1.14	-1.13	-1.14	2.6	5466	1.942057	1	-0.4	1
1	4	4	7	0	2	-0.72271	-0.5	1.5	0.92	-1.14	-1.13	-1.14	2.6	5466	1.250329	1	-0.4	1
1	5	4	7	0	2	-0.72271	-0.5	1.5	0.92	-1.14	-1.13	-1.14	2.6	5466	1.550336	1	-0.4	1
1	6	4	7	0	2	-0.72271	-0.5	1.5	0.92	-1.14	-1.13	-1.14	2.6	5466	1.550367	1	-0.4	1
1	7	4	7	0	2	-0.72271	-0.5	1.5	0.92	-1.14	-1.13	-1.14	2.6	5466	3.475627	1	-0.4	1
1	8	4	7	0	2	-0.72271	-0.5	1.5	0.92	-1.14	-1.13	-1.14	2.6	5466	2.633858	1	-0.4	1
1	9	4	7	0	2	-0.72271	-0.5	1.5	0.92	-1.14	-1.13	-1.14	2.6	5466	1.741905	1	-0.4	1
1	10	4	7	0	2	-0.72271	-0.5	1.5	0.92	-1.14	-1.13	-1.14	2.6	5466	1.416998	1	-0.4	1
1	11	4	7	0	2	-0.72271	-0.5	1.5	0.92	-1.14	-1.13	-1.14	2.6	5466	1.575353	1	-0.4	1
1	12	4	7	0	2	-0.72271	-0.5	1.5	0.92	-1.14	-1.13	-1.14	2.6	5466	2.092116	1	-0.4	1
1	13	4	7	0	2	-0.72271	-0.5	1.5	0.92	-1.14	-1.13	-1.14	2.6	5466	0.68358	0	-0.4	1
1	14	4	7	0	2	-0.72271	-0.5	1.5	0.92	-1.14	-1.13	-1.14	2.6	5466	1.825429	1	-0.4	1
1	15	4	7	0	2	-0.72271	-0.5	1.5	0.92	-1.14	-1.13	-1.14	2.6	5466	1.333703	1	-0.4	1
1	16	4	7	0	2	-0.72271	-0.5	1.5	0.92	-1.14	-1.13	-1.14	2.6	5466	1.208647	0	-0.4	1
1	17	4	7	0	2	-0.72271	-0.5	1.5	0.92	-1.14	-1.13	-1.14	2.6	5466	2.067115	1	-0.4	1
1	18	4	7	0	2	-0.72271	-0.5	1.5	0.92	-1.14	-1.13	-1.14	2.6	5466	1.316999	1	-0.4	1
1	19	4	7	0	2	-0.72271	-0.5	1.5	0.92	-1.14	-1.13	-1.14	2.6	5466	1.892087	0	-0.4	1
1	20	4	7	0	2	-0.72271	-0.5	1.5	0.92	-1.14	-1.13	-1.14	2.6	5466	1.825295	0	-0.4	1
1	1	4	31	0	3	-0.23445	-0.58225	-1.2	0.09	-0.76	0.32	-0.64	2.86	5977	1.108594	0	-0.68	0
1	2	4	31	0	3	-0.23445	-0.58225	-1.2	0.09	-0.76	0.32	-0.64	2.86	5977	1.892056	1	-0.68	0
1	3	4	31	0	3	-0.23445	-0.58225	-1.2	0.09	-0.76	0.32	-0.64	2.86	5977	1.116977	0	-0.68	0
1	4	4	31	0	3	-0.23445	-0.58225	-1.2	0.09	-0.76	0.32	-0.64	2.86	5977	0.566914	1	-0.68	0
1	5	4	31	0	3	-0.23445	-0.58225	-1.2	0.09	-0.76	0.32	-0.64	2.86	5977	1.283672	1	-0.68	0
1	6	4	31	0	3	-0.23445	-0.58225	-1.2	0.09	-0.76	0.32	-0.64	2.86	5977	1.717099	0	-0.68	0
1	7	4	31	0	3	-0.23445	-0.58225	-1.2	0.09	-0.76	0.32	-0.64	2.86	5977	2.208803	1	-0.68	0
1	8	4	31	0	3	-0.23445	-0.58225	-1.2	0.09	-0.76	0.32	-0.64	2.86	5977	2.13383	1	-0.68	0
1	9	4	31	0	3	-0.23445	-0.58225	-1.2	0.09	-0.76	0.32	-0.64	2.86	5977	2.358803	1	-0.68	0
1	10	4	31	0	3	-0.23445	-0.58225	-1.2	0.09	-0.76	0.32	-0.64	2.86	5977	1.617054	0	-0.68	0
1	11	4	31	0	3	-0.23445	-0.58225	-1.2	0.09	-0.76	0.32	-0.64	2.86	5977	2.108765	1	-0.68	0
1	12	4	31	0	3	-0.23445	-0.58225	-1.2	0.09	-0.76	0.32	-0.64	2.86	5977	1.225207	1	-0.68	0
1	13	4	31	0	3	-0.23445	-0.58225	-1.2	0.09	-0.76	0.32	-0.64	2.86	5977	1.133636	1	-0.68	0
1	14	4	31	0	3	-0.23445	-0.58225	-1.2	0.09	-0.76	0.32	-0.64	2.86	5977	1.842125	1	-0.68	0
1	15	4	31	0	3	-0.23445	-0.58225	-1.2	0.09	-0.76	0.32	-0.64	2.86	5977	1.200326	1	-0.68	0
1	16	4	31	0	3	-0.23445	-0.58225	-1.2	0.09	-0.76	0.32	-0.64	2.86	5977	1.125281	0	-0.68	0
1	17	4	31	0	3	-0.23445	-0.58225	-1.2	0.09	-0.76	0.32	-0.64	2.86	5977	0.566764	1	-0.68	0
1	18	4	31	0	3	-0.23445	-0.58225	-1.2	0.09	-0.76	0.32	-0.64	2.86	5977	0.90033	1	-0.68	0
1	19	4	31	0	3	-0.23445	-0.58225	-1.2	0.09	-0.76	0.32	-0.64	2.86	5977	0.73358	0	-0.68	0
1	20	4	31	0	3	-0.23445	-0.58225	-1.2	0.09	-0.76	0.32	-0.64	2.86	5977	1.967093	1	-0.68	0
1	1	5	1	0	2	-1.28053	-0.15152	-0.09	0.14	-0.82	-1.19	-1.7	2.48	4174	1.37533	1	-0.81	1
1	2	5	1	0	2	-1.28053	-0.15152	-0.09	0.14	-0.82	-1.19	-1.7	2.48	4174	2.608859	1	-0.81	1
1	3	5	1	0	2	-1.28053	-0.15152	-0.09	0.14	-0.82	-1.19	-1.7	2.48	4174	2.042127	0	-0.81	1
1	4	5	1	0	2	-1.28053	-0.15152	-0.09	0.14	-0.82	-1.19	-1.7	2.48	4174	2.025412	0	-0.81	1
1	5	5	1	0	2	-1.28053	-0.15152	-0.09	0.14	-0.82	-1.19	-1.7	2.48	4174	1.342017	1	-0.81	1
1	6	5	1	0	2	-1.28053	-0.15152	-0.09	0.14	-0.82	-1.19	-1.7	2.48	4174	1.900383	1	-0.81	1
1	7	5	1	0	2	-1.28053	-0.15152	-0.09	0.14	-0.82	-1.19	-1.7	2.48	4174	2.208825	1	-0.81	1
1	8	5	1	0	2	-1.28053	-0.15152	-0.09	0.14	-0.82	-1.19	-1.7	2.48	4174	1.783729	0	-0.81	1
1	9	5	1	0	2	-1.28053	-0.15152	-0.09	0.14	-0.82	-1.19	-1.7	2.48	4174	2.075445	1	-0.81	1
1	10	5	1	0	2	-1.28053	-0.15152	-0.09	0.14	-0.82	-1.19	-1.7	2.48	4174	2.558864	0	-0.81	1
1	11	5	1	0	2	-1.28053	-0.15152	-0.09	0.14	-0.82	-1.19	-1.7	2.48	4174	3.142239	1	-0.81	1
1	12	5	1	0	2	-1.28053	-0.15152	-0.09	0.14	-0.82	-1.19	-1.7	2.48	4174	1.550376	1	-0.81	1
1	13	5	1	0	2	-1.28053	-0.15152	-0.09	0.14	-0.82	-1.19	-1.7	2.48	4174	1.792063	1	-0.81	1
1	14	5	1	0	2	-1.28053	-0.15152	-0.09	0.14	-0.82	-1.19	-1.7	2.48	4174	1.825394	1	-0.81	1
1	15	5	1	0	2	-1.28053	-0.15152	-0.09	0.14	-0.82	-1.19	-1.7	2.48	4174	1.483689	1	-0.81	1
1	16	5	1	0	2	-1.28053	-0.15152	-0.09	0.14	-0.82	-1.19	-1.7	2.48	4174	1.558698	1	-0.81	1
1	17	5	1	0	2	-1.28053	-0.15152	-0.09	0.14	-0.82	-1.19	-1.7	2.48	4174	2.26716	1	-0.81	1
1	18	5	1	0	2	-1.28053	-0.15152	-0.09	0.14	-0.82	-1.19	-1.7	2.48	4174	1.533697	0	-0.81	1
1	19	5	1	0	2	-1.28053	-0.15152	-0.09	0.14	-0.82	-1.19	-1.7	2.48	4174	2.367158	0	-0.81	1
1	20	5	1	0	2	-1.28053	-0.15152	-0.09	0.14	-0.82	-1.19	-1.7	2.48	4174	2.592192	1	-0.81	1
1	1	5	2	0	1	-0.01393	-1.93649	-0.86	-1.16	-0.32	0.04	-1.25	4.52	7276	2.092111	0	-0.88	0
1	2	5	2	0	1	-0.01393	-1.93649	-0.86	-1.16	-0.32	0.04	-1.25	4.52	7276	2.033742	0	-0.88	0
1	3	5	2	0	1	-0.01393	-1.93649	-0.86	-1.16	-0.32	0.04	-1.25	4.52	7276	2.400367	1	-0.88	0
1	4	5	2	0	1	-0.01393	-1.93649	-0.86	-1.16	-0.32	0.04	-1.25	4.52	7276	0.875146	0	-0.88	0
1	5	5	2	0	1	-0.01393	-1.93649	-0.86	-1.16	-0.32	0.04	-1.25	4.52	7276	1.116988	1	-0.88	0
1	6	5	2	0	1	-0.01393	-1.93649	-0.86	-1.16	-0.32	0.04	-1.25	4.52	7276	1.767092	1	-0.88	0
1	7	5	2	0	1	-0.01393	-1.93649	-0.86	-1.16	-0.32	0.04	-1.25	4.52	7276	1.850414	0	-0.88	0
1	8	5	2	0	1	-0.01393	-1.93649	-0.86	-1.16	-0.32	0.04	-1.25	4.52	7276	1.158644	0	-0.88	0
1	9	5	2	0	1	-0.01393	-1.93649	-0.86	-1.16	-0.32	0.04	-1.25	4.52	7276	2.225475	0	-0.88	0
0	10	5	2	0	1	-0.01393	-1.93649	-0.86	-1.16	-0.32	0.04	-1.25	4.52	7276	4.217411	0	-0.88	0
1	11	5	2	0	1	-0.01393	-1.93649	-0.86	-1.16	-0.32	0.04	-1.25	4.52	7276	1.567038	0	-0.88	0
1	12	5	2	0	1	-0.01393	-1.93649	-0.86	-1.16	-0.32	0.04	-1.25	4.52	7276	1.33368	0	-0.88	0
1	13	5	2	0	1	-0.01393	-1.93649	-0.86	-1.16	-0.32	0.04	-1.25	4.52	7276	0.758581	1	-0.88	0
1	14	5	2	0	1	-0.01393	-1.93649	-0.86	-1.16	-0.32	0.04	-1.25	4.52	7276	1.725389	0	-0.88	0
1	15	5	2	0	1	-0.01393	-1.93649	-0.86	-1.16	-0.32	0.04	-1.25	4.52	7276	1.908745	0	-0.88	0
1	16	5	2	0	1	-0.01393	-1.93649	-0.86	-1.16	-0.32	0.04	-1.25	4.52	7276	0.7836	0	-0.88	0
1	17	5	2	0	1	-0.01393	-1.93649	-0.86	-1.16	-0.32	0.04	-1.25	4.52	7276	0.950295	0	-0.88	0
1	18	5	2	0	1	-0.01393	-1.93649	-0.86	-1.16	-0.32	0.04	-1.25	4.52	7276	1.225346	0	-0.88	0
1	19	5	2	0	1	-0.01393	-1.93649	-0.86	-1.16	-0.32	0.04	-1.25	4.52	7276	1.342007	0	-0.88	0
1	20	5	2	0	1	-0.01393	-1.93649	-0.86	-1.16	-0.32	0.04	-1.25	4.52	7276	1.983809	0	-0.88	0
1	1	5	24	0	3	-0.80535	-0.44363	0.55	1.15	-1.03	-0.98	-1.35	1.62	5812	0.641894	1	-0.61	0
1	2	5	24	0	3	-0.80535	-0.44363	0.55	1.15	-1.03	-0.98	-1.35	1.62	5812	1.750392	0	-0.61	0
1	3	5	24	0	3	-0.80535	-0.44363	0.55	1.15	-1.03	-0.98	-1.35	1.62	5812	2.283794	1	-0.61	0
1	4	5	24	0	3	-0.80535	-0.44363	0.55	1.15	-1.03	-0.98	-1.35	1.62	5812	0.96694	0	-0.61	0
1	5	5	24	0	3	-0.80535	-0.44363	0.55	1.15	-1.03	-0.98	-1.35	1.62	5812	1.266896	0	-0.61	0
1	6	5	24	0	3	-0.80535	-0.44363	0.55	1.15	-1.03	-0.98	-1.35	1.62	5812	1.850451	1	-0.61	0
1	7	5	24	0	3	-0.80535	-0.44363	0.55	1.15	-1.03	-0.98	-1.35	1.62	5812	1.975404	1	-0.61	0
1	8	5	24	0	3	-0.80535	-0.44363	0.55	1.15	-1.03	-0.98	-1.35	1.62	5812	2.192117	0	-0.61	0
1	9	5	24	0	3	-0.80535	-0.44363	0.55	1.15	-1.03	-0.98	-1.35	1.62	5812	2.917234	0	-0.61	0
1	10	5	24	0	3	-0.80535	-0.44363	0.55	1.15	-1.03	-0.98	-1.35	1.62	5812	2.017107	0	-0.61	0
1	11	5	24	0	3	-0.80535	-0.44363	0.55	1.15	-1.03	-0.98	-1.35	1.62	5812	1.983774	0	-0.61	0
1	12	5	24	0	3	-0.80535	-0.44363	0.55	1.15	-1.03	-0.98	-1.35	1.62	5812	2.417157	1	-0.61	0
1	13	5	24	0	3	-0.80535	-0.44363	0.55	1.15	-1.03	-0.98	-1.35	1.62	5812	1.725419	1	-0.61	0
1	14	5	24	0	3	-0.80535	-0.44363	0.55	1.15	-1.03	-0.98	-1.35	1.62	5812	2.275462	0	-0.61	0
1	15	5	24	0	3	-0.80535	-0.44363	0.55	1.15	-1.03	-0.98	-1.35	1.62	5812	1.450354	1	-0.61	0
1	16	5	24	0	3	-0.80535	-0.44363	0.55	1.15	-1.03	-0.98	-1.35	1.62	5812	2.333813	0	-0.61	0
1	17	5	24	0	3	-0.80535	-0.44363	0.55	1.15	-1.03	-0.98	-1.35	1.62	5812	2.025421	0	-0.61	0
1	18	5	24	0	3	-0.80535	-0.44363	0.55	1.15	-1.03	-0.98	-1.35	1.62	5812	1.56702	0	-0.61	0
1	19	5	24	0	3	-0.80535	-0.44363	0.55	1.15	-1.03	-0.98	-1.35	1.62	5812	1.900421	1	-0.61	0
0	20	5	24	0	3	-0.80535	-0.44363	0.55	1.15	-1.03	-0.98	-1.35	1.62	5812	4.325786	0	-0.61	0
1	1	9	6	1	3	0.25732	1.85924	-0.36	-0.65	0.2	-0.83	0.39	-0.55	8000	0.608531	0	0.47	0
1	2	9	6	1	3	0.25732	1.85924	-0.36	-0.65	0.2	-0.83	0.39	-0.55	8000	1.700363	1	0.47	0
1	3	9	6	1	3	0.25732	1.85924	-0.36	-0.65	0.2	-0.83	0.39	-0.55	8000	3.525682	1	0.47	0
1	4	9	6	1	3	0.25732	1.85924	-0.36	-0.65	0.2	-0.83	0.39	-0.55	8000	1.200347	1	0.47	0
1	5	9	6	1	3	0.25732	1.85924	-0.36	-0.65	0.2	-0.83	0.39	-0.55	8000	1.525377	0	0.47	0
1	6	9	6	1	3	0.25732	1.85924	-0.36	-0.65	0.2	-0.83	0.39	-0.55	8000	3.30063	1	0.47	0
1	7	9	6	1	3	0.25732	1.85924	-0.36	-0.65	0.2	-0.83	0.39	-0.55	8000	3.709005	0	0.47	0
1	8	9	6	1	3	0.25732	1.85924	-0.36	-0.65	0.2	-0.83	0.39	-0.55	8000	2.025439	1	0.47	0
0	9	9	6	1	3	0.25732	1.85924	-0.36	-0.65	0.2	-0.83	0.39	-0.55	8000	5.375761	0	0.47	0
1	10	9	6	1	3	0.25732	1.85924	-0.36	-0.65	0.2	-0.83	0.39	-0.55	8000	2.408727	1	0.47	0
1	11	9	6	1	3	0.25732	1.85924	-0.36	-0.65	0.2	-0.83	0.39	-0.55	8000	3.133915	0	0.47	0
1	12	9	6	1	3	0.25732	1.85924	-0.36	-0.65	0.2	-0.83	0.39	-0.55	8000	1.875429	0	0.47	0
1	13	9	6	1	3	0.25732	1.85924	-0.36	-0.65	0.2	-0.83	0.39	-0.55	8000	1.57537	1	0.47	0
1	14	9	6	1	3	0.25732	1.85924	-0.36	-0.65	0.2	-0.83	0.39	-0.55	8000	2.058784	0	0.47	0
1	15	9	6	1	3	0.25732	1.85924	-0.36	-0.65	0.2	-0.83	0.39	-0.55	8000	1.350355	0	0.47	0
1	16	9	6	1	3	0.25732	1.85924	-0.36	-0.65	0.2	-0.83	0.39	-0.55	8000	1.050292	0	0.47	0
1	17	9	6	1	3	0.25732	1.85924	-0.36	-0.65	0.2	-0.83	0.39	-0.55	8000	1.742059	1	0.47	0
1	18	9	6	1	3	0.25732	1.85924	-0.36	-0.65	0.2	-0.83	0.39	-0.55	8000	1.667068	1	0.47	0
1	19	9	6	1	3	0.25732	1.85924	-0.36	-0.65	0.2	-0.83	0.39	-0.55	8000	2.833917	0	0.47	0
1	20	9	6	1	3	0.25732	1.85924	-0.36	-0.65	0.2	-0.83	0.39	-0.55	8000	3.208943	1	0.47	0
1	1	9	11	1	1	1.39833	2.33013	1.24	1.06	2.81	2.48	0.2	0.1	9000	1.792087	1	1.6	0
1	2	9	11	1	1	1.39833	2.33013	1.24	1.06	2.81	2.48	0.2	0.1	9000	2.100437	1	1.6	0
1	3	9	11	1	1	1.39833	2.33013	1.24	1.06	2.81	2.48	0.2	0.1	9000	1.50034	1	1.6	0
1	4	9	11	1	1	1.39833	2.33013	1.24	1.06	2.81	2.48	0.2	0.1	9000	0.941962	1	1.6	0
1	5	9	11	1	1	1.39833	2.33013	1.24	1.06	2.81	2.48	0.2	0.1	9000	0.925269	1	1.6	0
1	6	9	11	1	1	1.39833	2.33013	1.24	1.06	2.81	2.48	0.2	0.1	9000	2.067019	0	1.6	0
1	7	9	11	1	1	1.39833	2.33013	1.24	1.06	2.81	2.48	0.2	0.1	9000	2.433826	1	1.6	0
1	8	9	11	1	1	1.39833	2.33013	1.24	1.06	2.81	2.48	0.2	0.1	9000	1.867072	1	1.6	0
1	9	9	11	1	1	1.39833	2.33013	1.24	1.06	2.81	2.48	0.2	0.1	9000	1.642038	1	1.6	0
1	10	9	11	1	1	1.39833	2.33013	1.24	1.06	2.81	2.48	0.2	0.1	9000	0.883603	1	1.6	0
1	11	9	11	1	1	1.39833	2.33013	1.24	1.06	2.81	2.48	0.2	0.1	9000	1.883735	1	1.6	0
1	12	9	11	1	1	1.39833	2.33013	1.24	1.06	2.81	2.48	0.2	0.1	9000	1.825389	1	1.6	0
1	13	9	11	1	1	1.39833	2.33013	1.24	1.06	2.81	2.48	0.2	0.1	9000	0.775248	1	1.6	0
1	14	9	11	1	1	1.39833	2.33013	1.24	1.06	2.81	2.48	0.2	0.1	9000	1.575377	1	1.6	0
1	15	9	11	1	1	1.39833	2.33013	1.24	1.06	2.81	2.48	0.2	0.1	9000	2.058781	1	1.6	0
1	16	9	11	1	1	1.39833	2.33013	1.24	1.06	2.81	2.48	0.2	0.1	9000	0.858618	1	1.6	0
1	17	9	11	1	1	1.39833	2.33013	1.24	1.06	2.81	2.48	0.2	0.1	9000	1.575398	1	1.6	0
1	18	9	11	1	1	1.39833	2.33013	1.24	1.06	2.81	2.48	0.2	0.1	9000	1.375337	1	1.6	0
1	19	9	11	1	1	1.39833	2.33013	1.24	1.06	2.81	2.48	0.2	0.1	9000	2.617199	1	1.6	0
1	20	9	11	1	1	1.39833	2.33013	1.24	1.06	2.81	2.48	0.2	0.1	9000	1.78374	1	1.6	0
1	1	9	16	1	2	2.24381	0.33719	0.66	-0.34	0.3	1.5	-0.3	2.13	10256	2.050442	1	0.65	1
1	2	9	16	1	2	2.24381	0.33719	0.66	-0.34	0.3	1.5	-0.3	2.13	10256	2.417141	1	0.65	1
1	3	9	16	1	2	2.24381	0.33719	0.66	-0.34	0.3	1.5	-0.3	2.13	10256	1.358674	1	0.65	1
1	4	9	16	1	2	2.24381	0.33719	0.66	-0.34	0.3	1.5	-0.3	2.13	10256	0.983627	1	0.65	1
1	5	9	16	1	2	2.24381	0.33719	0.66	-0.34	0.3	1.5	-0.3	2.13	10256	1.258629	1	0.65	1
1	6	9	16	1	2	2.24381	0.33719	0.66	-0.34	0.3	1.5	-0.3	2.13	10256	1.55039	1	0.65	1
1	7	9	16	1	2	2.24381	0.33719	0.66	-0.34	0.3	1.5	-0.3	2.13	10256	2.092136	1	0.65	1
1	8	9	16	1	2	2.24381	0.33719	0.66	-0.34	0.3	1.5	-0.3	2.13	10256	0.958521	1	0.65	1
1	9	9	16	1	2	2.24381	0.33719	0.66	-0.34	0.3	1.5	-0.3	2.13	10256	1.850443	1	0.65	1
1	10	9	16	1	2	2.24381	0.33719	0.66	-0.34	0.3	1.5	-0.3	2.13	10256	3.292322	0	0.65	1
1	11	9	16	1	2	2.24381	0.33719	0.66	-0.34	0.3	1.5	-0.3	2.13	10256	0.933635	1	0.65	1
1	12	9	16	1	2	2.24381	0.33719	0.66	-0.34	0.3	1.5	-0.3	2.13	10256	1.058624	1	0.65	1
1	13	9	16	1	2	2.24381	0.33719	0.66	-0.34	0.3	1.5	-0.3	2.13	10256	0.800253	1	0.65	1
1	14	9	16	1	2	2.24381	0.33719	0.66	-0.34	0.3	1.5	-0.3	2.13	10256	1.175318	1	0.65	1
1	15	9	16	1	2	2.24381	0.33719	0.66	-0.34	0.3	1.5	-0.3	2.13	10256	1.175324	1	0.65	1
1	16	9	16	1	2	2.24381	0.33719	0.66	-0.34	0.3	1.5	-0.3	2.13	10256	1.100301	1	0.65	1
1	17	9	16	1	2	2.24381	0.33719	0.66	-0.34	0.3	1.5	-0.3	2.13	10256	1.558697	1	0.65	1
1	18	9	16	1	2	2.24381	0.33719	0.66	-0.34	0.3	1.5	-0.3	2.13	10256	0.966955	1	0.65	1
1	19	9	16	1	2	2.24381	0.33719	0.66	-0.34	0.3	1.5	-0.3	2.13	10256	0.683536	1	0.65	1
1	20	9	16	1	2	2.24381	0.33719	0.66	-0.34	0.3	1.5	-0.3	2.13	10256	1.191959	1	0.65	1
0	1	10	6	0	1	-1.22227	-0.92962	-0.75	0.95	-0.56	-0.41	-1.84	-0.31	6708	6.909465	1	-1.06	0
1	2	10	6	0	1	-1.22227	-0.92962	-0.75	0.95	-0.56	-0.41	-1.84	-0.31	6708	2.842217	1	-1.06	0
0	3	10	6	0	1	-1.22227	-0.92962	-0.75	0.95	-0.56	-0.41	-1.84	-0.31	6708	4.292414	0	-1.06	0
1	4	10	6	0	1	-1.22227	-0.92962	-0.75	0.95	-0.56	-0.41	-1.84	-0.31	6708	1.141994	0	-1.06	0
1	5	10	6	0	1	-1.22227	-0.92962	-0.75	0.95	-0.56	-0.41	-1.84	-0.31	6708	2.792197	0	-1.06	0
1	6	10	6	0	1	-1.22227	-0.92962	-0.75	0.95	-0.56	-0.41	-1.84	-0.31	6708	1.325335	0	-1.06	0
1	7	10	6	0	1	-1.22227	-0.92962	-0.75	0.95	-0.56	-0.41	-1.84	-0.31	6708	1.517032	1	-1.06	0
1	8	10	6	0	1	-1.22227	-0.92962	-0.75	0.95	-0.56	-0.41	-1.84	-0.31	6708	1.767072	0	-1.06	0
1	9	10	6	0	1	-1.22227	-0.92962	-0.75	0.95	-0.56	-0.41	-1.84	-0.31	6708	2.425457	1	-1.06	0
1	10	10	6	0	1	-1.22227	-0.92962	-0.75	0.95	-0.56	-0.41	-1.84	-0.31	6708	3.108903	0	-1.06	0
1	11	10	6	0	1	-1.22227	-0.92962	-0.75	0.95	-0.56	-0.41	-1.84	-0.31	6708	2.333815	1	-1.06	0
1	12	10	6	0	1	-1.22227	-0.92962	-0.75	0.95	-0.56	-0.41	-1.84	-0.31	6708	1.642046	0	-1.06	0
1	13	10	6	0	1	-1.22227	-0.92962	-0.75	0.95	-0.56	-0.41	-1.84	-0.31	6708	0.525192	1	-1.06	0
1	14	10	6	0	1	-1.22227	-0.92962	-0.75	0.95	-0.56	-0.41	-1.84	-0.31	6708	2.025478	1	-1.06	0
1	15	10	6	0	1	-1.22227	-0.92962	-0.75	0.95	-0.56	-0.41	-1.84	-0.31	6708	1.725419	1	-1.06	0
1	16	10	6	0	1	-1.22227	-0.92962	-0.75	0.95	-0.56	-0.41	-1.84	-0.31	6708	1.158651	0	-1.06	0
1	17	10	6	0	1	-1.22227	-0.92962	-0.75	0.95	-0.56	-0.41	-1.84	-0.31	6708	2.633854	0	-1.06	0
1	18	10	6	0	1	-1.22227	-0.92962	-0.75	0.95	-0.56	-0.41	-1.84	-0.31	6708	1.283639	1	-1.06	0
1	19	10	6	0	1	-1.22227	-0.92962	-0.75	0.95	-0.56	-0.41	-1.84	-0.31	6708	2.850549	0	-1.06	0
1	20	10	6	0	1	-1.22227	-0.92962	-0.75	0.95	-0.56	-0.41	-1.84	-0.31	6708	2.083776	1	-1.06	0
1	1	10	21	0	3	-0.6416	-1.12238	0.18	-0.63	-0.66	-0.28	0.11	-0.46	7896	1.108608	0	-0.43	0
1	2	10	21	0	3	-0.6416	-1.12238	0.18	-0.63	-0.66	-0.28	0.11	-0.46	7896	2.500382	0	-0.43	0
1	3	10	21	0	3	-0.6416	-1.12238	0.18	-0.63	-0.66	-0.28	0.11	-0.46	7896	1.43366	1	-0.43	0
1	4	10	21	0	3	-0.6416	-1.12238	0.18	-0.63	-0.66	-0.28	0.11	-0.46	7896	2.175454	0	-0.43	0
1	5	10	21	0	3	-0.6416	-1.12238	0.18	-0.63	-0.66	-0.28	0.11	-0.46	7896	1.900428	1	-0.43	0
0	6	10	21	0	3	-0.6416	-1.12238	0.18	-0.63	-0.66	-0.28	0.11	-0.46	7896	4.000717	1	-0.43	0
1	7	10	21	0	3	-0.6416	-1.12238	0.18	-0.63	-0.66	-0.28	0.11	-0.46	7896	1.892089	1	-0.43	0
1	8	10	21	0	3	-0.6416	-1.12238	0.18	-0.63	-0.66	-0.28	0.11	-0.46	7896	3.092274	1	-0.43	0
1	9	10	21	0	3	-0.6416	-1.12238	0.18	-0.63	-0.66	-0.28	0.11	-0.46	7896	3.167282	0	-0.43	0
1	10	10	21	0	3	-0.6416	-1.12238	0.18	-0.63	-0.66	-0.28	0.11	-0.46	7896	2.208807	1	-0.43	0
1	11	10	21	0	3	-0.6416	-1.12238	0.18	-0.63	-0.66	-0.28	0.11	-0.46	7896	1.617061	1	-0.43	0
1	12	10	21	0	3	-0.6416	-1.12238	0.18	-0.63	-0.66	-0.28	0.11	-0.46	7896	1.600367	1	-0.43	0
1	13	10	21	0	3	-0.6416	-1.12238	0.18	-0.63	-0.66	-0.28	0.11	-0.46	7896	1.066962	1	-0.43	0
1	14	10	21	0	3	-0.6416	-1.12238	0.18	-0.63	-0.66	-0.28	0.11	-0.46	7896	2.042115	1	-0.43	0
1	15	10	21	0	3	-0.6416	-1.12238	0.18	-0.63	-0.66	-0.28	0.11	-0.46	7896	1.650388	1	-0.43	0
1	16	10	21	0	3	-0.6416	-1.12238	0.18	-0.63	-0.66	-0.28	0.11	-0.46	7896	1.250324	1	-0.43	0
0	17	10	21	0	3	-0.6416	-1.12238	0.18	-0.63	-0.66	-0.28	0.11	-0.46	7896	5.675965	1	-0.43	0
1	18	10	21	0	3	-0.6416	-1.12238	0.18	-0.63	-0.66	-0.28	0.11	-0.46	7896	1.692095	0	-0.43	0
1	19	10	21	0	3	-0.6416	-1.12238	0.18	-0.63	-0.66	-0.28	0.11	-0.46	7896	2.417173	1	-0.43	0
1	20	10	21	0	3	-0.6416	-1.12238	0.18	-0.63	-0.66	-0.28	0.11	-0.46	7896	1.97543	1	-0.43	0
1	1	10	31	0	2	-0.81219	-0.58225	0.43	0.93	-0.51	0.32	-0.45	-0.35	8520	1.175299	1	-0.38	1
1	2	10	31	0	2	-0.81219	-0.58225	0.43	0.93	-0.51	0.32	-0.45	-0.35	8520	3.000568	0	-0.38	1
1	3	10	31	0	2	-0.81219	-0.58225	0.43	0.93	-0.51	0.32	-0.45	-0.35	8520	1.375355	0	-0.38	1
1	4	10	31	0	2	-0.81219	-0.58225	0.43	0.93	-0.51	0.32	-0.45	-0.35	8520	1.191999	0	-0.38	1
1	5	10	31	0	2	-0.81219	-0.58225	0.43	0.93	-0.51	0.32	-0.45	-0.35	8520	1.867071	1	-0.38	1
1	6	10	31	0	2	-0.81219	-0.58225	0.43	0.93	-0.51	0.32	-0.45	-0.35	8520	1.68371	1	-0.38	1
1	7	10	31	0	2	-0.81219	-0.58225	0.43	0.93	-0.51	0.32	-0.45	-0.35	8520	2.592184	0	-0.38	1
1	8	10	31	0	2	-0.81219	-0.58225	0.43	0.93	-0.51	0.32	-0.45	-0.35	8520	2.233731	1	-0.38	1
0	9	10	31	0	2	-0.81219	-0.58225	0.43	0.93	-0.51	0.32	-0.45	-0.35	8520	4.159058	0	-0.38	0
1	10	10	31	0	2	-0.81219	-0.58225	0.43	0.93	-0.51	0.32	-0.45	-0.35	8520	2.975554	1	-0.38	1
1	11	10	31	0	2	-0.81219	-0.58225	0.43	0.93	-0.51	0.32	-0.45	-0.35	8520	2.300477	0	-0.38	1
1	12	10	31	0	2	-0.81219	-0.58225	0.43	0.93	-0.51	0.32	-0.45	-0.35	8520	2.100431	1	-0.38	1
1	13	10	31	0	2	-0.81219	-0.58225	0.43	0.93	-0.51	0.32	-0.45	-0.35	8520	0.808592	0	-0.38	1
1	14	10	31	0	2	-0.81219	-0.58225	0.43	0.93	-0.51	0.32	-0.45	-0.35	8520	2.1755	0	-0.38	1
1	15	10	31	0	2	-0.81219	-0.58225	0.43	0.93	-0.51	0.32	-0.45	-0.35	8520	1.500353	0	-0.38	1
1	16	10	31	0	2	-0.81219	-0.58225	0.43	0.93	-0.51	0.32	-0.45	-0.35	8520	0.991983	1	-0.38	1
1	17	10	31	0	2	-0.81219	-0.58225	0.43	0.93	-0.51	0.32	-0.45	-0.35	8520	1.091998	1	-0.38	1
1	18	10	31	0	2	-0.81219	-0.58225	0.43	0.93	-0.51	0.32	-0.45	-0.35	8520	1.442032	1	-0.38	1
1	19	10	31	0	2	-0.81219	-0.58225	0.43	0.93	-0.51	0.32	-0.45	-0.35	8520	1.683709	1	-0.38	1
0	20	10	31	0	2	-0.81219	-0.58225	0.43	0.93	-0.51	0.32	-0.45	-0.35	8520	4.692494	0	-0.38	0
1	1	11	6	0	2	-0.55334	-0.92962	1.41	1.14	-0.99	-0.77	-0.5	-0.66	5658	1.150312	1	-0.31	1
1	2	11	6	0	2	-0.55334	-0.92962	1.41	1.14	-0.99	-0.77	-0.5	-0.66	5658	1.933747	1	-0.31	1
0	3	11	6	0	2	-0.55334	-0.92962	1.41	1.14	-0.99	-0.77	-0.5	-0.66	5658	4.00902	1	-0.31	0
1	4	11	6	0	2	-0.55334	-0.92962	1.41	1.14	-0.99	-0.77	-0.5	-0.66	5658	1.550376	1	-0.31	1
1	5	11	6	0	2	-0.55334	-0.92962	1.41	1.14	-0.99	-0.77	-0.5	-0.66	5658	2.317112	1	-0.31	1
1	6	11	6	0	2	-0.55334	-0.92962	1.41	1.14	-0.99	-0.77	-0.5	-0.66	5658	1.95877	0	-0.31	1
1	7	11	6	0	2	-0.55334	-0.92962	1.41	1.14	-0.99	-0.77	-0.5	-0.66	5658	2.47548	1	-0.31	1
1	8	11	6	0	2	-0.55334	-0.92962	1.41	1.14	-0.99	-0.77	-0.5	-0.66	5658	1.700406	1	-0.31	1
1	9	11	6	0	2	-0.55334	-0.92962	1.41	1.14	-0.99	-0.77	-0.5	-0.66	5658	2.125467	0	-0.31	1
1	10	11	6	0	2	-0.55334	-0.92962	1.41	1.14	-0.99	-0.77	-0.5	-0.66	5658	1.625362	0	-0.31	1
1	11	11	6	0	2	-0.55334	-0.92962	1.41	1.14	-0.99	-0.77	-0.5	-0.66	5658	1.692023	0	-0.31	1
1	12	11	6	0	2	-0.55334	-0.92962	1.41	1.14	-0.99	-0.77	-0.5	-0.66	5658	1.333673	1	-0.31	1
1	13	11	6	0	2	-0.55334	-0.92962	1.41	1.14	-0.99	-0.77	-0.5	-0.66	5658	0.875259	1	-0.31	1
1	14	11	6	0	2	-0.55334	-0.92962	1.41	1.14	-0.99	-0.77	-0.5	-0.66	5658	2.158812	0	-0.31	1
1	15	11	6	0	2	-0.55334	-0.92962	1.41	1.14	-0.99	-0.77	-0.5	-0.66	5658	1.82543	1	-0.31	1
1	16	11	6	0	2	-0.55334	-0.92962	1.41	1.14	-0.99	-0.77	-0.5	-0.66	5658	0.958607	1	-0.31	1
1	17	11	6	0	2	-0.55334	-0.92962	1.41	1.14	-0.99	-0.77	-0.5	-0.66	5658	2.900583	1	-0.31	1
1	18	11	6	0	2	-0.55334	-0.92962	1.41	1.14	-0.99	-0.77	-0.5	-0.66	5658	1.125317	1	-0.31	1
1	19	11	6	0	2	-0.55334	-0.92962	1.41	1.14	-0.99	-0.77	-0.5	-0.66	5658	2.358814	1	-0.31	1
1	20	11	6	0	2	-0.55334	-0.92962	1.41	1.14	-0.99	-0.77	-0.5	-0.66	5658	1.742067	1	-0.31	1
1	1	11	9	0	3	-0.61786	-0.47006	-1.14	-1.2	-1.06	-0.83	-0.48	-0.68	8000	2.283807	1	-0.75	0
1	2	11	9	0	3	-0.61786	-0.47006	-1.14	-1.2	-1.06	-0.83	-0.48	-0.68	8000	2.242125	0	-0.75	0
1	3	11	9	0	3	-0.61786	-0.47006	-1.14	-1.2	-1.06	-0.83	-0.48	-0.68	8000	2.817215	1	-0.75	0
1	4	11	9	0	3	-0.61786	-0.47006	-1.14	-1.2	-1.06	-0.83	-0.48	-0.68	8000	1.775401	0	-0.75	0
1	5	11	9	0	3	-0.61786	-0.47006	-1.14	-1.2	-1.06	-0.83	-0.48	-0.68	8000	1.292007	0	-0.75	0
1	6	11	9	0	3	-0.61786	-0.47006	-1.14	-1.2	-1.06	-0.83	-0.48	-0.68	8000	1.608734	1	-0.75	0
1	7	11	9	0	3	-0.61786	-0.47006	-1.14	-1.2	-1.06	-0.83	-0.48	-0.68	8000	0.941818	1	-0.75	0
1	8	11	9	0	3	-0.61786	-0.47006	-1.14	-1.2	-1.06	-0.83	-0.48	-0.68	8000	1.141983	1	-0.75	0
1	9	11	9	0	3	-0.61786	-0.47006	-1.14	-1.2	-1.06	-0.83	-0.48	-0.68	8000	1.825392	1	-0.75	0
1	10	11	9	0	3	-0.61786	-0.47006	-1.14	-1.2	-1.06	-0.83	-0.48	-0.68	8000	1.992087	0	-0.75	0
1	11	11	9	0	3	-0.61786	-0.47006	-1.14	-1.2	-1.06	-0.83	-0.48	-0.68	8000	1.33366	1	-0.75	0
1	12	11	9	0	3	-0.61786	-0.47006	-1.14	-1.2	-1.06	-0.83	-0.48	-0.68	8000	1.483663	1	-0.75	0
1	13	11	9	0	3	-0.61786	-0.47006	-1.14	-1.2	-1.06	-0.83	-0.48	-0.68	8000	1.408674	0	-0.75	0
1	14	11	9	0	3	-0.61786	-0.47006	-1.14	-1.2	-1.06	-0.83	-0.48	-0.68	8000	1.775408	1	-0.75	0
1	15	11	9	0	3	-0.61786	-0.47006	-1.14	-1.2	-1.06	-0.83	-0.48	-0.68	8000	1.533694	0	-0.75	0
1	16	11	9	0	3	-0.61786	-0.47006	-1.14	-1.2	-1.06	-0.83	-0.48	-0.68	8000	0.575223	1	-0.75	0
1	17	11	9	0	3	-0.61786	-0.47006	-1.14	-1.2	-1.06	-0.83	-0.48	-0.68	8000	0.841953	1	-0.75	0
1	18	11	9	0	3	-0.61786	-0.47006	-1.14	-1.2	-1.06	-0.83	-0.48	-0.68	8000	0.966927	0	-0.75	0
1	19	11	9	0	3	-0.61786	-0.47006	-1.14	-1.2	-1.06	-0.83	-0.48	-0.68	8000	0.691904	1	-0.75	0
1	20	11	9	0	3	-0.61786	-0.47006	-1.14	-1.2	-1.06	-0.83	-0.48	-0.68	8000	2.08378	1	-0.75	0
1	1	11	18	0	1	-1.011	-0.68819	-0.12	-0.49	0.15	-0.35	-0.36	-1.08	5500	1.091973	1	-0.41	0
1	2	11	18	0	1	-1.011	-0.68819	-0.12	-0.49	0.15	-0.35	-0.36	-1.08	5500	1.542004	0	-0.41	0
1	3	11	18	0	1	-1.011	-0.68819	-0.12	-0.49	0.15	-0.35	-0.36	-1.08	5500	2.292141	1	-0.41	0
1	4	11	18	0	1	-1.011	-0.68819	-0.12	-0.49	0.15	-0.35	-0.36	-1.08	5500	1.108639	1	-0.41	0
1	5	11	18	0	1	-1.011	-0.68819	-0.12	-0.49	0.15	-0.35	-0.36	-1.08	5500	0.90859	1	-0.41	0
1	6	11	18	0	1	-1.011	-0.68819	-0.12	-0.49	0.15	-0.35	-0.36	-1.08	5500	3.650647	1	-0.41	0
0	7	11	18	0	1	-1.011	-0.68819	-0.12	-0.49	0.15	-0.35	-0.36	-1.08	5500	4.292456	1	-0.41	0
0	8	11	18	0	1	-1.011	-0.68819	-0.12	-0.49	0.15	-0.35	-0.36	-1.08	5500	5.500928	0	-0.41	0
1	9	11	18	0	1	-1.011	-0.68819	-0.12	-0.49	0.15	-0.35	-0.36	-1.08	5500	2.275515	0	-0.41	0
1	10	11	18	0	1	-1.011	-0.68819	-0.12	-0.49	0.15	-0.35	-0.36	-1.08	5500	2.892248	1	-0.41	0
1	11	11	18	0	1	-1.011	-0.68819	-0.12	-0.49	0.15	-0.35	-0.36	-1.08	5500	2.65883	1	-0.41	0
1	12	11	18	0	1	-1.011	-0.68819	-0.12	-0.49	0.15	-0.35	-0.36	-1.08	5500	2.425498	0	-0.41	0
1	13	11	18	0	1	-1.011	-0.68819	-0.12	-0.49	0.15	-0.35	-0.36	-1.08	5500	1.800282	1	-0.41	0
1	14	11	18	0	1	-1.011	-0.68819	-0.12	-0.49	0.15	-0.35	-0.36	-1.08	5500	1.767049	1	-0.41	0
1	15	11	18	0	1	-1.011	-0.68819	-0.12	-0.49	0.15	-0.35	-0.36	-1.08	5500	1.216979	1	-0.41	0
1	16	11	18	0	1	-1.011	-0.68819	-0.12	-0.49	0.15	-0.35	-0.36	-1.08	5500	1.667047	0	-0.41	0
0	17	11	18	0	1	-1.011	-0.68819	-0.12	-0.49	0.15	-0.35	-0.36	-1.08	5500	6.309409	0	-0.41	0
1	18	11	18	0	1	-1.011	-0.68819	-0.12	-0.49	0.15	-0.35	-0.36	-1.08	5500	1.525363	0	-0.41	0
1	19	11	18	0	1	-1.011	-0.68819	-0.12	-0.49	0.15	-0.35	-0.36	-1.08	5500	2.025457	1	-0.41	0
0	20	11	18	0	1	-1.011	-0.68819	-0.12	-0.49	0.15	-0.35	-0.36	-1.08	5500	4.034023	1	-0.41	0
1	1	12	5	1	2	-0.65101	-0.45849	-0.11	-0.18	0.16	-0.15	-0.5	-0.23	7250	0.608575	1	-0.31	1
1	2	12	5	1	2	-0.65101	-0.45849	-0.11	-0.18	0.16	-0.15	-0.5	-0.23	7250	1.81706	1	-0.31	1
1	3	12	5	1	2	-0.65101	-0.45849	-0.11	-0.18	0.16	-0.15	-0.5	-0.23	7250	1.108519	1	-0.31	1
1	4	12	5	1	2	-0.65101	-0.45849	-0.11	-0.18	0.16	-0.15	-0.5	-0.23	7250	1.208647	0	-0.31	1
1	5	12	5	1	2	-0.65101	-0.45849	-0.11	-0.18	0.16	-0.15	-0.5	-0.23	7250	1.44202	1	-0.31	1
1	6	12	5	1	2	-0.65101	-0.45849	-0.11	-0.18	0.16	-0.15	-0.5	-0.23	7250	3.29228	0	-0.31	1
1	7	12	5	1	2	-0.65101	-0.45849	-0.11	-0.18	0.16	-0.15	-0.5	-0.23	7250	1.675392	1	-0.31	1
1	8	12	5	1	2	-0.65101	-0.45849	-0.11	-0.18	0.16	-0.15	-0.5	-0.23	7250	3.492335	0	-0.31	1
1	9	12	5	1	2	-0.65101	-0.45849	-0.11	-0.18	0.16	-0.15	-0.5	-0.23	7250	1.850449	0	-0.31	1
1	10	12	5	1	2	-0.65101	-0.45849	-0.11	-0.18	0.16	-0.15	-0.5	-0.23	7250	2.542219	0	-0.31	1
1	11	12	5	1	2	-0.65101	-0.45849	-0.11	-0.18	0.16	-0.15	-0.5	-0.23	7250	1.783739	1	-0.31	1
1	12	12	5	1	2	-0.65101	-0.45849	-0.11	-0.18	0.16	-0.15	-0.5	-0.23	7250	1.792117	1	-0.31	1
1	13	12	5	1	2	-0.65101	-0.45849	-0.11	-0.18	0.16	-0.15	-0.5	-0.23	7250	0.608555	0	-0.31	1
1	14	12	5	1	2	-0.65101	-0.45849	-0.11	-0.18	0.16	-0.15	-0.5	-0.23	7250	1.075315	1	-0.31	1
1	15	12	5	1	2	-0.65101	-0.45849	-0.11	-0.18	0.16	-0.15	-0.5	-0.23	7250	1.650372	1	-0.31	1
1	16	12	5	1	2	-0.65101	-0.45849	-0.11	-0.18	0.16	-0.15	-0.5	-0.23	7250	2.650526	1	-0.31	1
0	17	12	5	1	2	-0.65101	-0.45849	-0.11	-0.18	0.16	-0.15	-0.5	-0.23	7250	4.30076	0	-0.31	0
1	18	12	5	1	2	-0.65101	-0.45849	-0.11	-0.18	0.16	-0.15	-0.5	-0.23	7250	1.158658	0	-0.31	1
1	19	12	5	1	2	-0.65101	-0.45849	-0.11	-0.18	0.16	-0.15	-0.5	-0.23	7250	1.925409	1	-0.31	1
0	20	12	5	1	2	-0.65101	-0.45849	-0.11	-0.18	0.16	-0.15	-0.5	-0.23	7250	5.309271	1	-0.31	0
1	1	12	17	1	3	-0.17762	-0.81187	-0.99	-0.63	0.14	-0.32	-0.18	-0.77	5500	1.567019	1	-0.4	0
1	2	12	17	1	3	-0.17762	-0.81187	-0.99	-0.63	0.14	-0.32	-0.18	-0.77	5500	2.658848	0	-0.4	0
1	3	12	17	1	3	-0.17762	-0.81187	-0.99	-0.63	0.14	-0.32	-0.18	-0.77	5500	2.008648	1	-0.4	0
1	4	12	17	1	3	-0.17762	-0.81187	-0.99	-0.63	0.14	-0.32	-0.18	-0.77	5500	1.216966	1	-0.4	0
1	5	12	17	1	3	-0.17762	-0.81187	-0.99	-0.63	0.14	-0.32	-0.18	-0.77	5500	1.758779	0	-0.4	0
1	6	12	17	1	3	-0.17762	-0.81187	-0.99	-0.63	0.14	-0.32	-0.18	-0.77	5500	2.075463	0	-0.4	0
1	7	12	17	1	3	-0.17762	-0.81187	-0.99	-0.63	0.14	-0.32	-0.18	-0.77	5500	2.850563	1	-0.4	0
1	8	12	17	1	3	-0.17762	-0.81187	-0.99	-0.63	0.14	-0.32	-0.18	-0.77	5500	2.033805	1	-0.4	0
1	9	12	17	1	3	-0.17762	-0.81187	-0.99	-0.63	0.14	-0.32	-0.18	-0.77	5500	1.675374	1	-0.4	0
1	10	12	17	1	3	-0.17762	-0.81187	-0.99	-0.63	0.14	-0.32	-0.18	-0.77	5500	1.79208	0	-0.4	0
1	11	12	17	1	3	-0.17762	-0.81187	-0.99	-0.63	0.14	-0.32	-0.18	-0.77	5500	2.233786	1	-0.4	0
1	12	12	17	1	3	-0.17762	-0.81187	-0.99	-0.63	0.14	-0.32	-0.18	-0.77	5500	1.84209	0	-0.4	0
1	13	12	17	1	3	-0.17762	-0.81187	-0.99	-0.63	0.14	-0.32	-0.18	-0.77	5500	0.900267	0	-0.4	0
1	14	12	17	1	3	-0.17762	-0.81187	-0.99	-0.63	0.14	-0.32	-0.18	-0.77	5500	1.775291	1	-0.4	0
1	15	12	17	1	3	-0.17762	-0.81187	-0.99	-0.63	0.14	-0.32	-0.18	-0.77	5500	2.475524	1	-0.4	0
1	16	12	17	1	3	-0.17762	-0.81187	-0.99	-0.63	0.14	-0.32	-0.18	-0.77	5500	1.175311	0	-0.4	0
1	17	12	17	1	3	-0.17762	-0.81187	-0.99	-0.63	0.14	-0.32	-0.18	-0.77	5500	1.958762	0	-0.4	0
1	18	12	17	1	3	-0.17762	-0.81187	-0.99	-0.63	0.14	-0.32	-0.18	-0.77	5500	1.241988	1	-0.4	0
1	19	12	17	1	3	-0.17762	-0.81187	-0.99	-0.63	0.14	-0.32	-0.18	-0.77	5500	3.250625	0	-0.4	0
1	20	12	17	1	3	-0.17762	-0.81187	-0.99	-0.63	0.14	-0.32	-0.18	-0.77	5500	3.684014	1	-0.4	0
1	1	12	27	1	1	-0.49014	-1.2018	-1.25	0.14	-0.24	-0.61	-0.3	0.15	6078	2.116982	0	-0.69	0
1	2	12	27	1	1	-0.49014	-1.2018	-1.25	0.14	-0.24	-0.61	-0.3	0.15	6078	2.433818	0	-0.69	0
1	3	12	27	1	1	-0.49014	-1.2018	-1.25	0.14	-0.24	-0.61	-0.3	0.15	6078	1.425366	0	-0.69	0
1	4	12	27	1	1	-0.49014	-1.2018	-1.25	0.14	-0.24	-0.61	-0.3	0.15	6078	1.967087	1	-0.69	0
1	5	12	27	1	1	-0.49014	-1.2018	-1.25	0.14	-0.24	-0.61	-0.3	0.15	6078	1.025287	1	-0.69	0
1	6	12	27	1	1	-0.49014	-1.2018	-1.25	0.14	-0.24	-0.61	-0.3	0.15	6078	1.700392	1	-0.69	0
1	7	12	27	1	1	-0.49014	-1.2018	-1.25	0.14	-0.24	-0.61	-0.3	0.15	6078	1.783739	0	-0.69	0
1	8	12	27	1	1	-0.49014	-1.2018	-1.25	0.14	-0.24	-0.61	-0.3	0.15	6078	1.625355	0	-0.69	0
1	9	12	27	1	1	-0.49014	-1.2018	-1.25	0.14	-0.24	-0.61	-0.3	0.15	6078	1.60036	1	-0.69	0
0	10	12	27	1	1	-0.49014	-1.2018	-1.25	0.14	-0.24	-0.61	-0.3	0.15	6078	4.042382	0	-0.69	0
1	11	12	27	1	1	-0.49014	-1.2018	-1.25	0.14	-0.24	-0.61	-0.3	0.15	6078	1.750393	0	-0.69	0
1	12	12	27	1	1	-0.49014	-1.2018	-1.25	0.14	-0.24	-0.61	-0.3	0.15	6078	2.975551	1	-0.69	0
1	13	12	27	1	1	-0.49014	-1.2018	-1.25	0.14	-0.24	-0.61	-0.3	0.15	6078	0.900244	1	-0.69	0
1	14	12	27	1	1	-0.49014	-1.2018	-1.25	0.14	-0.24	-0.61	-0.3	0.15	6078	2.69221	0	-0.69	0
1	15	12	27	1	1	-0.49014	-1.2018	-1.25	0.14	-0.24	-0.61	-0.3	0.15	6078	1.358672	0	-0.69	0
1	16	12	27	1	1	-0.49014	-1.2018	-1.25	0.14	-0.24	-0.61	-0.3	0.15	6078	1.008608	0	-0.69	0
1	17	12	27	1	1	-0.49014	-1.2018	-1.25	0.14	-0.24	-0.61	-0.3	0.15	6078	1.442028	0	-0.69	0
1	18	12	27	1	1	-0.49014	-1.2018	-1.25	0.14	-0.24	-0.61	-0.3	0.15	6078	1.008669	1	-0.69	0
1	19	12	27	1	1	-0.49014	-1.2018	-1.25	0.14	-0.24	-0.61	-0.3	0.15	6078	1.808732	1	-0.69	0
1	20	12	27	1	1	-0.49014	-1.2018	-1.25	0.14	-0.24	-0.61	-0.3	0.15	6078	2.02543	1	-0.69	0
1	1	13	14	1	1	-0.19852	0.77566	1.19	1.24	-0.07	0.29	-0.5	-0.33	6417	1.258617	0	0.24	0
1	2	13	14	1	1	-0.19852	0.77566	1.19	1.24	-0.07	0.29	-0.5	-0.33	6417	1.400341	0	0.24	0
0	3	13	14	1	1	-0.19852	0.77566	1.19	1.24	-0.07	0.29	-0.5	-0.33	6417	4.417431	1	0.24	0
1	4	13	14	1	1	-0.19852	0.77566	1.19	1.24	-0.07	0.29	-0.5	-0.33	6417	2.317163	0	0.24	0
1	5	13	14	1	1	-0.19852	0.77566	1.19	1.24	-0.07	0.29	-0.5	-0.33	6417	1.325203	0	0.24	0
1	6	13	14	1	1	-0.19852	0.77566	1.19	1.24	-0.07	0.29	-0.5	-0.33	6417	2.96711	0	0.24	0
1	7	13	14	1	1	-0.19852	0.77566	1.19	1.24	-0.07	0.29	-0.5	-0.33	6417	3.717353	1	0.24	0
1	8	13	14	1	1	-0.19852	0.77566	1.19	1.24	-0.07	0.29	-0.5	-0.33	6417	3.808907	1	0.24	0
1	9	13	14	1	1	-0.19852	0.77566	1.19	1.24	-0.07	0.29	-0.5	-0.33	6417	3.909012	1	0.24	0
1	10	13	14	1	1	-0.19852	0.77566	1.19	1.24	-0.07	0.29	-0.5	-0.33	6417	2.700527	1	0.24	0
1	11	13	14	1	1	-0.19852	0.77566	1.19	1.24	-0.07	0.29	-0.5	-0.33	6417	1.917064	0	0.24	0
1	12	13	14	1	1	-0.19852	0.77566	1.19	1.24	-0.07	0.29	-0.5	-0.33	6417	1.508684	1	0.24	0
1	13	13	14	1	1	-0.19852	0.77566	1.19	1.24	-0.07	0.29	-0.5	-0.33	6417	0.991951	1	0.24	0
1	14	13	14	1	1	-0.19852	0.77566	1.19	1.24	-0.07	0.29	-0.5	-0.33	6417	2.04211	1	0.24	0
1	15	13	14	1	1	-0.19852	0.77566	1.19	1.24	-0.07	0.29	-0.5	-0.33	6417	2.083772	1	0.24	0
1	16	13	14	1	1	-0.19852	0.77566	1.19	1.24	-0.07	0.29	-0.5	-0.33	6417	1.48365	1	0.24	0
1	17	13	14	1	1	-0.19852	0.77566	1.19	1.24	-0.07	0.29	-0.5	-0.33	6417	2.567184	0	0.24	0
1	18	13	14	1	1	-0.19852	0.77566	1.19	1.24	-0.07	0.29	-0.5	-0.33	6417	1.917082	0	0.24	0
1	19	13	14	1	1	-0.19852	0.77566	1.19	1.24	-0.07	0.29	-0.5	-0.33	6417	1.642061	1	0.24	0
1	20	13	14	1	1	-0.19852	0.77566	1.19	1.24	-0.07	0.29	-0.5	-0.33	6417	2.817196	1	0.24	0
1	1	13	17	1	2	-0.17164	0.6495	0.79	-0.11	0.14	0.06	-0.25	-0.57	6812	1.191959	1	0.23	1
1	2	13	17	1	2	-0.17164	0.6495	0.79	-0.11	0.14	0.06	-0.25	-0.57	6812	1.617047	1	0.23	1
1	3	13	17	1	2	-0.17164	0.6495	0.79	-0.11	0.14	0.06	-0.25	-0.57	6812	2.033765	1	0.23	1
1	4	13	17	1	2	-0.17164	0.6495	0.79	-0.11	0.14	0.06	-0.25	-0.57	6812	1.550389	0	0.23	1
1	5	13	17	1	2	-0.17164	0.6495	0.79	-0.11	0.14	0.06	-0.25	-0.57	6812	1.900425	0	0.23	1
1	6	13	17	1	2	-0.17164	0.6495	0.79	-0.11	0.14	0.06	-0.25	-0.57	6812	1.47537	1	0.23	1
1	7	13	17	1	2	-0.17164	0.6495	0.79	-0.11	0.14	0.06	-0.25	-0.57	6812	1.650407	1	0.23	1
1	8	13	17	1	2	-0.17164	0.6495	0.79	-0.11	0.14	0.06	-0.25	-0.57	6812	1.292029	0	0.23	1
1	9	13	17	1	2	-0.17164	0.6495	0.79	-0.11	0.14	0.06	-0.25	-0.57	6812	2.617198	0	0.23	1
1	10	13	17	1	2	-0.17164	0.6495	0.79	-0.11	0.14	0.06	-0.25	-0.57	6812	2.367155	1	0.23	1
1	11	13	17	1	2	-0.17164	0.6495	0.79	-0.11	0.14	0.06	-0.25	-0.57	6812	1.608724	1	0.23	1
1	12	13	17	1	2	-0.17164	0.6495	0.79	-0.11	0.14	0.06	-0.25	-0.57	6812	1.550379	1	0.23	1
1	13	13	17	1	2	-0.17164	0.6495	0.79	-0.11	0.14	0.06	-0.25	-0.57	6812	0.641898	0	0.23	1
1	14	13	17	1	2	-0.17164	0.6495	0.79	-0.11	0.14	0.06	-0.25	-0.57	6812	1.091969	1	0.23	1
1	15	13	17	1	2	-0.17164	0.6495	0.79	-0.11	0.14	0.06	-0.25	-0.57	6812	1.733744	1	0.23	1
1	16	13	17	1	2	-0.17164	0.6495	0.79	-0.11	0.14	0.06	-0.25	-0.57	6812	1.241991	0	0.23	1
1	17	13	17	1	2	-0.17164	0.6495	0.79	-0.11	0.14	0.06	-0.25	-0.57	6812	0.733577	1	0.23	1
1	18	13	17	1	2	-0.17164	0.6495	0.79	-0.11	0.14	0.06	-0.25	-0.57	6812	0.691944	1	0.23	1
1	19	13	17	1	2	-0.17164	0.6495	0.79	-0.11	0.14	0.06	-0.25	-0.57	6812	0.825293	1	0.23	1
1	20	13	17	1	2	-0.17164	0.6495	0.79	-0.11	0.14	0.06	-0.25	-0.57	6812	1.942105	1	0.23	1
1	1	13	23	1	3	-0.74154	0.86978	-0.18	-0.81	-0.65	-1.04	-0.58	1.02	6000	1.600361	1	-0.26	0
1	2	13	23	1	3	-0.74154	0.86978	-0.18	-0.81	-0.65	-1.04	-0.58	1.02	6000	1.975423	1	-0.26	0
1	3	13	23	1	3	-0.74154	0.86978	-0.18	-0.81	-0.65	-1.04	-0.58	1.02	6000	1.200319	0	-0.26	0
1	4	13	23	1	3	-0.74154	0.86978	-0.18	-0.81	-0.65	-1.04	-0.58	1.02	6000	1.825421	1	-0.26	0
1	5	13	23	1	3	-0.74154	0.86978	-0.18	-0.81	-0.65	-1.04	-0.58	1.02	6000	1.183636	1	-0.26	0
1	6	13	23	1	3	-0.74154	0.86978	-0.18	-0.81	-0.65	-1.04	-0.58	1.02	6000	3.267303	1	-0.26	0
1	7	13	23	1	3	-0.74154	0.86978	-0.18	-0.81	-0.65	-1.04	-0.58	1.02	6000	1.683703	1	-0.26	0
1	8	13	23	1	3	-0.74154	0.86978	-0.18	-0.81	-0.65	-1.04	-0.58	1.02	6000	1.691939	1	-0.26	0
1	9	13	23	1	3	-0.74154	0.86978	-0.18	-0.81	-0.65	-1.04	-0.58	1.02	6000	2.517193	1	-0.26	0
1	10	13	23	1	3	-0.74154	0.86978	-0.18	-0.81	-0.65	-1.04	-0.58	1.02	6000	1.650389	1	-0.26	0
1	11	13	23	1	3	-0.74154	0.86978	-0.18	-0.81	-0.65	-1.04	-0.58	1.02	6000	1.675369	1	-0.26	0
1	12	13	23	1	3	-0.74154	0.86978	-0.18	-0.81	-0.65	-1.04	-0.58	1.02	6000	1.958757	0	-0.26	0
1	13	13	23	1	3	-0.74154	0.86978	-0.18	-0.81	-0.65	-1.04	-0.58	1.02	6000	1.475349	0	-0.26	0
1	14	13	23	1	3	-0.74154	0.86978	-0.18	-0.81	-0.65	-1.04	-0.58	1.02	6000	2.058809	1	-0.26	0
1	15	13	23	1	3	-0.74154	0.86978	-0.18	-0.81	-0.65	-1.04	-0.58	1.02	6000	1.867074	0	-0.26	0
1	16	13	23	1	3	-0.74154	0.86978	-0.18	-0.81	-0.65	-1.04	-0.58	1.02	6000	1.18368	0	-0.26	0
1	17	13	23	1	3	-0.74154	0.86978	-0.18	-0.81	-0.65	-1.04	-0.58	1.02	6000	0.575199	0	-0.26	0
1	18	13	23	1	3	-0.74154	0.86978	-0.18	-0.81	-0.65	-1.04	-0.58	1.02	6000	1.417007	1	-0.26	0
1	19	13	23	1	3	-0.74154	0.86978	-0.18	-0.81	-0.65	-1.04	-0.58	1.02	6000	2.500501	1	-0.26	0
1	20	13	23	1	3	-0.74154	0.86978	-0.18	-0.81	-0.65	-1.04	-0.58	1.02	6000	2.7422	1	-0.26	0
1	1	14	4	0	3	-0.13076	0.85179	-0.11	-0.22	-0.03	-0.59	-1.38	-0.36	6568	1.617021	1	-0.16	0
1	2	14	4	0	3	-0.13076	0.85179	-0.11	-0.22	-0.03	-0.59	-1.38	-0.36	6568	1.375338	1	-0.16	0
0	3	14	4	0	3	-0.13076	0.85179	-0.11	-0.22	-0.03	-0.59	-1.38	-0.36	6568	4.417431	1	-0.16	0
1	4	14	4	0	3	-0.13076	0.85179	-0.11	-0.22	-0.03	-0.59	-1.38	-0.36	6568	1.283651	1	-0.16	0
1	5	14	4	0	3	-0.13076	0.85179	-0.11	-0.22	-0.03	-0.59	-1.38	-0.36	6568	1.333692	1	-0.16	0
1	6	14	4	0	3	-0.13076	0.85179	-0.11	-0.22	-0.03	-0.59	-1.38	-0.36	6568	1.51704	1	-0.16	0
1	7	14	4	0	3	-0.13076	0.85179	-0.11	-0.22	-0.03	-0.59	-1.38	-0.36	6568	1.892085	1	-0.16	0
1	8	14	4	0	3	-0.13076	0.85179	-0.11	-0.22	-0.03	-0.59	-1.38	-0.36	6568	2.483864	0	-0.16	0
1	9	14	4	0	3	-0.13076	0.85179	-0.11	-0.22	-0.03	-0.59	-1.38	-0.36	6568	2.275475	1	-0.16	0
1	10	14	4	0	3	-0.13076	0.85179	-0.11	-0.22	-0.03	-0.59	-1.38	-0.36	6568	2.825543	1	-0.16	0
1	11	14	4	0	3	-0.13076	0.85179	-0.11	-0.22	-0.03	-0.59	-1.38	-0.36	6568	1.550353	0	-0.16	0
1	12	14	4	0	3	-0.13076	0.85179	-0.11	-0.22	-0.03	-0.59	-1.38	-0.36	6568	2.242141	0	-0.16	0
1	13	14	4	0	3	-0.13076	0.85179	-0.11	-0.22	-0.03	-0.59	-1.38	-0.36	6568	1.283658	0	-0.16	0
1	14	14	4	0	3	-0.13076	0.85179	-0.11	-0.22	-0.03	-0.59	-1.38	-0.36	6568	1.725411	1	-0.16	0
1	15	14	4	0	3	-0.13076	0.85179	-0.11	-0.22	-0.03	-0.59	-1.38	-0.36	6568	1.45035	0	-0.16	0
1	16	14	4	0	3	-0.13076	0.85179	-0.11	-0.22	-0.03	-0.59	-1.38	-0.36	6568	1.441987	1	-0.16	0
1	17	14	4	0	3	-0.13076	0.85179	-0.11	-0.22	-0.03	-0.59	-1.38	-0.36	6568	0.750239	1	-0.16	0
1	18	14	4	0	3	-0.13076	0.85179	-0.11	-0.22	-0.03	-0.59	-1.38	-0.36	6568	1.600393	0	-0.16	0
1	19	14	4	0	3	-0.13076	0.85179	-0.11	-0.22	-0.03	-0.59	-1.38	-0.36	6568	1.842074	1	-0.16	0
1	20	14	4	0	3	-0.13076	0.85179	-0.11	-0.22	-0.03	-0.59	-1.38	-0.36	6568	2.375487	1	-0.16	0
1	1	14	5	0	2	-0.65106	-0.45849	-0.45	-1.01	-0.22	-0.27	-1.69	-0.05	7216	0.733583	1	-0.69	1
1	2	14	5	0	2	-0.65106	-0.45849	-0.45	-1.01	-0.22	-0.27	-1.69	-0.05	7216	1.6254	1	-0.69	1
1	3	14	5	0	2	-0.65106	-0.45849	-0.45	-1.01	-0.22	-0.27	-1.69	-0.05	7216	3.175621	0	-0.69	1
1	4	14	5	0	2	-0.65106	-0.45849	-0.45	-1.01	-0.22	-0.27	-1.69	-0.05	7216	1.567041	1	-0.69	1
1	5	14	5	0	2	-0.65106	-0.45849	-0.45	-1.01	-0.22	-0.27	-1.69	-0.05	7216	2.550524	1	-0.69	1
1	6	14	5	0	2	-0.65106	-0.45849	-0.45	-1.01	-0.22	-0.27	-1.69	-0.05	7216	1.500374	1	-0.69	1
1	7	14	5	0	2	-0.65106	-0.45849	-0.45	-1.01	-0.22	-0.27	-1.69	-0.05	7216	2.433839	1	-0.69	1
1	8	14	5	0	2	-0.65106	-0.45849	-0.45	-1.01	-0.22	-0.27	-1.69	-0.05	7216	2.292142	1	-0.69	1
1	9	14	5	0	2	-0.65106	-0.45849	-0.45	-1.01	-0.22	-0.27	-1.69	-0.05	7216	1.250319	1	-0.69	1
1	10	14	5	0	2	-0.65106	-0.45849	-0.45	-1.01	-0.22	-0.27	-1.69	-0.05	7216	1.983795	1	-0.69	1
1	11	14	5	0	2	-0.65106	-0.45849	-0.45	-1.01	-0.22	-0.27	-1.69	-0.05	7216	1.200283	1	-0.69	1
1	12	14	5	0	2	-0.65106	-0.45849	-0.45	-1.01	-0.22	-0.27	-1.69	-0.05	7216	1.817095	1	-0.69	1
1	13	14	5	0	2	-0.65106	-0.45849	-0.45	-1.01	-0.22	-0.27	-1.69	-0.05	7216	0.991977	0	-0.69	1
1	14	14	5	0	2	-0.65106	-0.45849	-0.45	-1.01	-0.22	-0.27	-1.69	-0.05	7216	1.450359	1	-0.69	1
1	15	14	5	0	2	-0.65106	-0.45849	-0.45	-1.01	-0.22	-0.27	-1.69	-0.05	7216	1.717076	1	-0.69	1
1	16	14	5	0	2	-0.65106	-0.45849	-0.45	-1.01	-0.22	-0.27	-1.69	-0.05	7216	1.508707	1	-0.69	1
1	17	14	5	0	2	-0.65106	-0.45849	-0.45	-1.01	-0.22	-0.27	-1.69	-0.05	7216	1.917102	0	-0.69	1
1	18	14	5	0	2	-0.65106	-0.45849	-0.45	-1.01	-0.22	-0.27	-1.69	-0.05	7216	0.9086	1	-0.69	1
1	19	14	5	0	2	-0.65106	-0.45849	-0.45	-1.01	-0.22	-0.27	-1.69	-0.05	7216	1.417018	1	-0.69	1
1	20	14	5	0	2	-0.65106	-0.45849	-0.45	-1.01	-0.22	-0.27	-1.69	-0.05	7216	0.991969	1	-0.69	1
1	1	14	26	0	1	-0.5112	-0.1977	-1.14	-1.2	-1.1	-0.19	-0.61	-1.26	6108	2.242101	0	-0.71	0
1	2	14	26	0	1	-0.5112	-0.1977	-1.14	-1.2	-1.1	-0.19	-0.61	-1.26	6108	2.067102	0	-0.71	0
1	3	14	26	0	1	-0.5112	-0.1977	-1.14	-1.2	-1.1	-0.19	-0.61	-1.26	6108	1.842058	0	-0.71	0
1	4	14	26	0	1	-0.5112	-0.1977	-1.14	-1.2	-1.1	-0.19	-0.61	-1.26	6108	1.233653	1	-0.71	0
1	5	14	26	0	1	-0.5112	-0.1977	-1.14	-1.2	-1.1	-0.19	-0.61	-1.26	6108	1.50037	0	-0.71	0
1	6	14	26	0	1	-0.5112	-0.1977	-1.14	-1.2	-1.1	-0.19	-0.61	-1.26	6108	1.133641	0	-0.71	0
1	7	14	26	0	1	-0.5112	-0.1977	-1.14	-1.2	-1.1	-0.19	-0.61	-1.26	6108	2.742184	1	-0.71	0
1	8	14	26	0	1	-0.5112	-0.1977	-1.14	-1.2	-1.1	-0.19	-0.61	-1.26	6108	1.542048	0	-0.71	0
1	9	14	26	0	1	-0.5112	-0.1977	-1.14	-1.2	-1.1	-0.19	-0.61	-1.26	6108	1.52535	1	-0.71	0
1	10	14	26	0	1	-0.5112	-0.1977	-1.14	-1.2	-1.1	-0.19	-0.61	-1.26	6108	2.13377	0	-0.71	0
1	11	14	26	0	1	-0.5112	-0.1977	-1.14	-1.2	-1.1	-0.19	-0.61	-1.26	6108	2.200441	1	-0.71	0
1	12	14	26	0	1	-0.5112	-0.1977	-1.14	-1.2	-1.1	-0.19	-0.61	-1.26	6108	2.850557	1	-0.71	0
1	13	14	26	0	1	-0.5112	-0.1977	-1.14	-1.2	-1.1	-0.19	-0.61	-1.26	6108	0.733604	1	-0.71	0
1	14	14	26	0	1	-0.5112	-0.1977	-1.14	-1.2	-1.1	-0.19	-0.61	-1.26	6108	1.325366	1	-0.71	0
1	15	14	26	0	1	-0.5112	-0.1977	-1.14	-1.2	-1.1	-0.19	-0.61	-1.26	6108	1.992102	1	-0.71	0
1	16	14	26	0	1	-0.5112	-0.1977	-1.14	-1.2	-1.1	-0.19	-0.61	-1.26	6108	0.950282	0	-0.71	0
1	17	14	26	0	1	-0.5112	-0.1977	-1.14	-1.2	-1.1	-0.19	-0.61	-1.26	6108	1.292037	0	-0.71	0
1	18	14	26	0	1	-0.5112	-0.1977	-1.14	-1.2	-1.1	-0.19	-0.61	-1.26	6108	0.900268	1	-0.71	0
1	19	14	26	0	1	-0.5112	-0.1977	-1.14	-1.2	-1.1	-0.19	-0.61	-1.26	6108	1.14197	1	-0.71	0
1	20	14	26	0	1	-0.5112	-0.1977	-1.14	-1.2	-1.1	-0.19	-0.61	-1.26	6108	1.525365	1	-0.71	0
1	1	15	4	1	3	1.0042	2.385	-0.45	-0.5	0.41	0.46	0.17	0.28	7510	3.442272	0	0.7	0
1	2	15	4	1	3	1.0042	2.385	-0.45	-0.5	0.41	0.46	0.17	0.28	7510	3.092248	1	0.7	0
1	3	15	4	1	3	1.0042	2.385	-0.45	-0.5	0.41	0.46	0.17	0.28	7510	1.833729	1	0.7	0
1	4	15	4	1	3	1.0042	2.385	-0.45	-0.5	0.41	0.46	0.17	0.28	7510	1.258534	1	0.7	0
1	5	15	4	1	3	1.0042	2.385	-0.45	-0.5	0.41	0.46	0.17	0.28	7510	1.992099	0	0.7	0
1	6	15	4	1	3	1.0042	2.385	-0.45	-0.5	0.41	0.46	0.17	0.28	7510	1.233686	1	0.7	0
1	7	15	4	1	3	1.0042	2.385	-0.45	-0.5	0.41	0.46	0.17	0.28	7510	1.742089	1	0.7	0
1	8	15	4	1	3	1.0042	2.385	-0.45	-0.5	0.41	0.46	0.17	0.28	7510	1.658714	0	0.7	0
1	9	15	4	1	3	1.0042	2.385	-0.45	-0.5	0.41	0.46	0.17	0.28	7510	3.083923	0	0.7	0
1	10	15	4	1	3	1.0042	2.385	-0.45	-0.5	0.41	0.46	0.17	0.28	7510	1.058643	1	0.7	0
1	11	15	4	1	3	1.0042	2.385	-0.45	-0.5	0.41	0.46	0.17	0.28	7510	1.567034	1	0.7	0
1	12	15	4	1	3	1.0042	2.385	-0.45	-0.5	0.41	0.46	0.17	0.28	7510	1.350345	0	0.7	0
1	13	15	4	1	3	1.0042	2.385	-0.45	-0.5	0.41	0.46	0.17	0.28	7510	0.816921	0	0.7	0
1	14	15	4	1	3	1.0042	2.385	-0.45	-0.5	0.41	0.46	0.17	0.28	7510	1.141861	1	0.7	0
1	15	15	4	1	3	1.0042	2.385	-0.45	-0.5	0.41	0.46	0.17	0.28	7510	1.517046	0	0.7	0
1	16	15	4	1	3	1.0042	2.385	-0.45	-0.5	0.41	0.46	0.17	0.28	7510	1.016941	1	0.7	0
1	17	15	4	1	3	1.0042	2.385	-0.45	-0.5	0.41	0.46	0.17	0.28	7510	0.800133	1	0.7	0
1	18	15	4	1	3	1.0042	2.385	-0.45	-0.5	0.41	0.46	0.17	0.28	7510	1.000315	1	0.7	0
1	19	15	4	1	3	1.0042	2.385	-0.45	-0.5	0.41	0.46	0.17	0.28	7510	1.500408	1	0.7	0
1	20	15	4	1	3	1.0042	2.385	-0.45	-0.5	0.41	0.46	0.17	0.28	7510	1.700395	0	0.7	0
1	1	15	10	1	1	0.7437	0.89966	0.12	0.19	0.45	0.04	1.06	-0.5	9533	1.300338	1	0.65	0
1	2	15	10	1	1	0.7437	0.89966	0.12	0.19	0.45	0.04	1.06	-0.5	9533	1.983753	0	0.65	0
1	3	15	10	1	1	0.7437	0.89966	0.12	0.19	0.45	0.04	1.06	-0.5	9533	2.217126	0	0.65	0
1	4	15	10	1	1	0.7437	0.89966	0.12	0.19	0.45	0.04	1.06	-0.5	9533	2.325487	0	0.65	0
1	5	15	10	1	1	0.7437	0.89966	0.12	0.19	0.45	0.04	1.06	-0.5	9533	1.76709	0	0.65	0
1	6	15	10	1	1	0.7437	0.89966	0.12	0.19	0.45	0.04	1.06	-0.5	9533	1.391992	0	0.65	0
1	7	15	10	1	1	0.7437	0.89966	0.12	0.19	0.45	0.04	1.06	-0.5	9533	1.833739	1	0.65	0
1	8	15	10	1	1	0.7437	0.89966	0.12	0.19	0.45	0.04	1.06	-0.5	9533	1.892103	1	0.65	0
1	9	15	10	1	1	0.7437	0.89966	0.12	0.19	0.45	0.04	1.06	-0.5	9533	1.091967	1	0.65	0
1	10	15	10	1	1	0.7437	0.89966	0.12	0.19	0.45	0.04	1.06	-0.5	9533	1.52534	0	0.65	0
1	11	15	10	1	1	0.7437	0.89966	0.12	0.19	0.45	0.04	1.06	-0.5	9533	2.242109	1	0.65	0
1	12	15	10	1	1	0.7437	0.89966	0.12	0.19	0.45	0.04	1.06	-0.5	9533	1.583738	1	0.65	0
1	13	15	10	1	1	0.7437	0.89966	0.12	0.19	0.45	0.04	1.06	-0.5	9533	0.408535	0	0.65	0
1	14	15	10	1	1	0.7437	0.89966	0.12	0.19	0.45	0.04	1.06	-0.5	9533	2.125452	0	0.65	0
1	15	15	10	1	1	0.7437	0.89966	0.12	0.19	0.45	0.04	1.06	-0.5	9533	1.925439	1	0.65	0
1	16	15	10	1	1	0.7437	0.89966	0.12	0.19	0.45	0.04	1.06	-0.5	9533	1.07532	1	0.65	0
1	17	15	10	1	1	0.7437	0.89966	0.12	0.19	0.45	0.04	1.06	-0.5	9533	3.367314	0	0.65	0
1	18	15	10	1	1	0.7437	0.89966	0.12	0.19	0.45	0.04	1.06	-0.5	9533	1.58371	0	0.65	0
1	19	15	10	1	1	0.7437	0.89966	0.12	0.19	0.45	0.04	1.06	-0.5	9533	1.550367	1	0.65	0
1	20	15	10	1	1	0.7437	0.89966	0.12	0.19	0.45	0.04	1.06	-0.5	9533	2.242148	1	0.65	0
1	1	15	28	1	2	-1.25588	0.07025	-0.46	1.27	-1.39	-1.62	0.15	0.49	8685	1.100307	1	-0.58	1
1	2	15	28	1	2	-1.25588	0.07025	-0.46	1.27	-1.39	-1.62	0.15	0.49	8685	1.425345	1	-0.58	1
1	3	15	28	1	2	-1.25588	0.07025	-0.46	1.27	-1.39	-1.62	0.15	0.49	8685	1.942083	1	-0.58	1
1	4	15	28	1	2	-1.25588	0.07025	-0.46	1.27	-1.39	-1.62	0.15	0.49	8685	1.18365	1	-0.58	1
1	5	15	28	1	2	-1.25588	0.07025	-0.46	1.27	-1.39	-1.62	0.15	0.49	8685	1.283638	1	-0.58	1
1	6	15	28	1	2	-1.25588	0.07025	-0.46	1.27	-1.39	-1.62	0.15	0.49	8685	1.825389	1	-0.58	1
1	7	15	28	1	2	-1.25588	0.07025	-0.46	1.27	-1.39	-1.62	0.15	0.49	8685	1.742052	1	-0.58	1
1	8	15	28	1	2	-1.25588	0.07025	-0.46	1.27	-1.39	-1.62	0.15	0.49	8685	1.225313	1	-0.58	1
1	9	15	28	1	2	-1.25588	0.07025	-0.46	1.27	-1.39	-1.62	0.15	0.49	8685	1.533708	1	-0.58	1
1	10	15	28	1	2	-1.25588	0.07025	-0.46	1.27	-1.39	-1.62	0.15	0.49	8685	2.30045	1	-0.58	1
1	11	15	28	1	2	-1.25588	0.07025	-0.46	1.27	-1.39	-1.62	0.15	0.49	8685	1.650361	0	-0.58	1
1	12	15	28	1	2	-1.25588	0.07025	-0.46	1.27	-1.39	-1.62	0.15	0.49	8685	1.450322	1	-0.58	1
1	13	15	28	1	2	-1.25588	0.07025	-0.46	1.27	-1.39	-1.62	0.15	0.49	8685	2.150454	1	-0.58	1
1	14	15	28	1	2	-1.25588	0.07025	-0.46	1.27	-1.39	-1.62	0.15	0.49	8685	1.100305	1	-0.58	1
1	15	15	28	1	2	-1.25588	0.07025	-0.46	1.27	-1.39	-1.62	0.15	0.49	8685	1.758615	1	-0.58	1
1	16	15	28	1	2	-1.25588	0.07025	-0.46	1.27	-1.39	-1.62	0.15	0.49	8685	1.125287	1	-0.58	1
1	17	15	28	1	2	-1.25588	0.07025	-0.46	1.27	-1.39	-1.62	0.15	0.49	8685	1.692047	1	-0.58	1
1	18	15	28	1	2	-1.25588	0.07025	-0.46	1.27	-1.39	-1.62	0.15	0.49	8685	0.633563	1	-0.58	1
1	19	15	28	1	2	-1.25588	0.07025	-0.46	1.27	-1.39	-1.62	0.15	0.49	8685	0.650281	1	-0.58	1
1	20	15	28	1	2	-1.25588	0.07025	-0.46	1.27	-1.39	-1.62	0.15	0.49	8685	2.625416	1	-0.58	1
1	1	16	1	0	2	-1.52444	-0.86646	-1.56	-0.12	-1.12	-1.29	-1.22	-0.68	4255	1.633692	1	-1.26	1
1	2	16	1	0	2	-1.52444	-0.86646	-1.56	-0.12	-1.12	-1.29	-1.22	-0.68	4255	3.425645	1	-1.26	1
1	3	16	1	0	2	-1.52444	-0.86646	-1.56	-0.12	-1.12	-1.29	-1.22	-0.68	4255	3.358976	0	-1.26	1
1	4	16	1	0	2	-1.52444	-0.86646	-1.56	-0.12	-1.12	-1.29	-1.22	-0.68	4255	1.425353	0	-1.26	1
1	5	16	1	0	2	-1.52444	-0.86646	-1.56	-0.12	-1.12	-1.29	-1.22	-0.68	4255	2.067074	1	-1.26	1
1	6	16	1	0	2	-1.52444	-0.86646	-1.56	-0.12	-1.12	-1.29	-1.22	-0.68	4255	1.95042	1	-1.26	1
1	7	16	1	0	2	-1.52444	-0.86646	-1.56	-0.12	-1.12	-1.29	-1.22	-0.68	4255	2.525504	1	-1.26	1
1	8	16	1	0	2	-1.52444	-0.86646	-1.56	-0.12	-1.12	-1.29	-1.22	-0.68	4255	1.225324	1	-1.26	1
1	9	16	1	0	2	-1.52444	-0.86646	-1.56	-0.12	-1.12	-1.29	-1.22	-0.68	4255	2.358816	1	-1.26	1
1	10	16	1	0	2	-1.52444	-0.86646	-1.56	-0.12	-1.12	-1.29	-1.22	-0.68	4255	3.100596	0	-1.26	1
1	11	16	1	0	2	-1.52444	-0.86646	-1.56	-0.12	-1.12	-1.29	-1.22	-0.68	4255	2.417189	0	-1.26	1
1	12	16	1	0	2	-1.52444	-0.86646	-1.56	-0.12	-1.12	-1.29	-1.22	-0.68	4255	2.333819	1	-1.26	1
1	13	16	1	0	2	-1.52444	-0.86646	-1.56	-0.12	-1.12	-1.29	-1.22	-0.68	4255	0.800255	1	-1.26	1
1	14	16	1	0	2	-1.52444	-0.86646	-1.56	-0.12	-1.12	-1.29	-1.22	-0.68	4255	3.108924	1	-1.26	1
1	15	16	1	0	2	-1.52444	-0.86646	-1.56	-0.12	-1.12	-1.29	-1.22	-0.68	4255	1.433684	1	-1.26	1
1	16	16	1	0	2	-1.52444	-0.86646	-1.56	-0.12	-1.12	-1.29	-1.22	-0.68	4255	0.975281	1	-1.26	1
1	17	16	1	0	2	-1.52444	-0.86646	-1.56	-0.12	-1.12	-1.29	-1.22	-0.68	4255	1.492014	0	-1.26	1
1	18	16	1	0	2	-1.52444	-0.86646	-1.56	-0.12	-1.12	-1.29	-1.22	-0.68	4255	1.125289	1	-1.26	1
1	19	16	1	0	2	-1.52444	-0.86646	-1.56	-0.12	-1.12	-1.29	-1.22	-0.68	4255	1.708715	1	-1.26	1
1	20	16	1	0	2	-1.52444	-0.86646	-1.56	-0.12	-1.12	-1.29	-1.22	-0.68	4255	1.792069	1	-1.26	1
1	1	16	23	0	1	-1.53639	-1.15036	-0.53	0.09	-1.82	-0.76	-1.22	-1.09	4511	0.475205	1	-1.25	0
1	2	16	23	0	1	-1.53639	-1.15036	-0.53	0.09	-1.82	-0.76	-1.22	-1.09	4511	1.450347	0	-1.25	0
1	3	16	23	0	1	-1.53639	-1.15036	-0.53	0.09	-1.82	-0.76	-1.22	-1.09	4511	2.258679	1	-1.25	0
1	4	16	23	0	1	-1.53639	-1.15036	-0.53	0.09	-1.82	-0.76	-1.22	-1.09	4511	1.425338	1	-1.25	0
1	5	16	23	0	1	-1.53639	-1.15036	-0.53	0.09	-1.82	-0.76	-1.22	-1.09	4511	1.775444	0	-1.25	0
1	6	16	23	0	1	-1.53639	-1.15036	-0.53	0.09	-1.82	-0.76	-1.22	-1.09	4511	3.092273	0	-1.25	0
1	7	16	23	0	1	-1.53639	-1.15036	-0.53	0.09	-1.82	-0.76	-1.22	-1.09	4511	3.167266	1	-1.25	0
0	8	16	23	0	1	-1.53639	-1.15036	-0.53	0.09	-1.82	-0.76	-1.22	-1.09	4511	4.759164	1	-1.25	0
1	9	16	23	0	1	-1.53639	-1.15036	-0.53	0.09	-1.82	-0.76	-1.22	-1.09	4511	3.400676	1	-1.25	0
1	10	16	23	0	1	-1.53639	-1.15036	-0.53	0.09	-1.82	-0.76	-1.22	-1.09	4511	2.575553	1	-1.25	0
1	11	16	23	0	1	-1.53639	-1.15036	-0.53	0.09	-1.82	-0.76	-1.22	-1.09	4511	1.875406	1	-1.25	0
1	12	16	23	0	1	-1.53639	-1.15036	-0.53	0.09	-1.82	-0.76	-1.22	-1.09	4511	1.683743	1	-1.25	0
1	13	16	23	0	1	-1.53639	-1.15036	-0.53	0.09	-1.82	-0.76	-1.22	-1.09	4511	1.367005	0	-1.25	0
1	14	16	23	0	1	-1.53639	-1.15036	-0.53	0.09	-1.82	-0.76	-1.22	-1.09	4511	2.40882	0	-1.25	0
1	15	16	23	0	1	-1.53639	-1.15036	-0.53	0.09	-1.82	-0.76	-1.22	-1.09	4511	1.658726	1	-1.25	0
1	16	16	23	0	1	-1.53639	-1.15036	-0.53	0.09	-1.82	-0.76	-1.22	-1.09	4511	1.458719	0	-1.25	0
1	17	16	23	0	1	-1.53639	-1.15036	-0.53	0.09	-1.82	-0.76	-1.22	-1.09	4511	1.74208	0	-1.25	0
1	18	16	23	0	1	-1.53639	-1.15036	-0.53	0.09	-1.82	-0.76	-1.22	-1.09	4511	2.342168	0	-1.25	0
1	19	16	23	0	1	-1.53639	-1.15036	-0.53	0.09	-1.82	-0.76	-1.22	-1.09	4511	2.125459	0	-1.25	0
1	20	16	23	0	1	-1.53639	-1.15036	-0.53	0.09	-1.82	-0.76	-1.22	-1.09	4511	2.842225	0	-1.25	0
1	1	16	29	0	3	-1.58842	-1.22485	-1.34	0.47	-1.79	-0.37	-0.45	-1.27	5979	1.008633	1	-1.28	0
1	2	16	29	0	3	-1.58842	-1.22485	-1.34	0.47	-1.79	-0.37	-0.45	-1.27	5979	1.500355	1	-1.28	0
1	3	16	29	0	3	-1.58842	-1.22485	-1.34	0.47	-1.79	-0.37	-0.45	-1.27	5979	1.191984	1	-1.28	0
1	4	16	29	0	3	-1.58842	-1.22485	-1.34	0.47	-1.79	-0.37	-0.45	-1.27	5979	1.06697	0	-1.28	0
1	5	16	29	0	3	-1.58842	-1.22485	-1.34	0.47	-1.79	-0.37	-0.45	-1.27	5979	0.908611	0	-1.28	0
1	6	16	29	0	3	-1.58842	-1.22485	-1.34	0.47	-1.79	-0.37	-0.45	-1.27	5979	1.567042	0	-1.28	0
1	7	16	29	0	3	-1.58842	-1.22485	-1.34	0.47	-1.79	-0.37	-0.45	-1.27	5979	2.000457	1	-1.28	0
1	8	16	29	0	3	-1.58842	-1.22485	-1.34	0.47	-1.79	-0.37	-0.45	-1.27	5979	2.808864	0	-1.28	0
1	9	16	29	0	3	-1.58842	-1.22485	-1.34	0.47	-1.79	-0.37	-0.45	-1.27	5979	1.417001	1	-1.28	0
1	10	16	29	0	3	-1.58842	-1.22485	-1.34	0.47	-1.79	-0.37	-0.45	-1.27	5979	1.208632	1	-1.28	0
1	11	16	29	0	3	-1.58842	-1.22485	-1.34	0.47	-1.79	-0.37	-0.45	-1.27	5979	1.967089	1	-1.28	0
1	12	16	29	0	3	-1.58842	-1.22485	-1.34	0.47	-1.79	-0.37	-0.45	-1.27	5979	1.25867	1	-1.28	0
1	13	16	29	0	3	-1.58842	-1.22485	-1.34	0.47	-1.79	-0.37	-0.45	-1.27	5979	0.908613	1	-1.28	0
1	14	16	29	0	3	-1.58842	-1.22485	-1.34	0.47	-1.79	-0.37	-0.45	-1.27	5979	1.333667	1	-1.28	0
1	15	16	29	0	3	-1.58842	-1.22485	-1.34	0.47	-1.79	-0.37	-0.45	-1.27	5979	1.558727	1	-1.28	0
1	16	16	29	0	3	-1.58842	-1.22485	-1.34	0.47	-1.79	-0.37	-0.45	-1.27	5979	1.417018	1	-1.28	0
1	17	16	29	0	3	-1.58842	-1.22485	-1.34	0.47	-1.79	-0.37	-0.45	-1.27	5979	1.808747	1	-1.28	0
1	18	16	29	0	3	-1.58842	-1.22485	-1.34	0.47	-1.79	-0.37	-0.45	-1.27	5979	1.141996	0	-1.28	0
1	19	16	29	0	3	-1.58842	-1.22485	-1.34	0.47	-1.79	-0.37	-0.45	-1.27	5979	2.383816	0	-1.28	0
1	20	16	29	0	3	-1.58842	-1.22485	-1.34	0.47	-1.79	-0.37	-0.45	-1.27	5979	1.800391	0	-1.28	0
1	1	17	12	1	3	-0.18222	-0.68143	1	0.35	-0.85	-1.75	-0.72	-1.26	6500	0.60023	0	-0.29	0
1	2	17	12	1	3	-0.18222	-0.68143	1	0.35	-0.85	-1.75	-0.72	-1.26	6500	2.24215	0	-0.29	0
1	3	17	12	1	3	-0.18222	-0.68143	1	0.35	-0.85	-1.75	-0.72	-1.26	6500	3.017283	1	-0.29	0
1	4	17	12	1	3	-0.18222	-0.68143	1	0.35	-0.85	-1.75	-0.72	-1.26	6500	1.383675	1	-0.29	0
1	5	17	12	1	3	-0.18222	-0.68143	1	0.35	-0.85	-1.75	-0.72	-1.26	6500	1.150301	1	-0.29	0
1	6	17	12	1	3	-0.18222	-0.68143	1	0.35	-0.85	-1.75	-0.72	-1.26	6500	1.625373	1	-0.29	0
1	7	17	12	1	3	-0.18222	-0.68143	1	0.35	-0.85	-1.75	-0.72	-1.26	6500	2.117113	1	-0.29	0
1	8	17	12	1	3	-0.18222	-0.68143	1	0.35	-0.85	-1.75	-0.72	-1.26	6500	3.308951	0	-0.29	0
1	9	17	12	1	3	-0.18222	-0.68143	1	0.35	-0.85	-1.75	-0.72	-1.26	6500	2.617065	0	-0.29	0
1	10	17	12	1	3	-0.18222	-0.68143	1	0.35	-0.85	-1.75	-0.72	-1.26	6500	2.0588	1	-0.29	0
1	11	17	12	1	3	-0.18222	-0.68143	1	0.35	-0.85	-1.75	-0.72	-1.26	6500	2.042087	1	-0.29	0
1	12	17	12	1	3	-0.18222	-0.68143	1	0.35	-0.85	-1.75	-0.72	-1.26	6500	3.033914	0	-0.29	0
1	13	17	12	1	3	-0.18222	-0.68143	1	0.35	-0.85	-1.75	-0.72	-1.26	6500	1.075297	0	-0.29	0
1	14	17	12	1	3	-0.18222	-0.68143	1	0.35	-0.85	-1.75	-0.72	-1.26	6500	1.525378	1	-0.29	0
1	15	17	12	1	3	-0.18222	-0.68143	1	0.35	-0.85	-1.75	-0.72	-1.26	6500	1.600366	1	-0.29	0
1	16	17	12	1	3	-0.18222	-0.68143	1	0.35	-0.85	-1.75	-0.72	-1.26	6500	1.533846	1	-0.29	0
1	17	17	12	1	3	-0.18222	-0.68143	1	0.35	-0.85	-1.75	-0.72	-1.26	6500	3.742352	1	-0.29	0
1	18	17	12	1	3	-0.18222	-0.68143	1	0.35	-0.85	-1.75	-0.72	-1.26	6500	1.617071	0	-0.29	0
1	19	17	12	1	3	-0.18222	-0.68143	1	0.35	-0.85	-1.75	-0.72	-1.26	6500	1.500355	0	-0.29	0
1	20	17	12	1	3	-0.18222	-0.68143	1	0.35	-0.85	-1.75	-0.72	-1.26	6500	2.050436	0	-0.29	0
1	1	17	14	1	2	-0.17211	-0.86692	-0.51	-0.85	-0.94	0.51	0.28	0.93	4973	2.942207	1	-0.44	1
1	2	17	14	1	2	-0.17211	-0.86692	-0.51	-0.85	-0.94	0.51	0.28	0.93	4973	1.417006	1	-0.44	1
1	3	17	14	1	2	-0.17211	-0.86692	-0.51	-0.85	-0.94	0.51	0.28	0.93	4973	1.900412	1	-0.44	1
1	4	17	14	1	2	-0.17211	-0.86692	-0.51	-0.85	-0.94	0.51	0.28	0.93	4973	0.641943	0	-0.44	1
1	5	17	14	1	2	-0.17211	-0.86692	-0.51	-0.85	-0.94	0.51	0.28	0.93	4973	1.392025	1	-0.44	1
1	6	17	14	1	2	-0.17211	-0.86692	-0.51	-0.85	-0.94	0.51	0.28	0.93	4973	1.850403	1	-0.44	1
1	7	17	14	1	2	-0.17211	-0.86692	-0.51	-0.85	-0.94	0.51	0.28	0.93	4973	3.333958	1	-0.44	1
1	8	17	14	1	2	-0.17211	-0.86692	-0.51	-0.85	-0.94	0.51	0.28	0.93	4973	3.083918	1	-0.44	1
1	9	17	14	1	2	-0.17211	-0.86692	-0.51	-0.85	-0.94	0.51	0.28	0.93	4973	2.642227	1	-0.44	1
1	10	17	14	1	2	-0.17211	-0.86692	-0.51	-0.85	-0.94	0.51	0.28	0.93	4973	2.017134	0	-0.44	1
1	11	17	14	1	2	-0.17211	-0.86692	-0.51	-0.85	-0.94	0.51	0.28	0.93	4973	3.058901	0	-0.44	1
1	12	17	14	1	2	-0.17211	-0.86692	-0.51	-0.85	-0.94	0.51	0.28	0.93	4973	1.875396	1	-0.44	1
1	13	17	14	1	2	-0.17211	-0.86692	-0.51	-0.85	-0.94	0.51	0.28	0.93	4973	1.250204	1	-0.44	1
1	14	17	14	1	2	-0.17211	-0.86692	-0.51	-0.85	-0.94	0.51	0.28	0.93	4973	1.69191	1	-0.44	1
1	15	17	14	1	2	-0.17211	-0.86692	-0.51	-0.85	-0.94	0.51	0.28	0.93	4973	2.42549	1	-0.44	1
1	16	17	14	1	2	-0.17211	-0.86692	-0.51	-0.85	-0.94	0.51	0.28	0.93	4973	2.82554	1	-0.44	1
1	17	17	14	1	2	-0.17211	-0.86692	-0.51	-0.85	-0.94	0.51	0.28	0.93	4973	1.191978	1	-0.44	1
1	18	17	14	1	2	-0.17211	-0.86692	-0.51	-0.85	-0.94	0.51	0.28	0.93	4973	1.183668	1	-0.44	1
1	19	17	14	1	2	-0.17211	-0.86692	-0.51	-0.85	-0.94	0.51	0.28	0.93	4973	2.967267	0	-0.44	1
1	20	17	14	1	2	-0.17211	-0.86692	-0.51	-0.85	-0.94	0.51	0.28	0.93	4973	3.734007	1	-0.44	1
1	1	17	30	1	1	-0.90223	-0.82041	-0.7	-0.92	-0.07	0.29	0.26	-0.72	5237	1.51707	1	-0.45	0
1	2	17	30	1	1	-0.90223	-0.82041	-0.7	-0.92	-0.07	0.29	0.26	-0.72	5237	3.475602	1	-0.45	0
1	3	17	30	1	1	-0.90223	-0.82041	-0.7	-0.92	-0.07	0.29	0.26	-0.72	5237	1.825397	1	-0.45	0
1	4	17	30	1	1	-0.90223	-0.82041	-0.7	-0.92	-0.07	0.29	0.26	-0.72	5237	1.333583	0	-0.45	0
1	5	17	30	1	1	-0.90223	-0.82041	-0.7	-0.92	-0.07	0.29	0.26	-0.72	5237	1.150303	0	-0.45	0
1	6	17	30	1	1	-0.90223	-0.82041	-0.7	-0.92	-0.07	0.29	0.26	-0.72	5237	1.191985	1	-0.45	0
1	7	17	30	1	1	-0.90223	-0.82041	-0.7	-0.92	-0.07	0.29	0.26	-0.72	5237	2.033625	1	-0.45	0
1	8	17	30	1	1	-0.90223	-0.82041	-0.7	-0.92	-0.07	0.29	0.26	-0.72	5237	2.025421	1	-0.45	0
1	9	17	30	1	1	-0.90223	-0.82041	-0.7	-0.92	-0.07	0.29	0.26	-0.72	5237	1.492061	1	-0.45	0
1	10	17	30	1	1	-0.90223	-0.82041	-0.7	-0.92	-0.07	0.29	0.26	-0.72	5237	2.008791	1	-0.45	0
1	11	17	30	1	1	-0.90223	-0.82041	-0.7	-0.92	-0.07	0.29	0.26	-0.72	5237	3.100595	1	-0.45	0
1	12	17	30	1	1	-0.90223	-0.82041	-0.7	-0.92	-0.07	0.29	0.26	-0.72	5237	1.49203	1	-0.45	0
1	13	17	30	1	1	-0.90223	-0.82041	-0.7	-0.92	-0.07	0.29	0.26	-0.72	5237	0.658599	1	-0.45	0
1	14	17	30	1	1	-0.90223	-0.82041	-0.7	-0.92	-0.07	0.29	0.26	-0.72	5237	2.125344	0	-0.45	0
1	15	17	30	1	1	-0.90223	-0.82041	-0.7	-0.92	-0.07	0.29	0.26	-0.72	5237	1.475386	1	-0.45	0
1	16	17	30	1	1	-0.90223	-0.82041	-0.7	-0.92	-0.07	0.29	0.26	-0.72	5237	1.250302	0	-0.45	0
1	17	17	30	1	1	-0.90223	-0.82041	-0.7	-0.92	-0.07	0.29	0.26	-0.72	5237	1.500359	0	-0.45	0
1	18	17	30	1	1	-0.90223	-0.82041	-0.7	-0.92	-0.07	0.29	0.26	-0.72	5237	1.392034	1	-0.45	0
1	19	17	30	1	1	-0.90223	-0.82041	-0.7	-0.92	-0.07	0.29	0.26	-0.72	5237	1.100294	0	-0.45	0
1	20	17	30	1	1	-0.90223	-0.82041	-0.7	-0.92	-0.07	0.29	0.26	-0.72	5237	2.167125	1	-0.45	0
1	1	18	19	1	3	0.33453	-0.86646	0.14	-0.12	0.45	0	-0.18	0.7	5750	0.691912	1	-0.02	0
1	2	18	19	1	3	0.33453	-0.86646	0.14	-0.12	0.45	0	-0.18	0.7	5750	1.867049	1	-0.02	0
0	3	18	19	1	3	0.33453	-0.86646	0.14	-0.12	0.45	0	-0.18	0.7	5750	4.700842	1	-0.02	0
1	4	18	19	1	3	0.33453	-0.86646	0.14	-0.12	0.45	0	-0.18	0.7	5750	1.525386	1	-0.02	0
1	5	18	19	1	3	0.33453	-0.86646	0.14	-0.12	0.45	0	-0.18	0.7	5750	1.417023	0	-0.02	0
1	6	18	19	1	3	0.33453	-0.86646	0.14	-0.12	0.45	0	-0.18	0.7	5750	1.708717	1	-0.02	0
1	7	18	19	1	3	0.33453	-0.86646	0.14	-0.12	0.45	0	-0.18	0.7	5750	2.842219	1	-0.02	0
0	8	18	19	1	3	0.33453	-0.86646	0.14	-0.12	0.45	0	-0.18	0.7	5750	5.050886	1	-0.02	0
1	9	18	19	1	3	0.33453	-0.86646	0.14	-0.12	0.45	0	-0.18	0.7	5750	1.85039	1	-0.02	0
1	10	18	19	1	3	0.33453	-0.86646	0.14	-0.12	0.45	0	-0.18	0.7	5750	1.825389	1	-0.02	0
1	11	18	19	1	3	0.33453	-0.86646	0.14	-0.12	0.45	0	-0.18	0.7	5750	2.12544	1	-0.02	0
1	12	18	19	1	3	0.33453	-0.86646	0.14	-0.12	0.45	0	-0.18	0.7	5750	1.342038	0	-0.02	0
1	13	18	19	1	3	0.33453	-0.86646	0.14	-0.12	0.45	0	-0.18	0.7	5750	1.55034	1	-0.02	0
1	14	18	19	1	3	0.33453	-0.86646	0.14	-0.12	0.45	0	-0.18	0.7	5750	1.900436	0	-0.02	0
1	15	18	19	1	3	0.33453	-0.86646	0.14	-0.12	0.45	0	-0.18	0.7	5750	2.125471	1	-0.02	0
1	16	18	19	1	3	0.33453	-0.86646	0.14	-0.12	0.45	0	-0.18	0.7	5750	1.250309	1	-0.02	0
1	17	18	19	1	3	0.33453	-0.86646	0.14	-0.12	0.45	0	-0.18	0.7	5750	2.158805	1	-0.02	0
1	18	18	19	1	3	0.33453	-0.86646	0.14	-0.12	0.45	0	-0.18	0.7	5750	1.517006	1	-0.02	0
1	19	18	19	1	3	0.33453	-0.86646	0.14	-0.12	0.45	0	-0.18	0.7	5750	2.467155	0	-0.02	0
1	20	18	19	1	3	0.33453	-0.86646	0.14	-0.12	0.45	0	-0.18	0.7	5750	1.917119	1	-0.02	0
1	1	18	20	1	1	0.13187	-0.64929	0.18	-0.61	0.13	-0.97	2.71	0.06	6491	1.175297	1	0.5	0
1	2	18	20	1	1	0.13187	-0.64929	0.18	-0.61	0.13	-0.97	2.71	0.06	6491	2.592188	1	0.5	0
1	3	18	20	1	1	0.13187	-0.64929	0.18	-0.61	0.13	-0.97	2.71	0.06	6491	2.800551	0	0.5	0
1	4	18	20	1	1	0.13187	-0.64929	0.18	-0.61	0.13	-0.97	2.71	0.06	6491	1.391997	0	0.5	0
1	5	18	20	1	1	0.13187	-0.64929	0.18	-0.61	0.13	-0.97	2.71	0.06	6491	1.341835	1	0.5	0
1	6	18	20	1	1	0.13187	-0.64929	0.18	-0.61	0.13	-0.97	2.71	0.06	6491	3.158934	1	0.5	0
1	7	18	20	1	1	0.13187	-0.64929	0.18	-0.61	0.13	-0.97	2.71	0.06	6491	1.708541	0	0.5	0
1	8	18	20	1	1	0.13187	-0.64929	0.18	-0.61	0.13	-0.97	2.71	0.06	6491	2.108601	0	0.5	0
1	9	18	20	1	1	0.13187	-0.64929	0.18	-0.61	0.13	-0.97	2.71	0.06	6491	3.483798	1	0.5	0
1	10	18	20	1	1	0.13187	-0.64929	0.18	-0.61	0.13	-0.97	2.71	0.06	6491	1.825409	1	0.5	0
1	11	18	20	1	1	0.13187	-0.64929	0.18	-0.61	0.13	-0.97	2.71	0.06	6491	2.383805	0	0.5	0
1	12	18	20	1	1	0.13187	-0.64929	0.18	-0.61	0.13	-0.97	2.71	0.06	6491	1.391646	1	0.5	0
1	13	18	20	1	1	0.13187	-0.64929	0.18	-0.61	0.13	-0.97	2.71	0.06	6491	0.56691	0	0.5	0
1	14	18	20	1	1	0.13187	-0.64929	0.18	-0.61	0.13	-0.97	2.71	0.06	6491	1.791878	0	0.5	0
1	15	18	20	1	1	0.13187	-0.64929	0.18	-0.61	0.13	-0.97	2.71	0.06	6491	2.008754	0	0.5	0
1	16	18	20	1	1	0.13187	-0.64929	0.18	-0.61	0.13	-0.97	2.71	0.06	6491	1.383663	1	0.5	0
1	17	18	20	1	1	0.13187	-0.64929	0.18	-0.61	0.13	-0.97	2.71	0.06	6491	2.308805	1	0.5	0
1	18	18	20	1	1	0.13187	-0.64929	0.18	-0.61	0.13	-0.97	2.71	0.06	6491	1.575377	1	0.5	0
1	19	18	20	1	1	0.13187	-0.64929	0.18	-0.61	0.13	-0.97	2.71	0.06	6491	1.833738	0	0.5	0
1	20	18	20	1	1	0.13187	-0.64929	0.18	-0.61	0.13	-0.97	2.71	0.06	6491	2.192131	1	0.5	0
1	1	18	24	1	2	-1.19886	-1.24216	-0.35	-0.08	-0.77	-1.34	-0.61	0.05	4316	2.242163	1	-0.83	1
1	2	18	24	1	2	-1.19886	-1.24216	-0.35	-0.08	-0.77	-1.34	-0.61	0.05	4316	3.075548	1	-0.83	1
1	3	18	24	1	2	-1.19886	-1.24216	-0.35	-0.08	-0.77	-1.34	-0.61	0.05	4316	1.367	1	-0.83	1
1	4	18	24	1	2	-1.19886	-1.24216	-0.35	-0.08	-0.77	-1.34	-0.61	0.05	4316	1.917073	1	-0.83	1
1	5	18	24	1	2	-1.19886	-1.24216	-0.35	-0.08	-0.77	-1.34	-0.61	0.05	4316	1.383683	1	-0.83	1
1	6	18	24	1	2	-1.19886	-1.24216	-0.35	-0.08	-0.77	-1.34	-0.61	0.05	4316	2.175456	1	-0.83	1
1	7	18	24	1	2	-1.19886	-1.24216	-0.35	-0.08	-0.77	-1.34	-0.61	0.05	4316	2.267133	1	-0.83	1
1	8	18	24	1	2	-1.19886	-1.24216	-0.35	-0.08	-0.77	-1.34	-0.61	0.05	4316	1.558733	1	-0.83	1
1	9	18	24	1	2	-1.19886	-1.24216	-0.35	-0.08	-0.77	-1.34	-0.61	0.05	4316	1.600278	1	-0.83	1
1	10	18	24	1	2	-1.19886	-1.24216	-0.35	-0.08	-0.77	-1.34	-0.61	0.05	4316	2.142087	1	-0.83	1
1	11	18	24	1	2	-1.19886	-1.24216	-0.35	-0.08	-0.77	-1.34	-0.61	0.05	4316	0.933611	1	-0.83	1
1	12	18	24	1	2	-1.19886	-1.24216	-0.35	-0.08	-0.77	-1.34	-0.61	0.05	4316	1.4587	1	-0.83	1
1	13	18	24	1	2	-1.19886	-1.24216	-0.35	-0.08	-0.77	-1.34	-0.61	0.05	4316	0.866929	0	-0.83	1
1	14	18	24	1	2	-1.19886	-1.24216	-0.35	-0.08	-0.77	-1.34	-0.61	0.05	4316	2.167132	1	-0.83	1
1	15	18	24	1	2	-1.19886	-1.24216	-0.35	-0.08	-0.77	-1.34	-0.61	0.05	4316	1.992059	1	-0.83	1
1	16	18	24	1	2	-1.19886	-1.24216	-0.35	-0.08	-0.77	-1.34	-0.61	0.05	4316	1.258661	0	-0.83	1
1	17	18	24	1	2	-1.19886	-1.24216	-0.35	-0.08	-0.77	-1.34	-0.61	0.05	4316	1.40035	1	-0.83	1
1	18	18	24	1	2	-1.19886	-1.24216	-0.35	-0.08	-0.77	-1.34	-0.61	0.05	4316	1.542034	1	-0.83	1
1	19	18	24	1	2	-1.19886	-1.24216	-0.35	-0.08	-0.77	-1.34	-0.61	0.05	4316	1.750454	0	-0.83	1
1	20	18	24	1	2	-1.19886	-1.24216	-0.35	-0.08	-0.77	-1.34	-0.61	0.05	4316	2.583737	1	-0.83	1
1	1	19	5	0	3	-0.98793	-0.45849	-1.1	-0.66	-1.55	-0.15	-0.4	-0.92	5276	1.492011	0	-0.9	0
1	2	19	5	0	3	-0.98793	-0.45849	-1.1	-0.66	-1.55	-0.15	-0.4	-0.92	5276	2.108772	0	-0.9	0
1	3	19	5	0	3	-0.98793	-0.45849	-1.1	-0.66	-1.55	-0.15	-0.4	-0.92	5276	3.250574	0	-0.9	0
1	4	19	5	0	3	-0.98793	-0.45849	-1.1	-0.66	-1.55	-0.15	-0.4	-0.92	5276	0.966945	1	-0.9	0
1	5	19	5	0	3	-0.98793	-0.45849	-1.1	-0.66	-1.55	-0.15	-0.4	-0.92	5276	1.367016	1	-0.9	0
1	6	19	5	0	3	-0.98793	-0.45849	-1.1	-0.66	-1.55	-0.15	-0.4	-0.92	5276	2.025448	1	-0.9	0
1	7	19	5	0	3	-0.98793	-0.45849	-1.1	-0.66	-1.55	-0.15	-0.4	-0.92	5276	1.700369	1	-0.9	0
1	8	19	5	0	3	-0.98793	-0.45849	-1.1	-0.66	-1.55	-0.15	-0.4	-0.92	5276	1.333718	1	-0.9	0
1	9	19	5	0	3	-0.98793	-0.45849	-1.1	-0.66	-1.55	-0.15	-0.4	-0.92	5276	1.625359	1	-0.9	0
1	10	19	5	0	3	-0.98793	-0.45849	-1.1	-0.66	-1.55	-0.15	-0.4	-0.92	5276	2.267124	1	-0.9	0
1	11	19	5	0	3	-0.98793	-0.45849	-1.1	-0.66	-1.55	-0.15	-0.4	-0.92	5276	1.883719	1	-0.9	0
1	12	19	5	0	3	-0.98793	-0.45849	-1.1	-0.66	-1.55	-0.15	-0.4	-0.92	5276	0.89195	1	-0.9	0
1	13	19	5	0	3	-0.98793	-0.45849	-1.1	-0.66	-1.55	-0.15	-0.4	-0.92	5276	0.916937	1	-0.9	0
1	14	19	5	0	3	-0.98793	-0.45849	-1.1	-0.66	-1.55	-0.15	-0.4	-0.92	5276	1.683738	1	-0.9	0
1	15	19	5	0	3	-0.98793	-0.45849	-1.1	-0.66	-1.55	-0.15	-0.4	-0.92	5276	1.533682	1	-0.9	0
1	16	19	5	0	3	-0.98793	-0.45849	-1.1	-0.66	-1.55	-0.15	-0.4	-0.92	5276	0.941939	1	-0.9	0
1	17	19	5	0	3	-0.98793	-0.45849	-1.1	-0.66	-1.55	-0.15	-0.4	-0.92	5276	1.975459	1	-0.9	0
1	18	19	5	0	3	-0.98793	-0.45849	-1.1	-0.66	-1.55	-0.15	-0.4	-0.92	5276	1.858762	1	-0.9	0
1	19	19	5	0	3	-0.98793	-0.45849	-1.1	-0.66	-1.55	-0.15	-0.4	-0.92	5276	1.275316	1	-0.9	0
1	20	19	5	0	3	-0.98793	-0.45849	-1.1	-0.66	-1.55	-0.15	-0.4	-0.92	5276	1.758728	1	-0.9	0
1	1	19	15	0	1	-1.04858	-0.24437	-0.7	-0.5	-1.66	-0.03	-0.51	-0.03	5000	1.516929	0	-0.83	0
1	2	19	15	0	1	-1.04858	-0.24437	-0.7	-0.5	-1.66	-0.03	-0.51	-0.03	5000	2.542168	0	-0.83	0
1	3	19	15	0	1	-1.04858	-0.24437	-0.7	-0.5	-1.66	-0.03	-0.51	-0.03	5000	2.08376	0	-0.83	0
1	4	19	15	0	1	-1.04858	-0.24437	-0.7	-0.5	-1.66	-0.03	-0.51	-0.03	5000	2.058779	1	-0.83	0
1	5	19	15	0	1	-1.04858	-0.24437	-0.7	-0.5	-1.66	-0.03	-0.51	-0.03	5000	1.5087	0	-0.83	0
1	6	19	15	0	1	-1.04858	-0.24437	-0.7	-0.5	-1.66	-0.03	-0.51	-0.03	5000	1.391999	1	-0.83	0
1	7	19	15	0	1	-1.04858	-0.24437	-0.7	-0.5	-1.66	-0.03	-0.51	-0.03	5000	2.692196	1	-0.83	0
1	8	19	15	0	1	-1.04858	-0.24437	-0.7	-0.5	-1.66	-0.03	-0.51	-0.03	5000	2.125416	1	-0.83	0
1	9	19	15	0	1	-1.04858	-0.24437	-0.7	-0.5	-1.66	-0.03	-0.51	-0.03	5000	2.050456	0	-0.83	0
1	10	19	15	0	1	-1.04858	-0.24437	-0.7	-0.5	-1.66	-0.03	-0.51	-0.03	5000	2.650514	0	-0.83	0
1	11	19	15	0	1	-1.04858	-0.24437	-0.7	-0.5	-1.66	-0.03	-0.51	-0.03	5000	1.817084	1	-0.83	0
1	12	19	15	0	1	-1.04858	-0.24437	-0.7	-0.5	-1.66	-0.03	-0.51	-0.03	5000	1.283696	0	-0.83	0
1	13	19	15	0	1	-1.04858	-0.24437	-0.7	-0.5	-1.66	-0.03	-0.51	-0.03	5000	1.225176	1	-0.83	0
1	14	19	15	0	1	-1.04858	-0.24437	-0.7	-0.5	-1.66	-0.03	-0.51	-0.03	5000	1.758748	1	-0.83	0
1	15	19	15	0	1	-1.04858	-0.24437	-0.7	-0.5	-1.66	-0.03	-0.51	-0.03	5000	1.875418	1	-0.83	0
1	16	19	15	0	1	-1.04858	-0.24437	-0.7	-0.5	-1.66	-0.03	-0.51	-0.03	5000	1.958768	1	-0.83	0
1	17	19	15	0	1	-1.04858	-0.24437	-0.7	-0.5	-1.66	-0.03	-0.51	-0.03	5000	1.283691	1	-0.83	0
1	18	19	15	0	1	-1.04858	-0.24437	-0.7	-0.5	-1.66	-0.03	-0.51	-0.03	5000	1.350381	0	-0.83	0
1	19	19	15	0	1	-1.04858	-0.24437	-0.7	-0.5	-1.66	-0.03	-0.51	-0.03	5000	2.083788	0	-0.83	0
1	20	19	15	0	1	-1.04858	-0.24437	-0.7	-0.5	-1.66	-0.03	-0.51	-0.03	5000	2.208799	1	-0.83	0
1	1	19	27	0	2	0.54891	-1.2018	-1.68	-1.55	-0.87	1.03	-0.53	1.22	5000	1.108652	0	-0.75	1
1	2	19	27	0	2	0.54891	-1.2018	-1.68	-1.55	-0.87	1.03	-0.53	1.22	5000	1.533678	0	-0.75	1
1	3	19	27	0	2	0.54891	-1.2018	-1.68	-1.55	-0.87	1.03	-0.53	1.22	5000	2.017092	0	-0.75	1
1	4	19	27	0	2	0.54891	-1.2018	-1.68	-1.55	-0.87	1.03	-0.53	1.22	5000	0.85859	1	-0.75	1
1	5	19	27	0	2	0.54891	-1.2018	-1.68	-1.55	-0.87	1.03	-0.53	1.22	5000	1.03346	1	-0.75	1
1	6	19	27	0	2	0.54891	-1.2018	-1.68	-1.55	-0.87	1.03	-0.53	1.22	5000	2.358838	1	-0.75	1
0	7	19	27	0	2	0.54891	-1.2018	-1.68	-1.55	-0.87	1.03	-0.53	1.22	5000	4.050702	0	-0.75	0
1	8	19	27	0	2	0.54891	-1.2018	-1.68	-1.55	-0.87	1.03	-0.53	1.22	5000	2.125485	1	-0.75	1
1	9	19	27	0	2	0.54891	-1.2018	-1.68	-1.55	-0.87	1.03	-0.53	1.22	5000	3.65069	1	-0.75	1
1	10	19	27	0	2	0.54891	-1.2018	-1.68	-1.55	-0.87	1.03	-0.53	1.22	5000	1.858734	1	-0.75	1
1	11	19	27	0	2	0.54891	-1.2018	-1.68	-1.55	-0.87	1.03	-0.53	1.22	5000	2.750536	0	-0.75	1
1	12	19	27	0	2	0.54891	-1.2018	-1.68	-1.55	-0.87	1.03	-0.53	1.22	5000	1.283655	0	-0.75	1
1	13	19	27	0	2	0.54891	-1.2018	-1.68	-1.55	-0.87	1.03	-0.53	1.22	5000	1.408675	0	-0.75	1
1	14	19	27	0	2	0.54891	-1.2018	-1.68	-1.55	-0.87	1.03	-0.53	1.22	5000	1.958788	0	-0.75	1
1	15	19	27	0	2	0.54891	-1.2018	-1.68	-1.55	-0.87	1.03	-0.53	1.22	5000	1.350341	1	-0.75	1
1	16	19	27	0	2	0.54891	-1.2018	-1.68	-1.55	-0.87	1.03	-0.53	1.22	5000	1.433668	0	-0.75	1
1	17	19	27	0	2	0.54891	-1.2018	-1.68	-1.55	-0.87	1.03	-0.53	1.22	5000	2.900564	0	-0.75	1
1	18	19	27	0	2	0.54891	-1.2018	-1.68	-1.55	-0.87	1.03	-0.53	1.22	5000	1.783768	1	-0.75	1
1	19	19	27	0	2	0.54891	-1.2018	-1.68	-1.55	-0.87	1.03	-0.53	1.22	5000	3.000544	1	-0.75	1
1	20	19	27	0	2	0.54891	-1.2018	-1.68	-1.55	-0.87	1.03	-0.53	1.22	5000	1.775383	1	-0.75	1
1	1	20	15	0	1	-0.68477	-0.24437	-1.73	-1.56	0.33	-0.18	-1.18	-0.66	6054	0.525227	1	-0.7	0
1	2	20	15	0	1	-0.68477	-0.24437	-1.73	-1.56	0.33	-0.18	-1.18	-0.66	6054	1.567022	0	-0.7	0
1	3	20	15	0	1	-0.68477	-0.24437	-1.73	-1.56	0.33	-0.18	-1.18	-0.66	6054	3.250605	0	-0.7	0
1	4	20	15	0	1	-0.68477	-0.24437	-1.73	-1.56	0.33	-0.18	-1.18	-0.66	6054	1.442048	0	-0.7	0
1	5	20	15	0	1	-0.68477	-0.24437	-1.73	-1.56	0.33	-0.18	-1.18	-0.66	6054	1.600391	1	-0.7	0
1	6	20	15	0	1	-0.68477	-0.24437	-1.73	-1.56	0.33	-0.18	-1.18	-0.66	6054	2.692217	0	-0.7	0
1	7	20	15	0	1	-0.68477	-0.24437	-1.73	-1.56	0.33	-0.18	-1.18	-0.66	6054	2.567176	0	-0.7	0
1	8	20	15	0	1	-0.68477	-0.24437	-1.73	-1.56	0.33	-0.18	-1.18	-0.66	6054	2.292169	0	-0.7	0
1	9	20	15	0	1	-0.68477	-0.24437	-1.73	-1.56	0.33	-0.18	-1.18	-0.66	6054	3.158943	1	-0.7	0
1	10	20	15	0	1	-0.68477	-0.24437	-1.73	-1.56	0.33	-0.18	-1.18	-0.66	6054	2.392152	1	-0.7	0
1	11	20	15	0	1	-0.68477	-0.24437	-1.73	-1.56	0.33	-0.18	-1.18	-0.66	6054	2.092106	0	-0.7	0
1	12	20	15	0	1	-0.68477	-0.24437	-1.73	-1.56	0.33	-0.18	-1.18	-0.66	6054	2.083779	0	-0.7	0
1	13	20	15	0	1	-0.68477	-0.24437	-1.73	-1.56	0.33	-0.18	-1.18	-0.66	6054	1.25868	1	-0.7	0
1	14	20	15	0	1	-0.68477	-0.24437	-1.73	-1.56	0.33	-0.18	-1.18	-0.66	6054	1.900445	1	-0.7	0
1	15	20	15	0	1	-0.68477	-0.24437	-1.73	-1.56	0.33	-0.18	-1.18	-0.66	6054	2.21716	0	-0.7	0
1	16	20	15	0	1	-0.68477	-0.24437	-1.73	-1.56	0.33	-0.18	-1.18	-0.66	6054	1.250323	0	-0.7	0
1	17	20	15	0	1	-0.68477	-0.24437	-1.73	-1.56	0.33	-0.18	-1.18	-0.66	6054	2.050474	0	-0.7	0
1	18	20	15	0	1	-0.68477	-0.24437	-1.73	-1.56	0.33	-0.18	-1.18	-0.66	6054	1.650393	1	-0.7	0
1	19	20	15	0	1	-0.68477	-0.24437	-1.73	-1.56	0.33	-0.18	-1.18	-0.66	6054	2.208842	0	-0.7	0
1	20	20	15	0	1	-0.68477	-0.24437	-1.73	-1.56	0.33	-0.18	-1.18	-0.66	6054	2.992272	0	-0.7	0
1	1	20	25	0	3	-0.27861	-1.08734	-1.16	-1.26	0.53	-0.44	-0.69	-1	6054	1.85875	0	-0.54	0
1	2	20	25	0	3	-0.27861	-1.08734	-1.16	-1.26	0.53	-0.44	-0.69	-1	6054	1.925417	0	-0.54	0
1	3	20	25	0	3	-0.27861	-1.08734	-1.16	-1.26	0.53	-0.44	-0.69	-1	6054	2.500507	1	-0.54	0
1	4	20	25	0	3	-0.27861	-1.08734	-1.16	-1.26	0.53	-0.44	-0.69	-1	6054	0.983617	1	-0.54	0
1	5	20	25	0	3	-0.27861	-1.08734	-1.16	-1.26	0.53	-0.44	-0.69	-1	6054	1.283675	1	-0.54	0
1	6	20	25	0	3	-0.27861	-1.08734	-1.16	-1.26	0.53	-0.44	-0.69	-1	6054	1.658706	1	-0.54	0
1	7	20	25	0	3	-0.27861	-1.08734	-1.16	-1.26	0.53	-0.44	-0.69	-1	6054	1.733754	1	-0.54	0
0	8	20	25	0	3	-0.27861	-1.08734	-1.16	-1.26	0.53	-0.44	-0.69	-1	6054	4.084067	0	-0.54	0
1	9	20	25	0	3	-0.27861	-1.08734	-1.16	-1.26	0.53	-0.44	-0.69	-1	6054	2.467178	0	-0.54	0
1	10	20	25	0	3	-0.27861	-1.08734	-1.16	-1.26	0.53	-0.44	-0.69	-1	6054	1.783704	1	-0.54	0
1	11	20	25	0	3	-0.27861	-1.08734	-1.16	-1.26	0.53	-0.44	-0.69	-1	6054	1.717048	1	-0.54	0
1	12	20	25	0	3	-0.27861	-1.08734	-1.16	-1.26	0.53	-0.44	-0.69	-1	6054	1.850426	1	-0.54	0
1	13	20	25	0	3	-0.27861	-1.08734	-1.16	-1.26	0.53	-0.44	-0.69	-1	6054	0.891916	0	-0.54	0
1	14	20	25	0	3	-0.27861	-1.08734	-1.16	-1.26	0.53	-0.44	-0.69	-1	6054	2.13381	0	-0.54	0
1	15	20	25	0	3	-0.27861	-1.08734	-1.16	-1.26	0.53	-0.44	-0.69	-1	6054	1.258656	1	-0.54	0
1	16	20	25	0	3	-0.27861	-1.08734	-1.16	-1.26	0.53	-0.44	-0.69	-1	6054	0.716942	1	-0.54	0
1	17	20	25	0	3	-0.27861	-1.08734	-1.16	-1.26	0.53	-0.44	-0.69	-1	6054	1.125335	0	-0.54	0
1	18	20	25	0	3	-0.27861	-1.08734	-1.16	-1.26	0.53	-0.44	-0.69	-1	6054	1.867078	0	-0.54	0
1	19	20	25	0	3	-0.27861	-1.08734	-1.16	-1.26	0.53	-0.44	-0.69	-1	6054	1.883735	0	-0.54	0
1	20	20	25	0	3	-0.27861	-1.08734	-1.16	-1.26	0.53	-0.44	-0.69	-1	6054	2.500512	1	-0.54	0
1	1	20	30	0	2	-0.6184	-0.82041	-1.68	-0.87	-0.2	-0.52	-0.79	-0.48	4745	1.325326	0	-0.82	1
1	2	20	30	0	2	-0.6184	-0.82041	-1.68	-0.87	-0.2	-0.52	-0.79	-0.48	4745	1.900411	1	-0.82	1
1	3	20	30	0	2	-0.6184	-0.82041	-1.68	-0.87	-0.2	-0.52	-0.79	-0.48	4745	1.350332	1	-0.82	1
1	4	20	30	0	2	-0.6184	-0.82041	-1.68	-0.87	-0.2	-0.52	-0.79	-0.48	4745	1.542047	0	-0.82	1
1	5	20	30	0	2	-0.6184	-0.82041	-1.68	-0.87	-0.2	-0.52	-0.79	-0.48	4745	0.633578	0	-0.82	1
0	6	20	30	0	2	-0.6184	-0.82041	-1.68	-0.87	-0.2	-0.52	-0.79	-0.48	4745	5.142573	1	-0.82	0
1	7	20	30	0	2	-0.6184	-0.82041	-1.68	-0.87	-0.2	-0.52	-0.79	-0.48	4745	2.608865	1	-0.82	1
1	8	20	30	0	2	-0.6184	-0.82041	-1.68	-0.87	-0.2	-0.52	-0.79	-0.48	4745	1.742038	1	-0.82	1
1	9	20	30	0	2	-0.6184	-0.82041	-1.68	-0.87	-0.2	-0.52	-0.79	-0.48	4745	2.833891	1	-0.82	1
1	10	20	30	0	2	-0.6184	-0.82041	-1.68	-0.87	-0.2	-0.52	-0.79	-0.48	4745	2.100465	1	-0.82	1
1	11	20	30	0	2	-0.6184	-0.82041	-1.68	-0.87	-0.2	-0.52	-0.79	-0.48	4745	2.27547	1	-0.82	1
1	12	20	30	0	2	-0.6184	-0.82041	-1.68	-0.87	-0.2	-0.52	-0.79	-0.48	4745	1.375345	1	-0.82	1
1	13	20	30	0	2	-0.6184	-0.82041	-1.68	-0.87	-0.2	-0.52	-0.79	-0.48	4745	0.741908	0	-0.82	1
1	14	20	30	0	2	-0.6184	-0.82041	-1.68	-0.87	-0.2	-0.52	-0.79	-0.48	4745	1.950416	0	-0.82	1
1	15	20	30	0	2	-0.6184	-0.82041	-1.68	-0.87	-0.2	-0.52	-0.79	-0.48	4745	1.942115	0	-0.82	1
1	16	20	30	0	2	-0.6184	-0.82041	-1.68	-0.87	-0.2	-0.52	-0.79	-0.48	4745	1.150321	0	-0.82	1
1	17	20	30	0	2	-0.6184	-0.82041	-1.68	-0.87	-0.2	-0.52	-0.79	-0.48	4745	1.475376	1	-0.82	1
1	18	20	30	0	2	-0.6184	-0.82041	-1.68	-0.87	-0.2	-0.52	-0.79	-0.48	4745	0.983594	1	-0.82	1
1	19	20	30	0	2	-0.6184	-0.82041	-1.68	-0.87	-0.2	-0.52	-0.79	-0.48	4745	1.958763	0	-0.82	1
1	20	20	30	0	2	-0.6184	-0.82041	-1.68	-0.87	-0.2	-0.52	-0.79	-0.48	4745	2.367155	1	-0.82	1
1	1	21	9	1	3	-0.30897	-0.47006	-0.42	-0.59	0.66	1.28	-1.05	1.72	7710	1.000288	1	-0.32	0
1	2	21	9	1	3	-0.30897	-0.47006	-0.42	-0.59	0.66	1.28	-1.05	1.72	7710	2.400477	1	-0.32	0
1	3	21	9	1	3	-0.30897	-0.47006	-0.42	-0.59	0.66	1.28	-1.05	1.72	7710	1.94208	1	-0.32	0
1	4	21	9	1	3	-0.30897	-0.47006	-0.42	-0.59	0.66	1.28	-1.05	1.72	7710	1.408679	0	-0.32	0
1	5	21	9	1	3	-0.30897	-0.47006	-0.42	-0.59	0.66	1.28	-1.05	1.72	7710	3.283929	1	-0.32	0
1	6	21	9	1	3	-0.30897	-0.47006	-0.42	-0.59	0.66	1.28	-1.05	1.72	7710	1.458699	1	-0.32	0
1	7	21	9	1	3	-0.30897	-0.47006	-0.42	-0.59	0.66	1.28	-1.05	1.72	7710	1.550408	1	-0.32	0
1	8	21	9	1	3	-0.30897	-0.47006	-0.42	-0.59	0.66	1.28	-1.05	1.72	7710	1.933765	1	-0.32	0
1	9	21	9	1	3	-0.30897	-0.47006	-0.42	-0.59	0.66	1.28	-1.05	1.72	7710	2.342179	1	-0.32	0
1	10	21	9	1	3	-0.30897	-0.47006	-0.42	-0.59	0.66	1.28	-1.05	1.72	7710	1.533691	0	-0.32	0
1	11	21	9	1	3	-0.30897	-0.47006	-0.42	-0.59	0.66	1.28	-1.05	1.72	7710	1.241991	1	-0.32	0
1	12	21	9	1	3	-0.30897	-0.47006	-0.42	-0.59	0.66	1.28	-1.05	1.72	7710	1.308638	1	-0.32	0
1	13	21	9	1	3	-0.30897	-0.47006	-0.42	-0.59	0.66	1.28	-1.05	1.72	7710	0.491878	0	-0.32	0
1	14	21	9	1	3	-0.30897	-0.47006	-0.42	-0.59	0.66	1.28	-1.05	1.72	7710	2.483872	0	-0.32	0
1	15	21	9	1	3	-0.30897	-0.47006	-0.42	-0.59	0.66	1.28	-1.05	1.72	7710	1.417008	1	-0.32	0
1	16	21	9	1	3	-0.30897	-0.47006	-0.42	-0.59	0.66	1.28	-1.05	1.72	7710	1.033643	1	-0.32	0
1	17	21	9	1	3	-0.30897	-0.47006	-0.42	-0.59	0.66	1.28	-1.05	1.72	7710	2.075451	1	-0.32	0
1	18	21	9	1	3	-0.30897	-0.47006	-0.42	-0.59	0.66	1.28	-1.05	1.72	7710	1.208643	1	-0.32	0
1	19	21	9	1	3	-0.30897	-0.47006	-0.42	-0.59	0.66	1.28	-1.05	1.72	7710	1.141967	1	-0.32	0
1	20	21	9	1	3	-0.30897	-0.47006	-0.42	-0.59	0.66	1.28	-1.05	1.72	7710	2.325481	0	-0.32	0
1	1	21	15	1	1	1.03618	1.51512	-0.64	-0.95	-0.42	0.39	-0.55	-0.54	10447	2.583836	1	0.19	0
1	2	21	15	1	1	1.03618	1.51512	-0.64	-0.95	-0.42	0.39	-0.55	-0.54	10447	1.700375	0	0.19	0
1	3	21	15	1	1	1.03618	1.51512	-0.64	-0.95	-0.42	0.39	-0.55	-0.54	10447	2.81719	0	0.19	0
1	4	21	15	1	1	1.03618	1.51512	-0.64	-0.95	-0.42	0.39	-0.55	-0.54	10447	0.841891	1	0.19	0
1	5	21	15	1	1	1.03618	1.51512	-0.64	-0.95	-0.42	0.39	-0.55	-0.54	10447	1.000274	1	0.19	0
1	6	21	15	1	1	1.03618	1.51512	-0.64	-0.95	-0.42	0.39	-0.55	-0.54	10447	2.083807	1	0.19	0
1	7	21	15	1	1	1.03618	1.51512	-0.64	-0.95	-0.42	0.39	-0.55	-0.54	10447	2.900556	0	0.19	0
1	8	21	15	1	1	1.03618	1.51512	-0.64	-0.95	-0.42	0.39	-0.55	-0.54	10447	2.617207	0	0.19	0
1	9	21	15	1	1	1.03618	1.51512	-0.64	-0.95	-0.42	0.39	-0.55	-0.54	10447	3.500653	0	0.19	0
1	10	21	15	1	1	1.03618	1.51512	-0.64	-0.95	-0.42	0.39	-0.55	-0.54	10447	1.667068	1	0.19	0
1	11	21	15	1	1	1.03618	1.51512	-0.64	-0.95	-0.42	0.39	-0.55	-0.54	10447	1.925387	1	0.19	0
1	12	21	15	1	1	1.03618	1.51512	-0.64	-0.95	-0.42	0.39	-0.55	-0.54	10447	1.483718	0	0.19	0
1	13	21	15	1	1	1.03618	1.51512	-0.64	-0.95	-0.42	0.39	-0.55	-0.54	10447	0.650236	1	0.19	0
1	14	21	15	1	1	1.03618	1.51512	-0.64	-0.95	-0.42	0.39	-0.55	-0.54	10447	1.467043	0	0.19	0
1	15	21	15	1	1	1.03618	1.51512	-0.64	-0.95	-0.42	0.39	-0.55	-0.54	10447	1.942062	1	0.19	0
1	16	21	15	1	1	1.03618	1.51512	-0.64	-0.95	-0.42	0.39	-0.55	-0.54	10447	1.792099	0	0.19	0
1	17	21	15	1	1	1.03618	1.51512	-0.64	-0.95	-0.42	0.39	-0.55	-0.54	10447	0.88362	1	0.19	0
1	18	21	15	1	1	1.03618	1.51512	-0.64	-0.95	-0.42	0.39	-0.55	-0.54	10447	1.767055	1	0.19	0
1	19	21	15	1	1	1.03618	1.51512	-0.64	-0.95	-0.42	0.39	-0.55	-0.54	10447	2.358818	1	0.19	0
1	20	21	15	1	1	1.03618	1.51512	-0.64	-0.95	-0.42	0.39	-0.55	-0.54	10447	1.675415	0	0.19	0
1	1	21	18	1	2	0.55278	1.2938	1.16	0.54	0.53	1.17	0.82	0.62	8037	0.616901	0	0.87	1
1	2	21	18	1	2	0.55278	1.2938	1.16	0.54	0.53	1.17	0.82	0.62	8037	1.725363	0	0.87	1
1	3	21	18	1	2	0.55278	1.2938	1.16	0.54	0.53	1.17	0.82	0.62	8037	2.592159	0	0.87	1
1	4	21	18	1	2	0.55278	1.2938	1.16	0.54	0.53	1.17	0.82	0.62	8037	0.941961	0	0.87	1
1	5	21	18	1	2	0.55278	1.2938	1.16	0.54	0.53	1.17	0.82	0.62	8037	1.725281	0	0.87	1
1	6	21	18	1	2	0.55278	1.2938	1.16	0.54	0.53	1.17	0.82	0.62	8037	2.058761	0	0.87	1
1	7	21	18	1	2	0.55278	1.2938	1.16	0.54	0.53	1.17	0.82	0.62	8037	2.800558	1	0.87	1
0	8	21	18	1	2	0.55278	1.2938	1.16	0.54	0.53	1.17	0.82	0.62	8037	4.450776	0	0.87	0
1	9	21	18	1	2	0.55278	1.2938	1.16	0.54	0.53	1.17	0.82	0.62	8037	3.075569	1	0.87	1
1	10	21	18	1	2	0.55278	1.2938	1.16	0.54	0.53	1.17	0.82	0.62	8037	2.917219	1	0.87	1
1	11	21	18	1	2	0.55278	1.2938	1.16	0.54	0.53	1.17	0.82	0.62	8037	3.300575	1	0.87	1
1	12	21	18	1	2	0.55278	1.2938	1.16	0.54	0.53	1.17	0.82	0.62	8037	2.117129	0	0.87	1
1	13	21	18	1	2	0.55278	1.2938	1.16	0.54	0.53	1.17	0.82	0.62	8037	1.483684	0	0.87	1
1	14	21	18	1	2	0.55278	1.2938	1.16	0.54	0.53	1.17	0.82	0.62	8037	1.858762	1	0.87	1
1	15	21	18	1	2	0.55278	1.2938	1.16	0.54	0.53	1.17	0.82	0.62	8037	1.700392	1	0.87	1
1	16	21	18	1	2	0.55278	1.2938	1.16	0.54	0.53	1.17	0.82	0.62	8037	1.60869	1	0.87	1
1	17	21	18	1	2	0.55278	1.2938	1.16	0.54	0.53	1.17	0.82	0.62	8037	1.633698	1	0.87	1
1	18	21	18	1	2	0.55278	1.2938	1.16	0.54	0.53	1.17	0.82	0.62	8037	1.617077	1	0.87	1
1	19	21	18	1	2	0.55278	1.2938	1.16	0.54	0.53	1.17	0.82	0.62	8037	2.258824	0	0.87	1
0	20	21	18	1	2	0.55278	1.2938	1.16	0.54	0.53	1.17	0.82	0.62	8037	4.500804	0	0.87	0
1	1	22	1	0	3	-1.06196	0.62773	-0.66	0.26	-1.69	-0.25	-1.28	-0.01	4520	2.267162	0	-0.81	0
1	2	22	1	0	3	-1.06196	0.62773	-0.66	0.26	-1.69	-0.25	-1.28	-0.01	4520	2.075447	0	-0.81	0
1	3	22	1	0	3	-1.06196	0.62773	-0.66	0.26	-1.69	-0.25	-1.28	-0.01	4520	2.808869	0	-0.81	0
1	4	22	1	0	3	-1.06196	0.62773	-0.66	0.26	-1.69	-0.25	-1.28	-0.01	4520	1.458685	1	-0.81	0
1	5	22	1	0	3	-1.06196	0.62773	-0.66	0.26	-1.69	-0.25	-1.28	-0.01	4520	1.525345	1	-0.81	0
1	6	22	1	0	3	-1.06196	0.62773	-0.66	0.26	-1.69	-0.25	-1.28	-0.01	4520	1.425368	0	-0.81	0
1	7	22	1	0	3	-1.06196	0.62773	-0.66	0.26	-1.69	-0.25	-1.28	-0.01	4520	2.942259	1	-0.81	0
1	8	22	1	0	3	-1.06196	0.62773	-0.66	0.26	-1.69	-0.25	-1.28	-0.01	4520	1.633741	1	-0.81	0
1	9	22	1	0	3	-1.06196	0.62773	-0.66	0.26	-1.69	-0.25	-1.28	-0.01	4520	3.492352	1	-0.81	0
1	10	22	1	0	3	-1.06196	0.62773	-0.66	0.26	-1.69	-0.25	-1.28	-0.01	4520	2.292107	1	-0.81	0
1	11	22	1	0	3	-1.06196	0.62773	-0.66	0.26	-1.69	-0.25	-1.28	-0.01	4520	2.233794	0	-0.81	0
1	12	22	1	0	3	-1.06196	0.62773	-0.66	0.26	-1.69	-0.25	-1.28	-0.01	4520	0.925266	1	-0.81	0
1	13	22	1	0	3	-1.06196	0.62773	-0.66	0.26	-1.69	-0.25	-1.28	-0.01	4520	0.858597	1	-0.81	0
1	14	22	1	0	3	-1.06196	0.62773	-0.66	0.26	-1.69	-0.25	-1.28	-0.01	4520	1.150346	1	-0.81	0
1	15	22	1	0	3	-1.06196	0.62773	-0.66	0.26	-1.69	-0.25	-1.28	-0.01	4520	3.233959	0	-0.81	0
1	16	22	1	0	3	-1.06196	0.62773	-0.66	0.26	-1.69	-0.25	-1.28	-0.01	4520	0.891956	1	-0.81	0
1	17	22	1	0	3	-1.06196	0.62773	-0.66	0.26	-1.69	-0.25	-1.28	-0.01	4520	1.550381	1	-0.81	0
1	18	22	1	0	3	-1.06196	0.62773	-0.66	0.26	-1.69	-0.25	-1.28	-0.01	4520	1.00031	1	-0.81	0
1	19	22	1	0	3	-1.06196	0.62773	-0.66	0.26	-1.69	-0.25	-1.28	-0.01	4520	2.575542	0	-0.81	0
1	20	22	1	0	3	-1.06196	0.62773	-0.66	0.26	-1.69	-0.25	-1.28	-0.01	4520	1.675398	1	-0.81	0
1	1	22	3	0	1	-0.1505	-0.55522	-1.7	-1.26	-0.4	0.86	-1.32	-0.14	6687	0.81674	0	-0.82	0
1	2	22	3	0	1	-0.1505	-0.55522	-1.7	-1.26	-0.4	0.86	-1.32	-0.14	6687	2.900579	0	-0.82	0
1	3	22	3	0	1	-0.1505	-0.55522	-1.7	-1.26	-0.4	0.86	-1.32	-0.14	6687	3.508988	1	-0.82	0
1	4	22	3	0	1	-0.1505	-0.55522	-1.7	-1.26	-0.4	0.86	-1.32	-0.14	6687	1.575376	1	-0.82	0
1	5	22	3	0	1	-0.1505	-0.55522	-1.7	-1.26	-0.4	0.86	-1.32	-0.14	6687	1.217005	1	-0.82	0
1	6	22	3	0	1	-0.1505	-0.55522	-1.7	-1.26	-0.4	0.86	-1.32	-0.14	6687	1.566853	1	-0.82	0
1	7	22	3	0	1	-0.1505	-0.55522	-1.7	-1.26	-0.4	0.86	-1.32	-0.14	6687	3.408996	1	-0.82	0
1	8	22	3	0	1	-0.1505	-0.55522	-1.7	-1.26	-0.4	0.86	-1.32	-0.14	6687	1.575352	1	-0.82	0
1	9	22	3	0	1	-0.1505	-0.55522	-1.7	-1.26	-0.4	0.86	-1.32	-0.14	6687	2.908914	0	-0.82	0
1	10	22	3	0	1	-0.1505	-0.55522	-1.7	-1.26	-0.4	0.86	-1.32	-0.14	6687	1.958797	1	-0.82	0
1	11	22	3	0	1	-0.1505	-0.55522	-1.7	-1.26	-0.4	0.86	-1.32	-0.14	6687	2.217104	0	-0.82	0
1	12	22	3	0	1	-0.1505	-0.55522	-1.7	-1.26	-0.4	0.86	-1.32	-0.14	6687	1.450359	0	-0.82	0
1	13	22	3	0	1	-0.1505	-0.55522	-1.7	-1.26	-0.4	0.86	-1.32	-0.14	6687	0.891908	0	-0.82	0
1	14	22	3	0	1	-0.1505	-0.55522	-1.7	-1.26	-0.4	0.86	-1.32	-0.14	6687	2.200272	1	-0.82	0
1	15	22	3	0	1	-0.1505	-0.55522	-1.7	-1.26	-0.4	0.86	-1.32	-0.14	6687	1.950442	1	-0.82	0
1	16	22	3	0	1	-0.1505	-0.55522	-1.7	-1.26	-0.4	0.86	-1.32	-0.14	6687	1.233681	1	-0.82	0
1	17	22	3	0	1	-0.1505	-0.55522	-1.7	-1.26	-0.4	0.86	-1.32	-0.14	6687	1.825214	0	-0.82	0
1	18	22	3	0	1	-0.1505	-0.55522	-1.7	-1.26	-0.4	0.86	-1.32	-0.14	6687	1.775399	1	-0.82	0
1	19	22	3	0	1	-0.1505	-0.55522	-1.7	-1.26	-0.4	0.86	-1.32	-0.14	6687	1.550172	0	-0.82	0
1	20	22	3	0	1	-0.1505	-0.55522	-1.7	-1.26	-0.4	0.86	-1.32	-0.14	6687	3.200614	1	-0.82	0
1	1	22	29	0	2	-0.44532	0.29565	0.3	-0.31	-1.04	1	-1.62	-0.51	6208	1.041962	0	-0.5	1
1	2	22	29	0	2	-0.44532	0.29565	0.3	-0.31	-1.04	1	-1.62	-0.51	6208	2.008761	0	-0.5	1
1	3	22	29	0	2	-0.44532	0.29565	0.3	-0.31	-1.04	1	-1.62	-0.51	6208	1.075264	0	-0.5	1
1	4	22	29	0	2	-0.44532	0.29565	0.3	-0.31	-1.04	1	-1.62	-0.51	6208	0.841935	1	-0.5	1
1	5	22	29	0	2	-0.44532	0.29565	0.3	-0.31	-1.04	1	-1.62	-0.51	6208	1.300343	1	-0.5	1
1	6	22	29	0	2	-0.44532	0.29565	0.3	-0.31	-1.04	1	-1.62	-0.51	6208	3.292278	0	-0.5	1
1	7	22	29	0	2	-0.44532	0.29565	0.3	-0.31	-1.04	1	-1.62	-0.51	6208	3.54235	1	-0.5	1
1	8	22	29	0	2	-0.44532	0.29565	0.3	-0.31	-1.04	1	-1.62	-0.51	6208	2.867241	1	-0.5	1
1	9	22	29	0	2	-0.44532	0.29565	0.3	-0.31	-1.04	1	-1.62	-0.51	6208	2.550564	1	-0.5	1
1	10	22	29	0	2	-0.44532	0.29565	0.3	-0.31	-1.04	1	-1.62	-0.51	6208	1.233688	1	-0.5	1
1	11	22	29	0	2	-0.44532	0.29565	0.3	-0.31	-1.04	1	-1.62	-0.51	6208	2.683854	0	-0.5	1
1	12	22	29	0	2	-0.44532	0.29565	0.3	-0.31	-1.04	1	-1.62	-0.51	6208	2.083774	1	-0.5	1
1	13	22	29	0	2	-0.44532	0.29565	0.3	-0.31	-1.04	1	-1.62	-0.51	6208	1.45035	1	-0.5	1
1	14	22	29	0	2	-0.44532	0.29565	0.3	-0.31	-1.04	1	-1.62	-0.51	6208	2.141984	0	-0.5	1
1	15	22	29	0	2	-0.44532	0.29565	0.3	-0.31	-1.04	1	-1.62	-0.51	6208	1.983782	0	-0.5	1
1	16	22	29	0	2	-0.44532	0.29565	0.3	-0.31	-1.04	1	-1.62	-0.51	6208	1.183619	0	-0.5	1
1	17	22	29	0	2	-0.44532	0.29565	0.3	-0.31	-1.04	1	-1.62	-0.51	6208	1.166988	0	-0.5	1
1	18	22	29	0	2	-0.44532	0.29565	0.3	-0.31	-1.04	1	-1.62	-0.51	6208	1.583723	1	-0.5	1
1	19	22	29	0	2	-0.44532	0.29565	0.3	-0.31	-1.04	1	-1.62	-0.51	6208	1.81707	1	-0.5	1
0	20	22	29	0	2	-0.44532	0.29565	0.3	-0.31	-1.04	1	-1.62	-0.51	6208	4.22576	1	-0.5	0
1	1	23	6	0	3	-0.68856	0.46481	-0.75	-0.88	-1.56	0.88	-0.88	0.68	6324	1.291989	0	-0.68	0
1	2	23	6	0	3	-0.68856	0.46481	-0.75	-0.88	-1.56	0.88	-0.88	0.68	6324	1.767063	1	-0.68	0
1	3	23	6	0	3	-0.68856	0.46481	-0.75	-0.88	-1.56	0.88	-0.88	0.68	6324	1.658744	1	-0.68	0
1	4	23	6	0	3	-0.68856	0.46481	-0.75	-0.88	-1.56	0.88	-0.88	0.68	6324	1.817066	1	-0.68	0
1	5	23	6	0	3	-0.68856	0.46481	-0.75	-0.88	-1.56	0.88	-0.88	0.68	6324	1.26698	0	-0.68	0
1	6	23	6	0	3	-0.68856	0.46481	-0.75	-0.88	-1.56	0.88	-0.88	0.68	6324	1.175298	0	-0.68	0
1	7	23	6	0	3	-0.68856	0.46481	-0.75	-0.88	-1.56	0.88	-0.88	0.68	6324	2.600513	1	-0.68	0
1	8	23	6	0	3	-0.68856	0.46481	-0.75	-0.88	-1.56	0.88	-0.88	0.68	6324	2.450492	1	-0.68	0
1	9	23	6	0	3	-0.68856	0.46481	-0.75	-0.88	-1.56	0.88	-0.88	0.68	6324	2.992206	1	-0.68	0
1	10	23	6	0	3	-0.68856	0.46481	-0.75	-0.88	-1.56	0.88	-0.88	0.68	6324	3.859041	0	-0.68	0
1	11	23	6	0	3	-0.68856	0.46481	-0.75	-0.88	-1.56	0.88	-0.88	0.68	6324	1.717033	0	-0.68	0
1	12	23	6	0	3	-0.68856	0.46481	-0.75	-0.88	-1.56	0.88	-0.88	0.68	6324	2.850582	1	-0.68	0
1	13	23	6	0	3	-0.68856	0.46481	-0.75	-0.88	-1.56	0.88	-0.88	0.68	6324	1.808743	1	-0.68	0
1	14	23	6	0	3	-0.68856	0.46481	-0.75	-0.88	-1.56	0.88	-0.88	0.68	6324	1.975409	0	-0.68	0
1	15	23	6	0	3	-0.68856	0.46481	-0.75	-0.88	-1.56	0.88	-0.88	0.68	6324	2.083777	0	-0.68	0
1	16	23	6	0	3	-0.68856	0.46481	-0.75	-0.88	-1.56	0.88	-0.88	0.68	6324	1.850409	1	-0.68	0
1	17	23	6	0	3	-0.68856	0.46481	-0.75	-0.88	-1.56	0.88	-0.88	0.68	6324	0.800295	1	-0.68	0
1	18	23	6	0	3	-0.68856	0.46481	-0.75	-0.88	-1.56	0.88	-0.88	0.68	6324	1.375359	0	-0.68	0
1	19	23	6	0	3	-0.68856	0.46481	-0.75	-0.88	-1.56	0.88	-0.88	0.68	6324	1.950444	1	-0.68	0
1	20	23	6	0	3	-0.68856	0.46481	-0.75	-0.88	-1.56	0.88	-0.88	0.68	6324	2.84223	1	-0.68	0
1	1	23	19	0	1	-0.6473	2.25279	0.71	0.72	-1.12	-0.65	1.52	-0.22	5068	1.183637	1	0.54	0
1	2	23	19	0	1	-0.6473	2.25279	0.71	0.72	-1.12	-0.65	1.52	-0.22	5068	3.450634	0	0.54	0
1	3	23	19	0	1	-0.6473	2.25279	0.71	0.72	-1.12	-0.65	1.52	-0.22	5068	2.17545	1	0.54	0
1	4	23	19	0	1	-0.6473	2.25279	0.71	0.72	-1.12	-0.65	1.52	-0.22	5068	1.125352	0	0.54	0
1	5	23	19	0	1	-0.6473	2.25279	0.71	0.72	-1.12	-0.65	1.52	-0.22	5068	1.650397	0	0.54	0
1	6	23	19	0	1	-0.6473	2.25279	0.71	0.72	-1.12	-0.65	1.52	-0.22	5068	3.909036	1	0.54	0
1	7	23	19	0	1	-0.6473	2.25279	0.71	0.72	-1.12	-0.65	1.52	-0.22	5068	3.317287	1	0.54	0
1	8	23	19	0	1	-0.6473	2.25279	0.71	0.72	-1.12	-0.65	1.52	-0.22	5068	2.34216	0	0.54	0
1	9	23	19	0	1	-0.6473	2.25279	0.71	0.72	-1.12	-0.65	1.52	-0.22	5068	1.625374	1	0.54	0
1	10	23	19	0	1	-0.6473	2.25279	0.71	0.72	-1.12	-0.65	1.52	-0.22	5068	1.867072	1	0.54	0
1	11	23	19	0	1	-0.6473	2.25279	0.71	0.72	-1.12	-0.65	1.52	-0.22	5068	2.083758	1	0.54	0
1	12	23	19	0	1	-0.6473	2.25279	0.71	0.72	-1.12	-0.65	1.52	-0.22	5068	1.350312	1	0.54	0
1	13	23	19	0	1	-0.6473	2.25279	0.71	0.72	-1.12	-0.65	1.52	-0.22	5068	1.208683	0	0.54	0
1	14	23	19	0	1	-0.6473	2.25279	0.71	0.72	-1.12	-0.65	1.52	-0.22	5068	1.716959	1	0.54	0
1	15	23	19	0	1	-0.6473	2.25279	0.71	0.72	-1.12	-0.65	1.52	-0.22	5068	1.98377	1	0.54	0
1	16	23	19	0	1	-0.6473	2.25279	0.71	0.72	-1.12	-0.65	1.52	-0.22	5068	1.308675	0	0.54	0
1	17	23	19	0	1	-0.6473	2.25279	0.71	0.72	-1.12	-0.65	1.52	-0.22	5068	2.283695	1	0.54	0
1	18	23	19	0	1	-0.6473	2.25279	0.71	0.72	-1.12	-0.65	1.52	-0.22	5068	1.308686	1	0.54	0
1	19	23	19	0	1	-0.6473	2.25279	0.71	0.72	-1.12	-0.65	1.52	-0.22	5068	1.475362	1	0.54	0
1	20	23	19	0	1	-0.6473	2.25279	0.71	0.72	-1.12	-0.65	1.52	-0.22	5068	1.967129	1	0.54	0
0	1	23	26	0	2	-0.17127	1.58158	-0.84	-0.22	-0.57	0.13	-1.01	0.84	7244	4.217448	0	-0.2	0
1	2	23	26	0	2	-0.17127	1.58158	-0.84	-0.22	-0.57	0.13	-1.01	0.84	7244	1.325324	1	-0.2	1
1	3	23	26	0	2	-0.17127	1.58158	-0.84	-0.22	-0.57	0.13	-1.01	0.84	7244	1.833734	0	-0.2	1
1	4	23	26	0	2	-0.17127	1.58158	-0.84	-0.22	-0.57	0.13	-1.01	0.84	7244	1.250284	1	-0.2	1
1	5	23	26	0	2	-0.17127	1.58158	-0.84	-0.22	-0.57	0.13	-1.01	0.84	7244	1.141875	1	-0.2	1
1	6	23	26	0	2	-0.17127	1.58158	-0.84	-0.22	-0.57	0.13	-1.01	0.84	7244	1.408661	1	-0.2	1
1	7	23	26	0	2	-0.17127	1.58158	-0.84	-0.22	-0.57	0.13	-1.01	0.84	7244	1.291997	1	-0.2	1
1	8	23	26	0	2	-0.17127	1.58158	-0.84	-0.22	-0.57	0.13	-1.01	0.84	7244	1.658704	0	-0.2	1
1	9	23	26	0	2	-0.17127	1.58158	-0.84	-0.22	-0.57	0.13	-1.01	0.84	7244	2.167112	1	-0.2	1
1	10	23	26	0	2	-0.17127	1.58158	-0.84	-0.22	-0.57	0.13	-1.01	0.84	7244	1.708751	1	-0.2	1
1	11	23	26	0	2	-0.17127	1.58158	-0.84	-0.22	-0.57	0.13	-1.01	0.84	7244	1.467013	0	-0.2	1
1	12	23	26	0	2	-0.17127	1.58158	-0.84	-0.22	-0.57	0.13	-1.01	0.84	7244	1.250341	1	-0.2	1
1	13	23	26	0	2	-0.17127	1.58158	-0.84	-0.22	-0.57	0.13	-1.01	0.84	7244	0.450198	0	-0.2	1
1	14	23	26	0	2	-0.17127	1.58158	-0.84	-0.22	-0.57	0.13	-1.01	0.84	7244	2.150433	1	-0.2	1
1	15	23	26	0	2	-0.17127	1.58158	-0.84	-0.22	-0.57	0.13	-1.01	0.84	7244	1.566922	1	-0.2	1
1	16	23	26	0	2	-0.17127	1.58158	-0.84	-0.22	-0.57	0.13	-1.01	0.84	7244	0.950294	1	-0.2	1
1	17	23	26	0	2	-0.17127	1.58158	-0.84	-0.22	-0.57	0.13	-1.01	0.84	7244	3.142296	1	-0.2	1
1	18	23	26	0	2	-0.17127	1.58158	-0.84	-0.22	-0.57	0.13	-1.01	0.84	7244	1.700394	1	-0.2	1
1	19	23	26	0	2	-0.17127	1.58158	-0.84	-0.22	-0.57	0.13	-1.01	0.84	7244	1.533702	1	-0.2	1
1	20	23	26	0	2	-0.17127	1.58158	-0.84	-0.22	-0.57	0.13	-1.01	0.84	7244	1.642048	1	-0.2	1
1	1	24	11	0	1	-0.47095	-1.05915	0.66	0.23	-0.3	-0.32	0.19	-0.88	6000	1.100275	1	-0.2	0
1	2	24	11	0	1	-0.47095	-1.05915	0.66	0.23	-0.3	-0.32	0.19	-0.88	6000	1.725408	1	-0.2	0
1	3	24	11	0	1	-0.47095	-1.05915	0.66	0.23	-0.3	-0.32	0.19	-0.88	6000	2.96706	1	-0.2	0
1	4	24	11	0	1	-0.47095	-1.05915	0.66	0.23	-0.3	-0.32	0.19	-0.88	6000	1.242007	0	-0.2	0
1	5	24	11	0	1	-0.47095	-1.05915	0.66	0.23	-0.3	-0.32	0.19	-0.88	6000	2.275466	0	-0.2	0
1	6	24	11	0	1	-0.47095	-1.05915	0.66	0.23	-0.3	-0.32	0.19	-0.88	6000	3.925721	1	-0.2	0
1	7	24	11	0	1	-0.47095	-1.05915	0.66	0.23	-0.3	-0.32	0.19	-0.88	6000	1.775407	1	-0.2	0
1	8	24	11	0	1	-0.47095	-1.05915	0.66	0.23	-0.3	-0.32	0.19	-0.88	6000	1.692087	1	-0.2	0
1	9	24	11	0	1	-0.47095	-1.05915	0.66	0.23	-0.3	-0.32	0.19	-0.88	6000	3.709045	1	-0.2	0
1	10	24	11	0	1	-0.47095	-1.05915	0.66	0.23	-0.3	-0.32	0.19	-0.88	6000	2.133812	1	-0.2	0
1	11	24	11	0	1	-0.47095	-1.05915	0.66	0.23	-0.3	-0.32	0.19	-0.88	6000	2.350452	0	-0.2	0
1	12	24	11	0	1	-0.47095	-1.05915	0.66	0.23	-0.3	-0.32	0.19	-0.88	6000	1.900321	1	-0.2	0
1	13	24	11	0	1	-0.47095	-1.05915	0.66	0.23	-0.3	-0.32	0.19	-0.88	6000	0.86693	1	-0.2	0
1	14	24	11	0	1	-0.47095	-1.05915	0.66	0.23	-0.3	-0.32	0.19	-0.88	6000	1.85873	1	-0.2	0
1	15	24	11	0	1	-0.47095	-1.05915	0.66	0.23	-0.3	-0.32	0.19	-0.88	6000	1.683708	1	-0.2	0
1	16	24	11	0	1	-0.47095	-1.05915	0.66	0.23	-0.3	-0.32	0.19	-0.88	6000	1.141975	0	-0.2	0
1	17	24	11	0	1	-0.47095	-1.05915	0.66	0.23	-0.3	-0.32	0.19	-0.88	6000	1.508719	0	-0.2	0
1	18	24	11	0	1	-0.47095	-1.05915	0.66	0.23	-0.3	-0.32	0.19	-0.88	6000	1.950472	0	-0.2	0
1	19	24	11	0	1	-0.47095	-1.05915	0.66	0.23	-0.3	-0.32	0.19	-0.88	6000	1.575375	0	-0.2	0
0	20	24	11	0	1	-0.47095	-1.05915	0.66	0.23	-0.3	-0.32	0.19	-0.88	6000	7.159524	0	-0.2	0
1	1	24	12	0	2	-0.17396	0.85179	-0.51	-0.27	-0.38	-0.31	-0.27	-0.19	6000	1.742069	1	-0.1	1
1	2	24	12	0	2	-0.17396	0.85179	-0.51	-0.27	-0.38	-0.31	-0.27	-0.19	6000	2.325463	0	-0.1	1
1	3	24	12	0	2	-0.17396	0.85179	-0.51	-0.27	-0.38	-0.31	-0.27	-0.19	6000	1.5587	1	-0.1	1
1	4	24	12	0	2	-0.17396	0.85179	-0.51	-0.27	-0.38	-0.31	-0.27	-0.19	6000	1.216991	1	-0.1	1
1	5	24	12	0	2	-0.17396	0.85179	-0.51	-0.27	-0.38	-0.31	-0.27	-0.19	6000	1.216999	1	-0.1	1
1	6	24	12	0	2	-0.17396	0.85179	-0.51	-0.27	-0.38	-0.31	-0.27	-0.19	6000	2.100458	1	-0.1	1
1	7	24	12	0	2	-0.17396	0.85179	-0.51	-0.27	-0.38	-0.31	-0.27	-0.19	6000	2.067082	0	-0.1	1
1	8	24	12	0	2	-0.17396	0.85179	-0.51	-0.27	-0.38	-0.31	-0.27	-0.19	6000	1.542034	0	-0.1	1
1	9	24	12	0	2	-0.17396	0.85179	-0.51	-0.27	-0.38	-0.31	-0.27	-0.19	6000	2.300475	1	-0.1	1
1	10	24	12	0	2	-0.17396	0.85179	-0.51	-0.27	-0.38	-0.31	-0.27	-0.19	6000	2.208812	0	-0.1	1
1	11	24	12	0	2	-0.17396	0.85179	-0.51	-0.27	-0.38	-0.31	-0.27	-0.19	6000	1.658591	0	-0.1	1
1	12	24	12	0	2	-0.17396	0.85179	-0.51	-0.27	-0.38	-0.31	-0.27	-0.19	6000	2.042102	1	-0.1	1
1	13	24	12	0	2	-0.17396	0.85179	-0.51	-0.27	-0.38	-0.31	-0.27	-0.19	6000	0.600233	0	-0.1	1
1	14	24	12	0	2	-0.17396	0.85179	-0.51	-0.27	-0.38	-0.31	-0.27	-0.19	6000	2.450502	1	-0.1	1
1	15	24	12	0	2	-0.17396	0.85179	-0.51	-0.27	-0.38	-0.31	-0.27	-0.19	6000	1.358691	1	-0.1	1
1	16	24	12	0	2	-0.17396	0.85179	-0.51	-0.27	-0.38	-0.31	-0.27	-0.19	6000	1.108637	0	-0.1	1
1	17	24	12	0	2	-0.17396	0.85179	-0.51	-0.27	-0.38	-0.31	-0.27	-0.19	6000	1.433735	1	-0.1	1
1	18	24	12	0	2	-0.17396	0.85179	-0.51	-0.27	-0.38	-0.31	-0.27	-0.19	6000	0.666908	1	-0.1	1
1	19	24	12	0	2	-0.17396	0.85179	-0.51	-0.27	-0.38	-0.31	-0.27	-0.19	6000	1.883774	1	-0.1	1
1	20	24	12	0	2	-0.17396	0.85179	-0.51	-0.27	-0.38	-0.31	-0.27	-0.19	6000	1.558741	1	-0.1	1
1	1	24	27	0	3	-0.03331	0.31626	2.21	0.52	0.08	-0.61	-0.14	1.99	6787	1.050278	0	0.49	0
1	2	24	27	0	3	-0.03331	0.31626	2.21	0.52	0.08	-0.61	-0.14	1.99	6787	2.033785	0	0.49	0
1	3	24	27	0	3	-0.03331	0.31626	2.21	0.52	0.08	-0.61	-0.14	1.99	6787	1.675384	0	0.49	0
1	4	24	27	0	3	-0.03331	0.31626	2.21	0.52	0.08	-0.61	-0.14	1.99	6787	1.392041	0	0.49	0
1	5	24	27	0	3	-0.03331	0.31626	2.21	0.52	0.08	-0.61	-0.14	1.99	6787	2.09215	1	0.49	0
1	6	24	27	0	3	-0.03331	0.31626	2.21	0.52	0.08	-0.61	-0.14	1.99	6787	2.175476	0	0.49	0
1	7	24	27	0	3	-0.03331	0.31626	2.21	0.52	0.08	-0.61	-0.14	1.99	6787	2.892232	0	0.49	0
1	8	24	27	0	3	-0.03331	0.31626	2.21	0.52	0.08	-0.61	-0.14	1.99	6787	1.950438	0	0.49	0
1	9	24	27	0	3	-0.03331	0.31626	2.21	0.52	0.08	-0.61	-0.14	1.99	6787	1.617059	1	0.49	0
1	10	24	27	0	3	-0.03331	0.31626	2.21	0.52	0.08	-0.61	-0.14	1.99	6787	2.750556	1	0.49	0
1	11	24	27	0	3	-0.03331	0.31626	2.21	0.52	0.08	-0.61	-0.14	1.99	6787	2.258786	1	0.49	0
1	12	24	27	0	3	-0.03331	0.31626	2.21	0.52	0.08	-0.61	-0.14	1.99	6787	1.667063	0	0.49	0
1	13	24	27	0	3	-0.03331	0.31626	2.21	0.52	0.08	-0.61	-0.14	1.99	6787	1.400366	1	0.49	0
1	14	24	27	0	3	-0.03331	0.31626	2.21	0.52	0.08	-0.61	-0.14	1.99	6787	1.900443	0	0.49	0
1	15	24	27	0	3	-0.03331	0.31626	2.21	0.52	0.08	-0.61	-0.14	1.99	6787	2.250511	0	0.49	0
1	16	24	27	0	3	-0.03331	0.31626	2.21	0.52	0.08	-0.61	-0.14	1.99	6787	1.016928	0	0.49	0
0	17	24	27	0	3	-0.03331	0.31626	2.21	0.52	0.08	-0.61	-0.14	1.99	6787	4.184104	0	0.49	0
1	18	24	27	0	3	-0.03331	0.31626	2.21	0.52	0.08	-0.61	-0.14	1.99	6787	1.60036	1	0.49	0
1	19	24	27	0	3	-0.03331	0.31626	2.21	0.52	0.08	-0.61	-0.14	1.99	6787	2.200475	0	0.49	0
1	20	24	27	0	3	-0.03331	0.31626	2.21	0.52	0.08	-0.61	-0.14	1.99	6787	3.025557	1	0.49	0
1	1	25	2	1	1	-0.54116	0.6455	1.23	0.49	-0.32	-0.63	-1.1	-0.52	8532	1.216996	0	-0.02	0
1	2	25	2	1	1	-0.54116	0.6455	1.23	0.49	-0.32	-0.63	-1.1	-0.52	8532	1.875409	0	-0.02	0
1	3	25	2	1	1	-0.54116	0.6455	1.23	0.49	-0.32	-0.63	-1.1	-0.52	8532	3.083918	0	-0.02	0
1	4	25	2	1	1	-0.54116	0.6455	1.23	0.49	-0.32	-0.63	-1.1	-0.52	8532	1.500366	0	-0.02	0
1	5	25	2	1	1	-0.54116	0.6455	1.23	0.49	-0.32	-0.63	-1.1	-0.52	8532	2.667207	1	-0.02	0
1	6	25	2	1	1	-0.54116	0.6455	1.23	0.49	-0.32	-0.63	-1.1	-0.52	8532	1.925404	1	-0.02	0
1	7	25	2	1	1	-0.54116	0.6455	1.23	0.49	-0.32	-0.63	-1.1	-0.52	8532	2.767207	0	-0.02	0
1	8	25	2	1	1	-0.54116	0.6455	1.23	0.49	-0.32	-0.63	-1.1	-0.52	8532	1.558737	0	-0.02	0
0	9	25	2	1	1	-0.54116	0.6455	1.23	0.49	-0.32	-0.63	-1.1	-0.52	8532	5.092566	0	-0.02	0
1	10	25	2	1	1	-0.54116	0.6455	1.23	0.49	-0.32	-0.63	-1.1	-0.52	8532	2.050475	0	-0.02	0
1	11	25	2	1	1	-0.54116	0.6455	1.23	0.49	-0.32	-0.63	-1.1	-0.52	8532	2.375473	0	-0.02	0
1	12	25	2	1	1	-0.54116	0.6455	1.23	0.49	-0.32	-0.63	-1.1	-0.52	8532	1.500367	0	-0.02	0
1	13	25	2	1	1	-0.54116	0.6455	1.23	0.49	-0.32	-0.63	-1.1	-0.52	8532	0.858602	1	-0.02	0
1	14	25	2	1	1	-0.54116	0.6455	1.23	0.49	-0.32	-0.63	-1.1	-0.52	8532	1.68372	0	-0.02	0
1	15	25	2	1	1	-0.54116	0.6455	1.23	0.49	-0.32	-0.63	-1.1	-0.52	8532	1.358704	0	-0.02	0
1	16	25	2	1	1	-0.54116	0.6455	1.23	0.49	-0.32	-0.63	-1.1	-0.52	8532	0.991963	0	-0.02	0
1	17	25	2	1	1	-0.54116	0.6455	1.23	0.49	-0.32	-0.63	-1.1	-0.52	8532	2.46715	0	-0.02	0
1	18	25	2	1	1	-0.54116	0.6455	1.23	0.49	-0.32	-0.63	-1.1	-0.52	8532	1.633712	0	-0.02	0
1	19	25	2	1	1	-0.54116	0.6455	1.23	0.49	-0.32	-0.63	-1.1	-0.52	8532	1.575391	0	-0.02	0
1	20	25	2	1	1	-0.54116	0.6455	1.23	0.49	-0.32	-0.63	-1.1	-0.52	8532	2.283843	0	-0.02	0
1	1	25	11	1	3	-0.81782	0.63549	-0.07	0.32	1.03	1.2	-0.58	-1.3	8407	1.033668	1	0.04	0
0	2	25	11	1	3	-0.81782	0.63549	-0.07	0.32	1.03	1.2	-0.58	-1.3	8407	5.234188	0	0.04	0
1	3	25	11	1	3	-0.81782	0.63549	-0.07	0.32	1.03	1.2	-0.58	-1.3	8407	2.167128	1	0.04	0
1	4	25	11	1	3	-0.81782	0.63549	-0.07	0.32	1.03	1.2	-0.58	-1.3	8407	0.925257	1	0.04	0
1	5	25	11	1	3	-0.81782	0.63549	-0.07	0.32	1.03	1.2	-0.58	-1.3	8407	0.98359	1	0.04	0
1	6	25	11	1	3	-0.81782	0.63549	-0.07	0.32	1.03	1.2	-0.58	-1.3	8407	1.708727	1	0.04	0
1	7	25	11	1	3	-0.81782	0.63549	-0.07	0.32	1.03	1.2	-0.58	-1.3	8407	1.567056	1	0.04	0
1	8	25	11	1	3	-0.81782	0.63549	-0.07	0.32	1.03	1.2	-0.58	-1.3	8407	1.333702	1	0.04	0
1	9	25	11	1	3	-0.81782	0.63549	-0.07	0.32	1.03	1.2	-0.58	-1.3	8407	1.683698	1	0.04	0
1	10	25	11	1	3	-0.81782	0.63549	-0.07	0.32	1.03	1.2	-0.58	-1.3	8407	1.016966	1	0.04	0
1	11	25	11	1	3	-0.81782	0.63549	-0.07	0.32	1.03	1.2	-0.58	-1.3	8407	2.200475	1	0.04	0
1	12	25	11	1	3	-0.81782	0.63549	-0.07	0.32	1.03	1.2	-0.58	-1.3	8407	0.966943	1	0.04	0
1	13	25	11	1	3	-0.81782	0.63549	-0.07	0.32	1.03	1.2	-0.58	-1.3	8407	1.091962	1	0.04	0
1	14	25	11	1	3	-0.81782	0.63549	-0.07	0.32	1.03	1.2	-0.58	-1.3	8407	0.991962	1	0.04	0
1	15	25	11	1	3	-0.81782	0.63549	-0.07	0.32	1.03	1.2	-0.58	-1.3	8407	1.708719	1	0.04	0
1	16	25	11	1	3	-0.81782	0.63549	-0.07	0.32	1.03	1.2	-0.58	-1.3	8407	1.342015	0	0.04	0
1	17	25	11	1	3	-0.81782	0.63549	-0.07	0.32	1.03	1.2	-0.58	-1.3	8407	2.608915	1	0.04	0
1	18	25	11	1	3	-0.81782	0.63549	-0.07	0.32	1.03	1.2	-0.58	-1.3	8407	0.883629	1	0.04	0
0	19	25	11	1	3	-0.81782	0.63549	-0.07	0.32	1.03	1.2	-0.58	-1.3	8407	6.792772	1	0.04	0
1	20	25	11	1	3	-0.81782	0.63549	-0.07	0.32	1.03	1.2	-0.58	-1.3	8407	1.792068	1	0.04	0
1	1	25	16	1	2	-0.2162	0.33719	2.23	1.36	-0.61	-0.77	-0.5	-0.78	6541	1.525393	1	0.25	1
1	2	25	16	1	2	-0.2162	0.33719	2.23	1.36	-0.61	-0.77	-0.5	-0.78	6541	1.925417	1	0.25	1
1	3	25	16	1	2	-0.2162	0.33719	2.23	1.36	-0.61	-0.77	-0.5	-0.78	6541	2.667228	1	0.25	1
1	4	25	16	1	2	-0.2162	0.33719	2.23	1.36	-0.61	-0.77	-0.5	-0.78	6541	1.191989	1	0.25	1
1	5	25	16	1	2	-0.2162	0.33719	2.23	1.36	-0.61	-0.77	-0.5	-0.78	6541	0.783593	1	0.25	1
1	6	25	16	1	2	-0.2162	0.33719	2.23	1.36	-0.61	-0.77	-0.5	-0.78	6541	1.100307	1	0.25	1
1	7	25	16	1	2	-0.2162	0.33719	2.23	1.36	-0.61	-0.77	-0.5	-0.78	6541	2.008804	1	0.25	1
1	8	25	16	1	2	-0.2162	0.33719	2.23	1.36	-0.61	-0.77	-0.5	-0.78	6541	1.266998	1	0.25	1
1	9	25	16	1	2	-0.2162	0.33719	2.23	1.36	-0.61	-0.77	-0.5	-0.78	6541	1.091982	1	0.25	1
1	10	25	16	1	2	-0.2162	0.33719	2.23	1.36	-0.61	-0.77	-0.5	-0.78	6541	2.108799	1	0.25	1
1	11	25	16	1	2	-0.2162	0.33719	2.23	1.36	-0.61	-0.77	-0.5	-0.78	6541	3.100434	0	0.25	1
1	12	25	16	1	2	-0.2162	0.33719	2.23	1.36	-0.61	-0.77	-0.5	-0.78	6541	1.692049	1	0.25	1
1	13	25	16	1	2	-0.2162	0.33719	2.23	1.36	-0.61	-0.77	-0.5	-0.78	6541	1.083632	1	0.25	1
1	14	25	16	1	2	-0.2162	0.33719	2.23	1.36	-0.61	-0.77	-0.5	-0.78	6541	1.467039	1	0.25	1
1	15	25	16	1	2	-0.2162	0.33719	2.23	1.36	-0.61	-0.77	-0.5	-0.78	6541	1.858796	0	0.25	1
1	16	25	16	1	2	-0.2162	0.33719	2.23	1.36	-0.61	-0.77	-0.5	-0.78	6541	1.108623	1	0.25	1
1	17	25	16	1	2	-0.2162	0.33719	2.23	1.36	-0.61	-0.77	-0.5	-0.78	6541	2.633869	1	0.25	1
1	18	25	16	1	2	-0.2162	0.33719	2.23	1.36	-0.61	-0.77	-0.5	-0.78	6541	1.050279	1	0.25	1
1	19	25	16	1	2	-0.2162	0.33719	2.23	1.36	-0.61	-0.77	-0.5	-0.78	6541	0.68357	1	0.25	1
1	20	25	16	1	2	-0.2162	0.33719	2.23	1.36	-0.61	-0.77	-0.5	-0.78	6541	1.842083	1	0.25	1
1	1	26	11	1	3	-0.19144	0.63549	0.46	0.73	-0.46	0.22	-0.19	0.35	7064	1.433698	0	0.05	0
1	2	26	11	1	3	-0.19144	0.63549	0.46	0.73	-0.46	0.22	-0.19	0.35	7064	2.942232	1	0.05	0
1	3	26	11	1	3	-0.19144	0.63549	0.46	0.73	-0.46	0.22	-0.19	0.35	7064	2.750545	1	0.05	0
1	4	26	11	1	3	-0.19144	0.63549	0.46	0.73	-0.46	0.22	-0.19	0.35	7064	1.433719	1	0.05	0
1	5	26	11	1	3	-0.19144	0.63549	0.46	0.73	-0.46	0.22	-0.19	0.35	7064	1.542018	1	0.05	0
1	6	26	11	1	3	-0.19144	0.63549	0.46	0.73	-0.46	0.22	-0.19	0.35	7064	1.567022	1	0.05	0
1	7	26	11	1	3	-0.19144	0.63549	0.46	0.73	-0.46	0.22	-0.19	0.35	7064	1.800429	1	0.05	0
1	8	26	11	1	3	-0.19144	0.63549	0.46	0.73	-0.46	0.22	-0.19	0.35	7064	1.100185	1	0.05	0
1	9	26	11	1	3	-0.19144	0.63549	0.46	0.73	-0.46	0.22	-0.19	0.35	7064	3.108955	1	0.05	0
1	10	26	11	1	3	-0.19144	0.63549	0.46	0.73	-0.46	0.22	-0.19	0.35	7064	2.900571	1	0.05	0
1	11	26	11	1	3	-0.19144	0.63549	0.46	0.73	-0.46	0.22	-0.19	0.35	7064	0.875278	1	0.05	0
1	12	26	11	1	3	-0.19144	0.63549	0.46	0.73	-0.46	0.22	-0.19	0.35	7064	1.625377	0	0.05	0
1	13	26	11	1	3	-0.19144	0.63549	0.46	0.73	-0.46	0.22	-0.19	0.35	7064	0.66691	1	0.05	0
1	14	26	11	1	3	-0.19144	0.63549	0.46	0.73	-0.46	0.22	-0.19	0.35	7064	2.558852	1	0.05	0
1	15	26	11	1	3	-0.19144	0.63549	0.46	0.73	-0.46	0.22	-0.19	0.35	7064	3.450623	1	0.05	0
1	16	26	11	1	3	-0.19144	0.63549	0.46	0.73	-0.46	0.22	-0.19	0.35	7064	1.008617	1	0.05	0
1	17	26	11	1	3	-0.19144	0.63549	0.46	0.73	-0.46	0.22	-0.19	0.35	7064	2.683885	1	0.05	0
1	18	26	11	1	3	-0.19144	0.63549	0.46	0.73	-0.46	0.22	-0.19	0.35	7064	0.808592	1	0.05	0
1	19	26	11	1	3	-0.19144	0.63549	0.46	0.73	-0.46	0.22	-0.19	0.35	7064	1.275351	1	0.05	0
1	20	26	11	1	3	-0.19144	0.63549	0.46	0.73	-0.46	0.22	-0.19	0.35	7064	1.850423	1	0.05	0
0	1	26	13	1	2	0.13484	-0.10726	-0.38	-0.62	0.91	-1.22	-0.24	-1.25	7978	13.29368	1	0.07	0
1	2	26	13	1	2	0.13484	-0.10726	-0.38	-0.62	0.91	-1.22	-0.24	-1.25	7978	1.583708	1	0.07	1
1	3	26	13	1	2	0.13484	-0.10726	-0.38	-0.62	0.91	-1.22	-0.24	-1.25	7978	1.25033	1	0.07	1
1	4	26	13	1	2	0.13484	-0.10726	-0.38	-0.62	0.91	-1.22	-0.24	-1.25	7978	1.650367	0	0.07	1
1	5	26	13	1	2	0.13484	-0.10726	-0.38	-0.62	0.91	-1.22	-0.24	-1.25	7978	1.100306	1	0.07	1
1	6	26	13	1	2	0.13484	-0.10726	-0.38	-0.62	0.91	-1.22	-0.24	-1.25	7978	1.642032	1	0.07	1
1	7	26	13	1	2	0.13484	-0.10726	-0.38	-0.62	0.91	-1.22	-0.24	-1.25	7978	1.383666	1	0.07	1
1	8	26	13	1	2	0.13484	-0.10726	-0.38	-0.62	0.91	-1.22	-0.24	-1.25	7978	1.091969	1	0.07	1
1	9	26	13	1	2	0.13484	-0.10726	-0.38	-0.62	0.91	-1.22	-0.24	-1.25	7978	0.783634	1	0.07	1
1	10	26	13	1	2	0.13484	-0.10726	-0.38	-0.62	0.91	-1.22	-0.24	-1.25	7978	0.933617	1	0.07	1
1	11	26	13	1	2	0.13484	-0.10726	-0.38	-0.62	0.91	-1.22	-0.24	-1.25	7978	2.375456	1	0.07	1
1	12	26	13	1	2	0.13484	-0.10726	-0.38	-0.62	0.91	-1.22	-0.24	-1.25	7978	1.967091	1	0.07	1
1	13	26	13	1	2	0.13484	-0.10726	-0.38	-0.62	0.91	-1.22	-0.24	-1.25	7978	1.283666	1	0.07	1
1	14	26	13	1	2	0.13484	-0.10726	-0.38	-0.62	0.91	-1.22	-0.24	-1.25	7978	2.492156	1	0.07	1
1	15	26	13	1	2	0.13484	-0.10726	-0.38	-0.62	0.91	-1.22	-0.24	-1.25	7978	2.283783	1	0.07	1
1	16	26	13	1	2	0.13484	-0.10726	-0.38	-0.62	0.91	-1.22	-0.24	-1.25	7978	1.633723	1	0.07	1
1	17	26	13	1	2	0.13484	-0.10726	-0.38	-0.62	0.91	-1.22	-0.24	-1.25	7978	1.283675	1	0.07	1
1	18	26	13	1	2	0.13484	-0.10726	-0.38	-0.62	0.91	-1.22	-0.24	-1.25	7978	1.575349	1	0.07	1
1	19	26	13	1	2	0.13484	-0.10726	-0.38	-0.62	0.91	-1.22	-0.24	-1.25	7978	0.508542	1	0.07	1
1	20	26	13	1	2	0.13484	-0.10726	-0.38	-0.62	0.91	-1.22	-0.24	-1.25	7978	2.108787	1	0.07	1
1	1	26	30	1	1	0.13425	0.82041	-1.01	1.18	-1.06	0.51	-1.07	1.02	6570	1.375334	1	-0.44	0
1	2	26	30	1	1	0.13425	0.82041	-1.01	1.18	-1.06	0.51	-1.07	1.02	6570	2.19212	1	-0.44	0
1	3	26	30	1	1	0.13425	0.82041	-1.01	1.18	-1.06	0.51	-1.07	1.02	6570	0.725235	1	-0.44	0
1	4	26	30	1	1	0.13425	0.82041	-1.01	1.18	-1.06	0.51	-1.07	1.02	6570	0.950292	1	-0.44	0
1	5	26	30	1	1	0.13425	0.82041	-1.01	1.18	-1.06	0.51	-1.07	1.02	6570	1.041959	1	-0.44	0
1	6	26	30	1	1	0.13425	0.82041	-1.01	1.18	-1.06	0.51	-1.07	1.02	6570	2.425506	1	-0.44	0
1	7	26	30	1	1	0.13425	0.82041	-1.01	1.18	-1.06	0.51	-1.07	1.02	6570	1.675381	1	-0.44	0
1	8	26	30	1	1	0.13425	0.82041	-1.01	1.18	-1.06	0.51	-1.07	1.02	6570	1.483699	1	-0.44	0
1	9	26	30	1	1	0.13425	0.82041	-1.01	1.18	-1.06	0.51	-1.07	1.02	6570	3.117136	1	-0.44	0
1	10	26	30	1	1	0.13425	0.82041	-1.01	1.18	-1.06	0.51	-1.07	1.02	6570	1.175322	1	-0.44	0
1	11	26	30	1	1	0.13425	0.82041	-1.01	1.18	-1.06	0.51	-1.07	1.02	6570	1.583668	1	-0.44	0
1	12	26	30	1	1	0.13425	0.82041	-1.01	1.18	-1.06	0.51	-1.07	1.02	6570	1.650381	1	-0.44	0
1	13	26	30	1	1	0.13425	0.82041	-1.01	1.18	-1.06	0.51	-1.07	1.02	6570	1.392016	1	-0.44	0
1	14	26	30	1	1	0.13425	0.82041	-1.01	1.18	-1.06	0.51	-1.07	1.02	6570	1.775403	1	-0.44	0
1	15	26	30	1	1	0.13425	0.82041	-1.01	1.18	-1.06	0.51	-1.07	1.02	6570	2.09211	1	-0.44	0
1	16	26	30	1	1	0.13425	0.82041	-1.01	1.18	-1.06	0.51	-1.07	1.02	6570	1.558719	1	-0.44	0
1	17	26	30	1	1	0.13425	0.82041	-1.01	1.18	-1.06	0.51	-1.07	1.02	6570	1.692077	1	-0.44	0
1	18	26	30	1	1	0.13425	0.82041	-1.01	1.18	-1.06	0.51	-1.07	1.02	6570	1.475369	1	-0.44	0
1	19	26	30	1	1	0.13425	0.82041	-1.01	1.18	-1.06	0.51	-1.07	1.02	6570	1.750277	1	-0.44	0
1	20	26	30	1	1	0.13425	0.82041	-1.01	1.18	-1.06	0.51	-1.07	1.02	6570	3.659025	1	-0.44	0
1	1	27	10	0	3	-1.03987	-0.76125	-1.47	-0.96	-1.08	-0.46	-0.45	-1.15	6200	0.975295	0	-0.96	0
1	2	27	10	0	3	-1.03987	-0.76125	-1.47	-0.96	-1.08	-0.46	-0.45	-1.15	6200	1.958782	1	-0.96	0
1	3	27	10	0	3	-1.03987	-0.76125	-1.47	-0.96	-1.08	-0.46	-0.45	-1.15	6200	1.97542	1	-0.96	0
1	4	27	10	0	3	-1.03987	-0.76125	-1.47	-0.96	-1.08	-0.46	-0.45	-1.15	6200	1.25034	1	-0.96	0
1	5	27	10	0	3	-1.03987	-0.76125	-1.47	-0.96	-1.08	-0.46	-0.45	-1.15	6200	1.667045	1	-0.96	0
0	6	27	10	0	3	-1.03987	-0.76125	-1.47	-0.96	-1.08	-0.46	-0.45	-1.15	6200	6.126016	1	-0.96	0
1	7	27	10	0	3	-1.03987	-0.76125	-1.47	-0.96	-1.08	-0.46	-0.45	-1.15	6200	1.733581	0	-0.96	0
1	8	27	10	0	3	-1.03987	-0.76125	-1.47	-0.96	-1.08	-0.46	-0.45	-1.15	6200	1.892115	0	-0.96	0
1	9	27	10	0	3	-1.03987	-0.76125	-1.47	-0.96	-1.08	-0.46	-0.45	-1.15	6200	2.150447	1	-0.96	0
1	10	27	10	0	3	-1.03987	-0.76125	-1.47	-0.96	-1.08	-0.46	-0.45	-1.15	6200	2.167132	1	-0.96	0
1	11	27	10	0	3	-1.03987	-0.76125	-1.47	-0.96	-1.08	-0.46	-0.45	-1.15	6200	2.058758	1	-0.96	0
1	12	27	10	0	3	-1.03987	-0.76125	-1.47	-0.96	-1.08	-0.46	-0.45	-1.15	6200	1.491907	0	-0.96	0
1	13	27	10	0	3	-1.03987	-0.76125	-1.47	-0.96	-1.08	-0.46	-0.45	-1.15	6200	1.108637	1	-0.96	0
1	14	27	10	0	3	-1.03987	-0.76125	-1.47	-0.96	-1.08	-0.46	-0.45	-1.15	6200	2.05876	0	-0.96	0
1	15	27	10	0	3	-1.03987	-0.76125	-1.47	-0.96	-1.08	-0.46	-0.45	-1.15	6200	1.833738	1	-0.96	0
1	16	27	10	0	3	-1.03987	-0.76125	-1.47	-0.96	-1.08	-0.46	-0.45	-1.15	6200	1.300311	1	-0.96	0
1	17	27	10	0	3	-1.03987	-0.76125	-1.47	-0.96	-1.08	-0.46	-0.45	-1.15	6200	3.659006	1	-0.96	0
1	18	27	10	0	3	-1.03987	-0.76125	-1.47	-0.96	-1.08	-0.46	-0.45	-1.15	6200	1.633735	1	-0.96	0
1	19	27	10	0	3	-1.03987	-0.76125	-1.47	-0.96	-1.08	-0.46	-0.45	-1.15	6200	1.533707	0	-0.96	0
1	20	27	10	0	3	-1.03987	-0.76125	-1.47	-0.96	-1.08	-0.46	-0.45	-1.15	6200	3.85071	1	-0.96	0
1	1	27	20	0	1	-1.17845	-0.64929	0.81	-0.86	-0.76	-0.72	-1.05	-1.46	6300	1.967102	1	-0.57	0
1	2	27	20	0	1	-1.17845	-0.64929	0.81	-0.86	-0.76	-0.72	-1.05	-1.46	6300	2.050403	1	-0.57	0
1	3	27	20	0	1	-1.17845	-0.64929	0.81	-0.86	-0.76	-0.72	-1.05	-1.46	6300	3.433961	1	-0.57	0
1	4	27	20	0	1	-1.17845	-0.64929	0.81	-0.86	-0.76	-0.72	-1.05	-1.46	6300	1.175317	1	-0.57	0
1	5	27	20	0	1	-1.17845	-0.64929	0.81	-0.86	-0.76	-0.72	-1.05	-1.46	6300	1.141972	1	-0.57	0
1	6	27	20	0	1	-1.17845	-0.64929	0.81	-0.86	-0.76	-0.72	-1.05	-1.46	6300	1.358677	1	-0.57	0
1	7	27	20	0	1	-1.17845	-0.64929	0.81	-0.86	-0.76	-0.72	-1.05	-1.46	6300	2.02544	0	-0.57	0
1	8	27	20	0	1	-1.17845	-0.64929	0.81	-0.86	-0.76	-0.72	-1.05	-1.46	6300	2.292101	0	-0.57	0
1	9	27	20	0	1	-1.17845	-0.64929	0.81	-0.86	-0.76	-0.72	-1.05	-1.46	6300	2.583876	1	-0.57	0
1	10	27	20	0	1	-1.17845	-0.64929	0.81	-0.86	-0.76	-0.72	-1.05	-1.46	6300	3.875711	1	-0.57	0
1	11	27	20	0	1	-1.17845	-0.64929	0.81	-0.86	-0.76	-0.72	-1.05	-1.46	6300	1.742064	1	-0.57	0
1	12	27	20	0	1	-1.17845	-0.64929	0.81	-0.86	-0.76	-0.72	-1.05	-1.46	6300	1.658689	1	-0.57	0
1	13	27	20	0	1	-1.17845	-0.64929	0.81	-0.86	-0.76	-0.72	-1.05	-1.46	6300	0.633609	0	-0.57	0
1	14	27	20	0	1	-1.17845	-0.64929	0.81	-0.86	-0.76	-0.72	-1.05	-1.46	6300	2.450496	1	-0.57	0
1	15	27	20	0	1	-1.17845	-0.64929	0.81	-0.86	-0.76	-0.72	-1.05	-1.46	6300	2.417185	1	-0.57	0
1	16	27	20	0	1	-1.17845	-0.64929	0.81	-0.86	-0.76	-0.72	-1.05	-1.46	6300	0.750232	1	-0.57	0
1	17	27	20	0	1	-1.17845	-0.64929	0.81	-0.86	-0.76	-0.72	-1.05	-1.46	6300	0.958626	0	-0.57	0
1	18	27	20	0	1	-1.17845	-0.64929	0.81	-0.86	-0.76	-0.72	-1.05	-1.46	6300	1.517021	1	-0.57	0
1	19	27	20	0	1	-1.17845	-0.64929	0.81	-0.86	-0.76	-0.72	-1.05	-1.46	6300	1.500377	1	-0.57	0
1	20	27	20	0	1	-1.17845	-0.64929	0.81	-0.86	-0.76	-0.72	-1.05	-1.46	6300	2.008798	0	-0.57	0
1	1	27	22	0	2	-0.61809	-1.18798	-0.16	-0.12	-0.86	-0.5	-1.03	-0.09	6501	0.816825	0	-0.77	1
1	2	27	22	0	2	-0.61809	-1.18798	-0.16	-0.12	-0.86	-0.5	-1.03	-0.09	6501	2.408814	1	-0.77	1
1	3	27	22	0	2	-0.61809	-1.18798	-0.16	-0.12	-0.86	-0.5	-1.03	-0.09	6501	1.8254	1	-0.77	1
1	4	27	22	0	2	-0.61809	-1.18798	-0.16	-0.12	-0.86	-0.5	-1.03	-0.09	6501	1.258637	1	-0.77	1
1	5	27	22	0	2	-0.61809	-1.18798	-0.16	-0.12	-0.86	-0.5	-1.03	-0.09	6501	1.075279	1	-0.77	1
1	6	27	22	0	2	-0.61809	-1.18798	-0.16	-0.12	-0.86	-0.5	-1.03	-0.09	6501	1.458666	0	-0.77	1
1	7	27	22	0	2	-0.61809	-1.18798	-0.16	-0.12	-0.86	-0.5	-1.03	-0.09	6501	2.558851	0	-0.77	1
1	8	27	22	0	2	-0.61809	-1.18798	-0.16	-0.12	-0.86	-0.5	-1.03	-0.09	6501	1.34202	1	-0.77	1
1	9	27	22	0	2	-0.61809	-1.18798	-0.16	-0.12	-0.86	-0.5	-1.03	-0.09	6501	2.233787	1	-0.77	1
1	10	27	22	0	2	-0.61809	-1.18798	-0.16	-0.12	-0.86	-0.5	-1.03	-0.09	6501	2.317149	1	-0.77	1
1	11	27	22	0	2	-0.61809	-1.18798	-0.16	-0.12	-0.86	-0.5	-1.03	-0.09	6501	3.408944	1	-0.77	1
1	12	27	22	0	2	-0.61809	-1.18798	-0.16	-0.12	-0.86	-0.5	-1.03	-0.09	6501	1.91708	0	-0.77	1
1	13	27	22	0	2	-0.61809	-1.18798	-0.16	-0.12	-0.86	-0.5	-1.03	-0.09	6501	1.191983	1	-0.77	1
1	14	27	22	0	2	-0.61809	-1.18798	-0.16	-0.12	-0.86	-0.5	-1.03	-0.09	6501	1.100319	1	-0.77	1
1	15	27	22	0	2	-0.61809	-1.18798	-0.16	-0.12	-0.86	-0.5	-1.03	-0.09	6501	1.258657	0	-0.77	1
1	16	27	22	0	2	-0.61809	-1.18798	-0.16	-0.12	-0.86	-0.5	-1.03	-0.09	6501	1.108637	1	-0.77	1
1	17	27	22	0	2	-0.61809	-1.18798	-0.16	-0.12	-0.86	-0.5	-1.03	-0.09	6501	3.85894	0	-0.77	1
1	18	27	22	0	2	-0.61809	-1.18798	-0.16	-0.12	-0.86	-0.5	-1.03	-0.09	6501	1.317019	1	-0.77	1
1	19	27	22	0	2	-0.61809	-1.18798	-0.16	-0.12	-0.86	-0.5	-1.03	-0.09	6501	1.658718	0	-0.77	1
1	20	27	22	0	2	-0.61809	-1.18798	-0.16	-0.12	-0.86	-0.5	-1.03	-0.09	6501	1.950423	1	-0.77	1
1	1	28	1	1	2	1.15368	0.62773	-1.22	-1.13	0.92	-1.19	2.47	0.16	4830	0.775243	1	0.79	1
1	2	28	1	1	2	1.15368	0.62773	-1.22	-1.13	0.92	-1.19	2.47	0.16	4830	1.533692	0	0.79	1
1	3	28	1	1	2	1.15368	0.62773	-1.22	-1.13	0.92	-1.19	2.47	0.16	4830	2.458826	0	0.79	1
1	4	28	1	1	2	1.15368	0.62773	-1.22	-1.13	0.92	-1.19	2.47	0.16	4830	0.975292	1	0.79	1
1	5	28	1	1	2	1.15368	0.62773	-1.22	-1.13	0.92	-1.19	2.47	0.16	4830	2.692182	0	0.79	1
1	6	28	1	1	2	1.15368	0.62773	-1.22	-1.13	0.92	-1.19	2.47	0.16	4830	2.217101	1	0.79	1
1	7	28	1	1	2	1.15368	0.62773	-1.22	-1.13	0.92	-1.19	2.47	0.16	4830	3.900706	0	0.79	1
1	8	28	1	1	2	1.15368	0.62773	-1.22	-1.13	0.92	-1.19	2.47	0.16	4830	2.75054	0	0.79	1
1	9	28	1	1	2	1.15368	0.62773	-1.22	-1.13	0.92	-1.19	2.47	0.16	4830	2.717222	1	0.79	1
1	10	28	1	1	2	1.15368	0.62773	-1.22	-1.13	0.92	-1.19	2.47	0.16	4830	2.100455	1	0.79	1
1	11	28	1	1	2	1.15368	0.62773	-1.22	-1.13	0.92	-1.19	2.47	0.16	4830	2.042119	0	0.79	1
1	12	28	1	1	2	1.15368	0.62773	-1.22	-1.13	0.92	-1.19	2.47	0.16	4830	2.008773	1	0.79	1
1	13	28	1	1	2	1.15368	0.62773	-1.22	-1.13	0.92	-1.19	2.47	0.16	4830	0.708609	0	0.79	1
1	14	28	1	1	2	1.15368	0.62773	-1.22	-1.13	0.92	-1.19	2.47	0.16	4830	2.458854	1	0.79	1
1	15	28	1	1	2	1.15368	0.62773	-1.22	-1.13	0.92	-1.19	2.47	0.16	4830	2.175499	0	0.79	1
1	16	28	1	1	2	1.15368	0.62773	-1.22	-1.13	0.92	-1.19	2.47	0.16	4830	1.983757	1	0.79	1
1	17	28	1	1	2	1.15368	0.62773	-1.22	-1.13	0.92	-1.19	2.47	0.16	4830	1.308685	1	0.79	1
1	18	28	1	1	2	1.15368	0.62773	-1.22	-1.13	0.92	-1.19	2.47	0.16	4830	1.475353	1	0.79	1
1	19	28	1	1	2	1.15368	0.62773	-1.22	-1.13	0.92	-1.19	2.47	0.16	4830	2.392157	0	0.79	1
1	20	28	1	1	2	1.15368	0.62773	-1.22	-1.13	0.92	-1.19	2.47	0.16	4830	2.742237	1	0.79	1
1	1	28	18	1	3	1.84287	-0.68819	-1.34	-1.15	1.65	-0.26	3.11	-0.56	6042	1.82538	1	0.92	0
1	2	28	18	1	3	1.84287	-0.68819	-1.34	-1.15	1.65	-0.26	3.11	-0.56	6042	1.550338	1	0.92	0
1	3	28	18	1	3	1.84287	-0.68819	-1.34	-1.15	1.65	-0.26	3.11	-0.56	6042	2.217121	0	0.92	0
1	4	28	18	1	3	1.84287	-0.68819	-1.34	-1.15	1.65	-0.26	3.11	-0.56	6042	1.275325	0	0.92	0
1	5	28	18	1	3	1.84287	-0.68819	-1.34	-1.15	1.65	-0.26	3.11	-0.56	6042	1.417016	0	0.92	0
1	6	28	18	1	3	1.84287	-0.68819	-1.34	-1.15	1.65	-0.26	3.11	-0.56	6042	1.425371	1	0.92	0
1	7	28	18	1	3	1.84287	-0.68819	-1.34	-1.15	1.65	-0.26	3.11	-0.56	6042	2.292165	0	0.92	0
1	8	28	18	1	3	1.84287	-0.68819	-1.34	-1.15	1.65	-0.26	3.11	-0.56	6042	2.733879	0	0.92	0
1	9	28	18	1	3	1.84287	-0.68819	-1.34	-1.15	1.65	-0.26	3.11	-0.56	6042	1.725411	1	0.92	0
1	10	28	18	1	3	1.84287	-0.68819	-1.34	-1.15	1.65	-0.26	3.11	-0.56	6042	2.283821	0	0.92	0
1	11	28	18	1	3	1.84287	-0.68819	-1.34	-1.15	1.65	-0.26	3.11	-0.56	6042	1.875378	0	0.92	0
1	12	28	18	1	3	1.84287	-0.68819	-1.34	-1.15	1.65	-0.26	3.11	-0.56	6042	2.117132	0	0.92	0
1	13	28	18	1	3	1.84287	-0.68819	-1.34	-1.15	1.65	-0.26	3.11	-0.56	6042	0.825287	0	0.92	0
1	14	28	18	1	3	1.84287	-0.68819	-1.34	-1.15	1.65	-0.26	3.11	-0.56	6042	1.917102	1	0.92	0
1	15	28	18	1	3	1.84287	-0.68819	-1.34	-1.15	1.65	-0.26	3.11	-0.56	6042	2.483834	1	0.92	0
1	16	28	18	1	3	1.84287	-0.68819	-1.34	-1.15	1.65	-0.26	3.11	-0.56	6042	1.183707	1	0.92	0
1	17	28	18	1	3	1.84287	-0.68819	-1.34	-1.15	1.65	-0.26	3.11	-0.56	6042	1.75873	1	0.92	0
1	18	28	18	1	3	1.84287	-0.68819	-1.34	-1.15	1.65	-0.26	3.11	-0.56	6042	1.433707	0	0.92	0
1	19	28	18	1	3	1.84287	-0.68819	-1.34	-1.15	1.65	-0.26	3.11	-0.56	6042	1.64206	0	0.92	0
0	20	28	18	1	3	1.84287	-0.68819	-1.34	-1.15	1.65	-0.26	3.11	-0.56	6042	4.834182	1	0.92	0
1	1	28	29	1	1	1.9933	0.29565	-1.88	-1.69	0.83	1.92	0.07	0.35	5830	2.625514	1	0.26	0
1	2	28	29	1	1	1.9933	0.29565	-1.88	-1.69	0.83	1.92	0.07	0.35	5830	2.62552	0	0.26	0
1	3	28	29	1	1	1.9933	0.29565	-1.88	-1.69	0.83	1.92	0.07	0.35	5830	1.441932	1	0.26	0
1	4	28	29	1	1	1.9933	0.29565	-1.88	-1.69	0.83	1.92	0.07	0.35	5830	2.158803	0	0.26	0
1	5	28	29	1	1	1.9933	0.29565	-1.88	-1.69	0.83	1.92	0.07	0.35	5830	1.233661	1	0.26	0
1	6	28	29	1	1	1.9933	0.29565	-1.88	-1.69	0.83	1.92	0.07	0.35	5830	1.592049	0	0.26	0
1	7	28	29	1	1	1.9933	0.29565	-1.88	-1.69	0.83	1.92	0.07	0.35	5830	3.300607	0	0.26	0
1	8	28	29	1	1	1.9933	0.29565	-1.88	-1.69	0.83	1.92	0.07	0.35	5830	1.567056	1	0.26	0
1	9	28	29	1	1	1.9933	0.29565	-1.88	-1.69	0.83	1.92	0.07	0.35	5830	3.817377	0	0.26	0
1	10	28	29	1	1	1.9933	0.29565	-1.88	-1.69	0.83	1.92	0.07	0.35	5830	2.342143	1	0.26	0
1	11	28	29	1	1	1.9933	0.29565	-1.88	-1.69	0.83	1.92	0.07	0.35	5830	3.075434	1	0.26	0
1	12	28	29	1	1	1.9933	0.29565	-1.88	-1.69	0.83	1.92	0.07	0.35	5830	1.567057	0	0.26	0
1	13	28	29	1	1	1.9933	0.29565	-1.88	-1.69	0.83	1.92	0.07	0.35	5830	0.575245	1	0.26	0
1	14	28	29	1	1	1.9933	0.29565	-1.88	-1.69	0.83	1.92	0.07	0.35	5830	1.400354	1	0.26	0
1	15	28	29	1	1	1.9933	0.29565	-1.88	-1.69	0.83	1.92	0.07	0.35	5830	1.667047	1	0.26	0
1	16	28	29	1	1	1.9933	0.29565	-1.88	-1.69	0.83	1.92	0.07	0.35	5830	1.208671	1	0.26	0
1	17	28	29	1	1	1.9933	0.29565	-1.88	-1.69	0.83	1.92	0.07	0.35	5830	0.91694	1	0.26	0
1	18	28	29	1	1	1.9933	0.29565	-1.88	-1.69	0.83	1.92	0.07	0.35	5830	1.200348	1	0.26	0
1	19	28	29	1	1	1.9933	0.29565	-1.88	-1.69	0.83	1.92	0.07	0.35	5830	1.583705	0	0.26	0
1	20	28	29	1	1	1.9933	0.29565	-1.88	-1.69	0.83	1.92	0.07	0.35	5830	1.5337	1	0.26	0
1	1	29	8	0	3	-1.28409	-0.54115	-0.28	-0.97	-1.67	-0.95	-0.95	-0.26	3603	1.225327	0	-0.94	0
1	2	29	8	0	3	-1.28409	-0.54115	-0.28	-0.97	-1.67	-0.95	-0.95	-0.26	3603	1.725388	0	-0.94	0
1	3	29	8	0	3	-1.28409	-0.54115	-0.28	-0.97	-1.67	-0.95	-0.95	-0.26	3603	1.80863	1	-0.94	0
1	4	29	8	0	3	-1.28409	-0.54115	-0.28	-0.97	-1.67	-0.95	-0.95	-0.26	3603	1.158679	1	-0.94	0
1	5	29	8	0	3	-1.28409	-0.54115	-0.28	-0.97	-1.67	-0.95	-0.95	-0.26	3603	2.025418	1	-0.94	0
1	6	29	8	0	3	-1.28409	-0.54115	-0.28	-0.97	-1.67	-0.95	-0.95	-0.26	3603	1.800419	1	-0.94	0
1	7	29	8	0	3	-1.28409	-0.54115	-0.28	-0.97	-1.67	-0.95	-0.95	-0.26	3603	2.275476	1	-0.94	0
1	8	29	8	0	3	-1.28409	-0.54115	-0.28	-0.97	-1.67	-0.95	-0.95	-0.26	3603	1.292025	1	-0.94	0
1	9	29	8	0	3	-1.28409	-0.54115	-0.28	-0.97	-1.67	-0.95	-0.95	-0.26	3603	2.075417	0	-0.94	0
1	10	29	8	0	3	-1.28409	-0.54115	-0.28	-0.97	-1.67	-0.95	-0.95	-0.26	3603	2.02546	0	-0.94	0
1	11	29	8	0	3	-1.28409	-0.54115	-0.28	-0.97	-1.67	-0.95	-0.95	-0.26	3603	1.700404	0	-0.94	0
1	12	29	8	0	3	-1.28409	-0.54115	-0.28	-0.97	-1.67	-0.95	-0.95	-0.26	3603	1.400348	0	-0.94	0
1	13	29	8	0	3	-1.28409	-0.54115	-0.28	-0.97	-1.67	-0.95	-0.95	-0.26	3603	0.533542	0	-0.94	0
1	14	29	8	0	3	-1.28409	-0.54115	-0.28	-0.97	-1.67	-0.95	-0.95	-0.26	3603	1.725393	0	-0.94	0
1	15	29	8	0	3	-1.28409	-0.54115	-0.28	-0.97	-1.67	-0.95	-0.95	-0.26	3603	1.825406	1	-0.94	0
1	16	29	8	0	3	-1.28409	-0.54115	-0.28	-0.97	-1.67	-0.95	-0.95	-0.26	3603	1.383672	1	-0.94	0
1	17	29	8	0	3	-1.28409	-0.54115	-0.28	-0.97	-1.67	-0.95	-0.95	-0.26	3603	2.800555	1	-0.94	0
1	18	29	8	0	3	-1.28409	-0.54115	-0.28	-0.97	-1.67	-0.95	-0.95	-0.26	3603	1.850388	1	-0.94	0
1	19	29	8	0	3	-1.28409	-0.54115	-0.28	-0.97	-1.67	-0.95	-0.95	-0.26	3603	2.333832	0	-0.94	0
1	20	29	8	0	3	-1.28409	-0.54115	-0.28	-0.97	-1.67	-0.95	-0.95	-0.26	3603	1.90875	1	-0.94	0
1	1	29	21	0	2	-1.28234	-1.12238	-0.18	-0.75	-1.21	-1.1	-1.69	-0.61	4035	1.350329	1	-1.1	1
1	2	29	21	0	2	-1.28234	-1.12238	-0.18	-0.75	-1.21	-1.1	-1.69	-0.61	4035	1.567023	1	-1.1	1
1	3	29	21	0	2	-1.28234	-1.12238	-0.18	-0.75	-1.21	-1.1	-1.69	-0.61	4035	1.283692	1	-1.1	1
1	4	29	21	0	2	-1.28234	-1.12238	-0.18	-0.75	-1.21	-1.1	-1.69	-0.61	4035	1.500379	1	-1.1	1
1	5	29	21	0	2	-1.28234	-1.12238	-0.18	-0.75	-1.21	-1.1	-1.69	-0.61	4035	1.400386	1	-1.1	1
1	6	29	21	0	2	-1.28234	-1.12238	-0.18	-0.75	-1.21	-1.1	-1.69	-0.61	4035	1.742072	1	-1.1	1
1	7	29	21	0	2	-1.28234	-1.12238	-0.18	-0.75	-1.21	-1.1	-1.69	-0.61	4035	1.558692	1	-1.1	1
1	8	29	21	0	2	-1.28234	-1.12238	-0.18	-0.75	-1.21	-1.1	-1.69	-0.61	4035	1.041957	1	-1.1	1
1	9	29	21	0	2	-1.28234	-1.12238	-0.18	-0.75	-1.21	-1.1	-1.69	-0.61	4035	1.850404	1	-1.1	1
1	10	29	21	0	2	-1.28234	-1.12238	-0.18	-0.75	-1.21	-1.1	-1.69	-0.61	4035	1.433692	1	-1.1	1
1	11	29	21	0	2	-1.28234	-1.12238	-0.18	-0.75	-1.21	-1.1	-1.69	-0.61	4035	1.425364	1	-1.1	1
1	12	29	21	0	2	-1.28234	-1.12238	-0.18	-0.75	-1.21	-1.1	-1.69	-0.61	4035	1.467021	1	-1.1	1
1	13	29	21	0	2	-1.28234	-1.12238	-0.18	-0.75	-1.21	-1.1	-1.69	-0.61	4035	1.033613	1	-1.1	1
1	14	29	21	0	2	-1.28234	-1.12238	-0.18	-0.75	-1.21	-1.1	-1.69	-0.61	4035	1.708736	1	-1.1	1
1	15	29	21	0	2	-1.28234	-1.12238	-0.18	-0.75	-1.21	-1.1	-1.69	-0.61	4035	1.525361	1	-1.1	1
1	16	29	21	0	2	-1.28234	-1.12238	-0.18	-0.75	-1.21	-1.1	-1.69	-0.61	4035	1.04199	1	-1.1	1
1	17	29	21	0	2	-1.28234	-1.12238	-0.18	-0.75	-1.21	-1.1	-1.69	-0.61	4035	0.658582	1	-1.1	1
1	18	29	21	0	2	-1.28234	-1.12238	-0.18	-0.75	-1.21	-1.1	-1.69	-0.61	4035	1.06698	1	-1.1	1
1	19	29	21	0	2	-1.28234	-1.12238	-0.18	-0.75	-1.21	-1.1	-1.69	-0.61	4035	1.683759	1	-1.1	1
1	20	29	21	0	2	-1.28234	-1.12238	-0.18	-0.75	-1.21	-1.1	-1.69	-0.61	4035	2.400366	1	-1.1	1
1	1	29	23	0	1	-0.9331	-1.15036	-0.87	-0.91	-1.04	-0.76	-0.58	-0.92	4327	1.74205	1	-0.92	0
1	2	29	23	0	1	-0.9331	-1.15036	-0.87	-0.91	-1.04	-0.76	-0.58	-0.92	4327	3.850683	1	-0.92	0
1	3	29	23	0	1	-0.9331	-1.15036	-0.87	-0.91	-1.04	-0.76	-0.58	-0.92	4327	1.300324	0	-0.92	0
1	4	29	23	0	1	-0.9331	-1.15036	-0.87	-0.91	-1.04	-0.76	-0.58	-0.92	4327	2.708894	1	-0.92	0
1	5	29	23	0	1	-0.9331	-1.15036	-0.87	-0.91	-1.04	-0.76	-0.58	-0.92	4327	1.100108	1	-0.92	0
1	6	29	23	0	1	-0.9331	-1.15036	-0.87	-0.91	-1.04	-0.76	-0.58	-0.92	4327	1.11678	0	-0.92	0
1	7	29	23	0	1	-0.9331	-1.15036	-0.87	-0.91	-1.04	-0.76	-0.58	-0.92	4327	2.083557	1	-0.92	0
1	8	29	23	0	1	-0.9331	-1.15036	-0.87	-0.91	-1.04	-0.76	-0.58	-0.92	4327	1.633718	0	-0.92	0
1	9	29	23	0	1	-0.9331	-1.15036	-0.87	-0.91	-1.04	-0.76	-0.58	-0.92	4327	1.783736	1	-0.92	0
1	10	29	23	0	1	-0.9331	-1.15036	-0.87	-0.91	-1.04	-0.76	-0.58	-0.92	4327	1.967092	0	-0.92	0
1	11	29	23	0	1	-0.9331	-1.15036	-0.87	-0.91	-1.04	-0.76	-0.58	-0.92	4327	2.183664	0	-0.92	0
1	12	29	23	0	1	-0.9331	-1.15036	-0.87	-0.91	-1.04	-0.76	-0.58	-0.92	4327	1.266992	1	-0.92	0
1	13	29	23	0	1	-0.9331	-1.15036	-0.87	-0.91	-1.04	-0.76	-0.58	-0.92	4327	1.050303	0	-0.92	0
1	14	29	23	0	1	-0.9331	-1.15036	-0.87	-0.91	-1.04	-0.76	-0.58	-0.92	4327	2.142121	1	-0.92	0
1	15	29	23	0	1	-0.9331	-1.15036	-0.87	-0.91	-1.04	-0.76	-0.58	-0.92	4327	2.091897	0	-0.92	0
1	16	29	23	0	1	-0.9331	-1.15036	-0.87	-0.91	-1.04	-0.76	-0.58	-0.92	4327	1.091976	1	-0.92	0
1	17	29	23	0	1	-0.9331	-1.15036	-0.87	-0.91	-1.04	-0.76	-0.58	-0.92	4327	1.633708	1	-0.92	0
1	18	29	23	0	1	-0.9331	-1.15036	-0.87	-0.91	-1.04	-0.76	-0.58	-0.92	4327	1.741884	1	-0.92	0
1	19	29	23	0	1	-0.9331	-1.15036	-0.87	-0.91	-1.04	-0.76	-0.58	-0.92	4327	1.525367	1	-0.92	0
1	20	29	23	0	1	-0.9331	-1.15036	-0.87	-0.91	-1.04	-0.76	-0.58	-0.92	4327	1.717075	1	-0.92	0
1	1	30	10	0	3	-0.33658	-0.76125	-1.34	-1.42	-0.66	-0.31	-0.35	-0.15	5553	1.141957	1	-0.69	0
1	2	30	10	0	3	-0.33658	-0.76125	-1.34	-1.42	-0.66	-0.31	-0.35	-0.15	5553	3.092256	1	-0.69	0
1	3	30	10	0	3	-0.33658	-0.76125	-1.34	-1.42	-0.66	-0.31	-0.35	-0.15	5553	2.508823	0	-0.69	0
1	4	30	10	0	3	-0.33658	-0.76125	-1.34	-1.42	-0.66	-0.31	-0.35	-0.15	5553	1.15868	0	-0.69	0
1	5	30	10	0	3	-0.33658	-0.76125	-1.34	-1.42	-0.66	-0.31	-0.35	-0.15	5553	1.758731	1	-0.69	0
1	6	30	10	0	3	-0.33658	-0.76125	-1.34	-1.42	-0.66	-0.31	-0.35	-0.15	5553	2.317138	0	-0.69	0
1	7	30	10	0	3	-0.33658	-0.76125	-1.34	-1.42	-0.66	-0.31	-0.35	-0.15	5553	1.700416	1	-0.69	0
1	8	30	10	0	3	-0.33658	-0.76125	-1.34	-1.42	-0.66	-0.31	-0.35	-0.15	5553	2.267151	0	-0.69	0
1	9	30	10	0	3	-0.33658	-0.76125	-1.34	-1.42	-0.66	-0.31	-0.35	-0.15	5553	2.033752	1	-0.69	0
1	10	30	10	0	3	-0.33658	-0.76125	-1.34	-1.42	-0.66	-0.31	-0.35	-0.15	5553	2.6422	1	-0.69	0
1	11	30	10	0	3	-0.33658	-0.76125	-1.34	-1.42	-0.66	-0.31	-0.35	-0.15	5553	2.400483	1	-0.69	0
1	12	30	10	0	3	-0.33658	-0.76125	-1.34	-1.42	-0.66	-0.31	-0.35	-0.15	5553	1.733741	1	-0.69	0
1	13	30	10	0	3	-0.33658	-0.76125	-1.34	-1.42	-0.66	-0.31	-0.35	-0.15	5553	0.458509	1	-0.69	0
1	14	30	10	0	3	-0.33658	-0.76125	-1.34	-1.42	-0.66	-0.31	-0.35	-0.15	5553	2.225473	1	-0.69	0
1	15	30	10	0	3	-0.33658	-0.76125	-1.34	-1.42	-0.66	-0.31	-0.35	-0.15	5553	2.375484	0	-0.69	0
1	16	30	10	0	3	-0.33658	-0.76125	-1.34	-1.42	-0.66	-0.31	-0.35	-0.15	5553	1.583728	0	-0.69	0
1	17	30	10	0	3	-0.33658	-0.76125	-1.34	-1.42	-0.66	-0.31	-0.35	-0.15	5553	0.933574	0	-0.69	0
1	18	30	10	0	3	-0.33658	-0.76125	-1.34	-1.42	-0.66	-0.31	-0.35	-0.15	5553	1.167004	0	-0.69	0
1	19	30	10	0	3	-0.33658	-0.76125	-1.34	-1.42	-0.66	-0.31	-0.35	-0.15	5553	1.450372	1	-0.69	0
1	20	30	10	0	3	-0.33658	-0.76125	-1.34	-1.42	-0.66	-0.31	-0.35	-0.15	5553	2.317185	1	-0.69	0
1	1	30	12	0	1	-0.18505	-0.68143	-1.87	-1.53	-0.47	-1.22	-0.56	1.7	5660	0.700251	1	-0.75	0
1	2	30	12	0	1	-0.18505	-0.68143	-1.87	-1.53	-0.47	-1.22	-0.56	1.7	5660	1.775411	1	-0.75	0
1	3	30	12	0	1	-0.18505	-0.68143	-1.87	-1.53	-0.47	-1.22	-0.56	1.7	5660	2.625524	1	-0.75	0
1	4	30	12	0	1	-0.18505	-0.68143	-1.87	-1.53	-0.47	-1.22	-0.56	1.7	5660	1.200309	0	-0.75	0
1	5	30	12	0	1	-0.18505	-0.68143	-1.87	-1.53	-0.47	-1.22	-0.56	1.7	5660	1.667058	1	-0.75	0
1	6	30	12	0	1	-0.18505	-0.68143	-1.87	-1.53	-0.47	-1.22	-0.56	1.7	5660	2.925571	1	-0.75	0
1	7	30	12	0	1	-0.18505	-0.68143	-1.87	-1.53	-0.47	-1.22	-0.56	1.7	5660	3.342287	1	-0.75	0
1	8	30	12	0	1	-0.18505	-0.68143	-1.87	-1.53	-0.47	-1.22	-0.56	1.7	5660	1.300315	1	-0.75	0
0	9	30	12	0	1	-0.18505	-0.68143	-1.87	-1.53	-0.47	-1.22	-0.56	1.7	5660	4.050701	0	-0.75	0
1	10	30	12	0	1	-0.18505	-0.68143	-1.87	-1.53	-0.47	-1.22	-0.56	1.7	5660	2.167108	0	-0.75	0
1	11	30	12	0	1	-0.18505	-0.68143	-1.87	-1.53	-0.47	-1.22	-0.56	1.7	5660	2.600509	0	-0.75	0
1	12	30	12	0	1	-0.18505	-0.68143	-1.87	-1.53	-0.47	-1.22	-0.56	1.7	5660	1.808756	0	-0.75	0
1	13	30	12	0	1	-0.18505	-0.68143	-1.87	-1.53	-0.47	-1.22	-0.56	1.7	5660	0.991948	0	-0.75	0
1	14	30	12	0	1	-0.18505	-0.68143	-1.87	-1.53	-0.47	-1.22	-0.56	1.7	5660	1.767061	1	-0.75	0
1	15	30	12	0	1	-0.18505	-0.68143	-1.87	-1.53	-0.47	-1.22	-0.56	1.7	5660	1.450339	1	-0.75	0
1	16	30	12	0	1	-0.18505	-0.68143	-1.87	-1.53	-0.47	-1.22	-0.56	1.7	5660	1.508686	0	-0.75	0
1	17	30	12	0	1	-0.18505	-0.68143	-1.87	-1.53	-0.47	-1.22	-0.56	1.7	5660	3.325643	0	-0.75	0
1	18	30	12	0	1	-0.18505	-0.68143	-1.87	-1.53	-0.47	-1.22	-0.56	1.7	5660	2.050463	0	-0.75	0
1	19	30	12	0	1	-0.18505	-0.68143	-1.87	-1.53	-0.47	-1.22	-0.56	1.7	5660	2.817239	1	-0.75	0
0	20	30	12	0	1	-0.18505	-0.68143	-1.87	-1.53	-0.47	-1.22	-0.56	1.7	5660	4.400789	1	-0.75	0
1	1	30	14	0	2	-0.17933	-0.86692	-1.64	-1.45	-0.45	-0.26	-0.29	0.74	4890	2.400489	0	-0.68	1
1	2	30	14	0	2	-0.17933	-0.86692	-1.64	-1.45	-0.45	-0.26	-0.29	0.74	4890	2.567194	0	-0.68	1
1	3	30	14	0	2	-0.17933	-0.86692	-1.64	-1.45	-0.45	-0.26	-0.29	0.74	4890	1.333657	0	-0.68	1
1	4	30	14	0	2	-0.17933	-0.86692	-1.64	-1.45	-0.45	-0.26	-0.29	0.74	4890	1.717055	1	-0.68	1
1	5	30	14	0	2	-0.17933	-0.86692	-1.64	-1.45	-0.45	-0.26	-0.29	0.74	4890	1.55871	1	-0.68	1
1	6	30	14	0	2	-0.17933	-0.86692	-1.64	-1.45	-0.45	-0.26	-0.29	0.74	4890	1.667062	1	-0.68	1
1	7	30	14	0	2	-0.17933	-0.86692	-1.64	-1.45	-0.45	-0.26	-0.29	0.74	4890	2.250454	1	-0.68	1
1	8	30	14	0	2	-0.17933	-0.86692	-1.64	-1.45	-0.45	-0.26	-0.29	0.74	4890	2.283826	0	-0.68	1
0	9	30	14	0	2	-0.17933	-0.86692	-1.64	-1.45	-0.45	-0.26	-0.29	0.74	4890	5.967655	1	-0.68	0
1	10	30	14	0	2	-0.17933	-0.86692	-1.64	-1.45	-0.45	-0.26	-0.29	0.74	4890	3.008905	1	-0.68	1
1	11	30	14	0	2	-0.17933	-0.86692	-1.64	-1.45	-0.45	-0.26	-0.29	0.74	4890	2.117095	0	-0.68	1
1	12	30	14	0	2	-0.17933	-0.86692	-1.64	-1.45	-0.45	-0.26	-0.29	0.74	4890	1.617072	0	-0.68	1
1	13	30	14	0	2	-0.17933	-0.86692	-1.64	-1.45	-0.45	-0.26	-0.29	0.74	4890	0.925274	0	-0.68	1
1	14	30	14	0	2	-0.17933	-0.86692	-1.64	-1.45	-0.45	-0.26	-0.29	0.74	4890	1.400342	0	-0.68	1
1	15	30	14	0	2	-0.17933	-0.86692	-1.64	-1.45	-0.45	-0.26	-0.29	0.74	4890	2.200488	0	-0.68	1
1	16	30	14	0	2	-0.17933	-0.86692	-1.64	-1.45	-0.45	-0.26	-0.29	0.74	4890	0.908624	1	-0.68	1
1	17	30	14	0	2	-0.17933	-0.86692	-1.64	-1.45	-0.45	-0.26	-0.29	0.74	4890	1.116973	1	-0.68	1
1	18	30	14	0	2	-0.17933	-0.86692	-1.64	-1.45	-0.45	-0.26	-0.29	0.74	4890	1.492038	0	-0.68	1
1	19	30	14	0	2	-0.17933	-0.86692	-1.64	-1.45	-0.45	-0.26	-0.29	0.74	4890	2.067124	1	-0.68	1
1	20	30	14	0	2	-0.17933	-0.86692	-1.64	-1.45	-0.45	-0.26	-0.29	0.74	4890	2.658866	1	-0.68	1
1	1	31	7	0	1	-0.88166	-0.5	-0.93	-0.73	-0.68	-1.53	-0.86	0.28	6146	1.150318	0	-0.77	0
1	2	31	7	0	1	-0.88166	-0.5	-0.93	-0.73	-0.68	-1.53	-0.86	0.28	6146	3.533791	0	-0.77	0
1	3	31	7	0	1	-0.88166	-0.5	-0.93	-0.73	-0.68	-1.53	-0.86	0.28	6146	2.558876	1	-0.77	0
1	4	31	7	0	1	-0.88166	-0.5	-0.93	-0.73	-0.68	-1.53	-0.86	0.28	6146	1.250351	0	-0.77	0
1	5	31	7	0	1	-0.88166	-0.5	-0.93	-0.73	-0.68	-1.53	-0.86	0.28	6146	2.150467	0	-0.77	0
1	6	31	7	0	1	-0.88166	-0.5	-0.93	-0.73	-0.68	-1.53	-0.86	0.28	6146	1.942113	1	-0.77	0
1	7	31	7	0	1	-0.88166	-0.5	-0.93	-0.73	-0.68	-1.53	-0.86	0.28	6146	2.550511	1	-0.77	0
1	8	31	7	0	1	-0.88166	-0.5	-0.93	-0.73	-0.68	-1.53	-0.86	0.28	6146	2.100266	0	-0.77	0
1	9	31	7	0	1	-0.88166	-0.5	-0.93	-0.73	-0.68	-1.53	-0.86	0.28	6146	1.742065	1	-0.77	0
1	10	31	7	0	1	-0.88166	-0.5	-0.93	-0.73	-0.68	-1.53	-0.86	0.28	6146	2.542195	0	-0.77	0
1	11	31	7	0	1	-0.88166	-0.5	-0.93	-0.73	-0.68	-1.53	-0.86	0.28	6146	2.375476	1	-0.77	0
1	12	31	7	0	1	-0.88166	-0.5	-0.93	-0.73	-0.68	-1.53	-0.86	0.28	6146	1.750399	1	-0.77	0
1	13	31	7	0	1	-0.88166	-0.5	-0.93	-0.73	-0.68	-1.53	-0.86	0.28	6146	0.775004	0	-0.77	0
1	14	31	7	0	1	-0.88166	-0.5	-0.93	-0.73	-0.68	-1.53	-0.86	0.28	6146	1.567056	1	-0.77	0
1	15	31	7	0	1	-0.88166	-0.5	-0.93	-0.73	-0.68	-1.53	-0.86	0.28	6146	2.008767	0	-0.77	0
1	16	31	7	0	1	-0.88166	-0.5	-0.93	-0.73	-0.68	-1.53	-0.86	0.28	6146	1.483702	0	-0.77	0
1	17	31	7	0	1	-0.88166	-0.5	-0.93	-0.73	-0.68	-1.53	-0.86	0.28	6146	1.483696	0	-0.77	0
1	18	31	7	0	1	-0.88166	-0.5	-0.93	-0.73	-0.68	-1.53	-0.86	0.28	6146	1.666893	1	-0.77	0
1	19	31	7	0	1	-0.88166	-0.5	-0.93	-0.73	-0.68	-1.53	-0.86	0.28	6146	1.958589	0	-0.77	0
1	20	31	7	0	1	-0.88166	-0.5	-0.93	-0.73	-0.68	-1.53	-0.86	0.28	6146	1.84208	1	-0.77	0
1	1	31	8	0	2	-0.82132	-0.54115	0.69	0.61	-0.64	-0.65	-0.43	-1.27	6020	0.808571	1	-0.35	1
1	2	31	8	0	2	-0.82132	-0.54115	0.69	0.61	-0.64	-0.65	-0.43	-1.27	6020	1.933743	1	-0.35	1
1	3	31	8	0	2	-0.82132	-0.54115	0.69	0.61	-0.64	-0.65	-0.43	-1.27	6020	1.291982	1	-0.35	1
1	4	31	8	0	2	-0.82132	-0.54115	0.69	0.61	-0.64	-0.65	-0.43	-1.27	6020	1.467032	1	-0.35	1
1	5	31	8	0	2	-0.82132	-0.54115	0.69	0.61	-0.64	-0.65	-0.43	-1.27	6020	1.533693	0	-0.35	1
1	6	31	8	0	2	-0.82132	-0.54115	0.69	0.61	-0.64	-0.65	-0.43	-1.27	6020	1.000283	0	-0.35	1
1	7	31	8	0	2	-0.82132	-0.54115	0.69	0.61	-0.64	-0.65	-0.43	-1.27	6020	1.742069	1	-0.35	1
1	8	31	8	0	2	-0.82132	-0.54115	0.69	0.61	-0.64	-0.65	-0.43	-1.27	6020	1.917135	1	-0.35	1
0	9	31	8	0	2	-0.82132	-0.54115	0.69	0.61	-0.64	-0.65	-0.43	-1.27	6020	4.80083	1	-0.35	0
1	10	31	8	0	2	-0.82132	-0.54115	0.69	0.61	-0.64	-0.65	-0.43	-1.27	6020	2.008787	0	-0.35	1
1	11	31	8	0	2	-0.82132	-0.54115	0.69	0.61	-0.64	-0.65	-0.43	-1.27	6020	1.467022	0	-0.35	1
1	12	31	8	0	2	-0.82132	-0.54115	0.69	0.61	-0.64	-0.65	-0.43	-1.27	6020	1.450328	0	-0.35	1
1	13	31	8	0	2	-0.82132	-0.54115	0.69	0.61	-0.64	-0.65	-0.43	-1.27	6020	0.841922	1	-0.35	1
1	14	31	8	0	2	-0.82132	-0.54115	0.69	0.61	-0.64	-0.65	-0.43	-1.27	6020	1.417027	1	-0.35	1
1	15	31	8	0	2	-0.82132	-0.54115	0.69	0.61	-0.64	-0.65	-0.43	-1.27	6020	2.575518	1	-0.35	1
1	16	31	8	0	2	-0.82132	-0.54115	0.69	0.61	-0.64	-0.65	-0.43	-1.27	6020	1.091969	1	-0.35	1
1	17	31	8	0	2	-0.82132	-0.54115	0.69	0.61	-0.64	-0.65	-0.43	-1.27	6020	1.408727	1	-0.35	1
1	18	31	8	0	2	-0.82132	-0.54115	0.69	0.61	-0.64	-0.65	-0.43	-1.27	6020	1.375349	0	-0.35	1
1	19	31	8	0	2	-0.82132	-0.54115	0.69	0.61	-0.64	-0.65	-0.43	-1.27	6020	1.342031	1	-0.35	1
1	20	31	8	0	2	-0.82132	-0.54115	0.69	0.61	-0.64	-0.65	-0.43	-1.27	6020	2.033776	1	-0.35	1
1	1	31	22	0	3	-0.77015	-1.18798	-0.16	0.01	-0.64	-0.17	-0.56	-0.73	6687	1.392023	1	-0.66	0
1	2	31	22	0	3	-0.77015	-1.18798	-0.16	0.01	-0.64	-0.17	-0.56	-0.73	6687	1.642039	0	-0.66	0
1	3	31	22	0	3	-0.77015	-1.18798	-0.16	0.01	-0.64	-0.17	-0.56	-0.73	6687	1.225344	1	-0.66	0
1	4	31	22	0	3	-0.77015	-1.18798	-0.16	0.01	-0.64	-0.17	-0.56	-0.73	6687	1.492027	0	-0.66	0
1	5	31	22	0	3	-0.77015	-1.18798	-0.16	0.01	-0.64	-0.17	-0.56	-0.73	6687	1.741904	1	-0.66	0
1	6	31	22	0	3	-0.77015	-1.18798	-0.16	0.01	-0.64	-0.17	-0.56	-0.73	6687	1.917093	1	-0.66	0
1	7	31	22	0	3	-0.77015	-1.18798	-0.16	0.01	-0.64	-0.17	-0.56	-0.73	6687	1.992082	0	-0.66	0
1	8	31	22	0	3	-0.77015	-1.18798	-0.16	0.01	-0.64	-0.17	-0.56	-0.73	6687	1.833722	1	-0.66	0
0	9	31	22	0	3	-0.77015	-1.18798	-0.16	0.01	-0.64	-0.17	-0.56	-0.73	6687	5.950983	1	-0.66	0
1	10	31	22	0	3	-0.77015	-1.18798	-0.16	0.01	-0.64	-0.17	-0.56	-0.73	6687	1.800439	1	-0.66	0
1	11	31	22	0	3	-0.77015	-1.18798	-0.16	0.01	-0.64	-0.17	-0.56	-0.73	6687	2.042085	0	-0.66	0
1	12	31	22	0	3	-0.77015	-1.18798	-0.16	0.01	-0.64	-0.17	-0.56	-0.73	6687	1.558667	0	-0.66	0
1	13	31	22	0	3	-0.77015	-1.18798	-0.16	0.01	-0.64	-0.17	-0.56	-0.73	6687	0.90027	0	-0.66	0
1	14	31	22	0	3	-0.77015	-1.18798	-0.16	0.01	-0.64	-0.17	-0.56	-0.73	6687	2.725575	0	-0.66	0
1	15	31	22	0	3	-0.77015	-1.18798	-0.16	0.01	-0.64	-0.17	-0.56	-0.73	6687	1.883745	0	-0.66	0
1	16	31	22	0	3	-0.77015	-1.18798	-0.16	0.01	-0.64	-0.17	-0.56	-0.73	6687	1.625396	1	-0.66	0
1	17	31	22	0	3	-0.77015	-1.18798	-0.16	0.01	-0.64	-0.17	-0.56	-0.73	6687	1.442007	1	-0.66	0
1	18	31	22	0	3	-0.77015	-1.18798	-0.16	0.01	-0.64	-0.17	-0.56	-0.73	6687	1.150282	1	-0.66	0
1	19	31	22	0	3	-0.77015	-1.18798	-0.16	0.01	-0.64	-0.17	-0.56	-0.73	6687	2.725583	1	-0.66	0
1	20	31	22	0	3	-0.77015	-1.18798	-0.16	0.01	-0.64	-0.17	-0.56	-0.73	6687	3.017252	1	-0.66	0
1	1	32	5	1	3	-0.47514	-0.45849	-0.44	-0.7	0.16	-1.92	2.37	-0.35	7723	1.191972	1	0.23	0
1	2	32	5	1	3	-0.47514	-0.45849	-0.44	-0.7	0.16	-1.92	2.37	-0.35	7723	1.725422	0	0.23	0
1	3	32	5	1	3	-0.47514	-0.45849	-0.44	-0.7	0.16	-1.92	2.37	-0.35	7723	2.692159	1	0.23	0
1	4	32	5	1	3	-0.47514	-0.45849	-0.44	-0.7	0.16	-1.92	2.37	-0.35	7723	1.208675	1	0.23	0
1	5	32	5	1	3	-0.47514	-0.45849	-0.44	-0.7	0.16	-1.92	2.37	-0.35	7723	1.667058	1	0.23	0
1	6	32	5	1	3	-0.47514	-0.45849	-0.44	-0.7	0.16	-1.92	2.37	-0.35	7723	1.183647	1	0.23	0
1	7	32	5	1	3	-0.47514	-0.45849	-0.44	-0.7	0.16	-1.92	2.37	-0.35	7723	3.158954	1	0.23	0
1	8	32	5	1	3	-0.47514	-0.45849	-0.44	-0.7	0.16	-1.92	2.37	-0.35	7723	2.225458	1	0.23	0
1	9	32	5	1	3	-0.47514	-0.45849	-0.44	-0.7	0.16	-1.92	2.37	-0.35	7723	1.450358	1	0.23	0
1	10	32	5	1	3	-0.47514	-0.45849	-0.44	-0.7	0.16	-1.92	2.37	-0.35	7723	2.050441	1	0.23	0
1	11	32	5	1	3	-0.47514	-0.45849	-0.44	-0.7	0.16	-1.92	2.37	-0.35	7723	1.808782	0	0.23	0
1	12	32	5	1	3	-0.47514	-0.45849	-0.44	-0.7	0.16	-1.92	2.37	-0.35	7723	1.867104	0	0.23	0
1	13	32	5	1	3	-0.47514	-0.45849	-0.44	-0.7	0.16	-1.92	2.37	-0.35	7723	0.891913	1	0.23	0
1	14	32	5	1	3	-0.47514	-0.45849	-0.44	-0.7	0.16	-1.92	2.37	-0.35	7723	1.867097	1	0.23	0
1	15	32	5	1	3	-0.47514	-0.45849	-0.44	-0.7	0.16	-1.92	2.37	-0.35	7723	1.617058	1	0.23	0
1	16	32	5	1	3	-0.47514	-0.45849	-0.44	-0.7	0.16	-1.92	2.37	-0.35	7723	0.975256	1	0.23	0
1	17	32	5	1	3	-0.47514	-0.45849	-0.44	-0.7	0.16	-1.92	2.37	-0.35	7723	1.02529	0	0.23	0
1	18	32	5	1	3	-0.47514	-0.45849	-0.44	-0.7	0.16	-1.92	2.37	-0.35	7723	1.083642	1	0.23	0
1	19	32	5	1	3	-0.47514	-0.45849	-0.44	-0.7	0.16	-1.92	2.37	-0.35	7723	2.017152	1	0.23	0
1	20	32	5	1	3	-0.47514	-0.45849	-0.44	-0.7	0.16	-1.92	2.37	-0.35	7723	2.283811	0	0.23	0
1	1	32	17	1	1	-0.17695	0.6495	0.14	0.72	-0.34	-1.29	-1.13	1.01	5171	2.73391	1	-0.17	0
1	2	32	17	1	1	-0.17695	0.6495	0.14	0.72	-0.34	-1.29	-1.13	1.01	5171	3.042244	0	-0.17	0
1	3	32	17	1	1	-0.17695	0.6495	0.14	0.72	-0.34	-1.29	-1.13	1.01	5171	1.700374	1	-0.17	0
1	4	32	17	1	1	-0.17695	0.6495	0.14	0.72	-0.34	-1.29	-1.13	1.01	5171	1.292018	1	-0.17	0
1	5	32	17	1	1	-0.17695	0.6495	0.14	0.72	-0.34	-1.29	-1.13	1.01	5171	1.425378	1	-0.17	0
1	6	32	17	1	1	-0.17695	0.6495	0.14	0.72	-0.34	-1.29	-1.13	1.01	5171	1.85874	0	-0.17	0
1	7	32	17	1	1	-0.17695	0.6495	0.14	0.72	-0.34	-1.29	-1.13	1.01	5171	2.067104	0	-0.17	0
1	8	32	17	1	1	-0.17695	0.6495	0.14	0.72	-0.34	-1.29	-1.13	1.01	5171	2.858889	1	-0.17	0
1	9	32	17	1	1	-0.17695	0.6495	0.14	0.72	-0.34	-1.29	-1.13	1.01	5171	1.808778	1	-0.17	0
1	10	32	17	1	1	-0.17695	0.6495	0.14	0.72	-0.34	-1.29	-1.13	1.01	5171	2.408841	0	-0.17	0
1	11	32	17	1	1	-0.17695	0.6495	0.14	0.72	-0.34	-1.29	-1.13	1.01	5171	1.342033	1	-0.17	0
1	12	32	17	1	1	-0.17695	0.6495	0.14	0.72	-0.34	-1.29	-1.13	1.01	5171	1.875447	0	-0.17	0
1	13	32	17	1	1	-0.17695	0.6495	0.14	0.72	-0.34	-1.29	-1.13	1.01	5171	0.783579	0	-0.17	0
1	14	32	17	1	1	-0.17695	0.6495	0.14	0.72	-0.34	-1.29	-1.13	1.01	5171	1.858725	1	-0.17	0
1	15	32	17	1	1	-0.17695	0.6495	0.14	0.72	-0.34	-1.29	-1.13	1.01	5171	1.483681	1	-0.17	0
1	16	32	17	1	1	-0.17695	0.6495	0.14	0.72	-0.34	-1.29	-1.13	1.01	5171	1.533734	1	-0.17	0
1	17	32	17	1	1	-0.17695	0.6495	0.14	0.72	-0.34	-1.29	-1.13	1.01	5171	1.116982	1	-0.17	0
1	18	32	17	1	1	-0.17695	0.6495	0.14	0.72	-0.34	-1.29	-1.13	1.01	5171	1.283646	1	-0.17	0
1	19	32	17	1	1	-0.17695	0.6495	0.14	0.72	-0.34	-1.29	-1.13	1.01	5171	1.858738	1	-0.17	0
1	20	32	17	1	1	-0.17695	0.6495	0.14	0.72	-0.34	-1.29	-1.13	1.01	5171	2.367155	0	-0.17	0
1	1	32	19	1	2	-0.90649	0.69317	-0.1	0.19	0.14	-0.32	0.11	-0.84	5595	2.483826	0	-0.01	1
1	2	32	19	1	2	-0.90649	0.69317	-0.1	0.19	0.14	-0.32	0.11	-0.84	5595	1.93375	0	-0.01	1
1	3	32	19	1	2	-0.90649	0.69317	-0.1	0.19	0.14	-0.32	0.11	-0.84	5595	1.725387	0	-0.01	1
1	4	32	19	1	2	-0.90649	0.69317	-0.1	0.19	0.14	-0.32	0.11	-0.84	5595	0.875301	1	-0.01	1
1	5	32	19	1	2	-0.90649	0.69317	-0.1	0.19	0.14	-0.32	0.11	-0.84	5595	1.367042	1	-0.01	1
1	6	32	19	1	2	-0.90649	0.69317	-0.1	0.19	0.14	-0.32	0.11	-0.84	5595	1.892085	0	-0.01	1
1	7	32	19	1	2	-0.90649	0.69317	-0.1	0.19	0.14	-0.32	0.11	-0.84	5595	2.867237	1	-0.01	1
1	8	32	19	1	2	-0.90649	0.69317	-0.1	0.19	0.14	-0.32	0.11	-0.84	5595	3.308993	0	-0.01	1
0	9	32	19	1	2	-0.90649	0.69317	-0.1	0.19	0.14	-0.32	0.11	-0.84	5595	4.125767	1	-0.01	0
1	10	32	19	1	2	-0.90649	0.69317	-0.1	0.19	0.14	-0.32	0.11	-0.84	5595	2.167116	1	-0.01	1
1	11	32	19	1	2	-0.90649	0.69317	-0.1	0.19	0.14	-0.32	0.11	-0.84	5595	2.000445	1	-0.01	1
1	12	32	19	1	2	-0.90649	0.69317	-0.1	0.19	0.14	-0.32	0.11	-0.84	5595	2.117111	0	-0.01	1
1	13	32	19	1	2	-0.90649	0.69317	-0.1	0.19	0.14	-0.32	0.11	-0.84	5595	0.591916	1	-0.01	1
1	14	32	19	1	2	-0.90649	0.69317	-0.1	0.19	0.14	-0.32	0.11	-0.84	5595	1.942109	1	-0.01	1
1	15	32	19	1	2	-0.90649	0.69317	-0.1	0.19	0.14	-0.32	0.11	-0.84	5595	1.900401	1	-0.01	1
1	16	32	19	1	2	-0.90649	0.69317	-0.1	0.19	0.14	-0.32	0.11	-0.84	5595	1.100296	1	-0.01	1
1	17	32	19	1	2	-0.90649	0.69317	-0.1	0.19	0.14	-0.32	0.11	-0.84	5595	1.608698	1	-0.01	1
1	18	32	19	1	2	-0.90649	0.69317	-0.1	0.19	0.14	-0.32	0.11	-0.84	5595	2.000439	1	-0.01	1
1	19	32	19	1	2	-0.90649	0.69317	-0.1	0.19	0.14	-0.32	0.11	-0.84	5595	0.925315	0	-0.01	1
1	20	32	19	1	2	-0.90649	0.69317	-0.1	0.19	0.14	-0.32	0.11	-0.84	5595	2.242136	1	-0.01	1
1	1	33	3	1	1	-0.72112	0.98231	-0.49	-0.82	-0.73	-0.47	-0.79	-0.72	6400	2.575513	1	-0.35	0
1	2	33	3	1	1	-0.72112	0.98231	-0.49	-0.82	-0.73	-0.47	-0.79	-0.72	6400	2.11713	1	-0.35	0
1	3	33	3	1	1	-0.72112	0.98231	-0.49	-0.82	-0.73	-0.47	-0.79	-0.72	6400	3.225606	1	-0.35	0
1	4	33	3	1	1	-0.72112	0.98231	-0.49	-0.82	-0.73	-0.47	-0.79	-0.72	6400	1.041938	1	-0.35	0
1	5	33	3	1	1	-0.72112	0.98231	-0.49	-0.82	-0.73	-0.47	-0.79	-0.72	6400	1.191966	1	-0.35	0
1	6	33	3	1	1	-0.72112	0.98231	-0.49	-0.82	-0.73	-0.47	-0.79	-0.72	6400	1.450356	1	-0.35	0
1	7	33	3	1	1	-0.72112	0.98231	-0.49	-0.82	-0.73	-0.47	-0.79	-0.72	6400	1.908781	1	-0.35	0
1	8	33	3	1	1	-0.72112	0.98231	-0.49	-0.82	-0.73	-0.47	-0.79	-0.72	6400	1.258689	1	-0.35	0
1	9	33	3	1	1	-0.72112	0.98231	-0.49	-0.82	-0.73	-0.47	-0.79	-0.72	6400	2.850564	1	-0.35	0
1	10	33	3	1	1	-0.72112	0.98231	-0.49	-0.82	-0.73	-0.47	-0.79	-0.72	6400	1.875426	1	-0.35	0
1	11	33	3	1	1	-0.72112	0.98231	-0.49	-0.82	-0.73	-0.47	-0.79	-0.72	6400	0.866947	0	-0.35	0
1	12	33	3	1	1	-0.72112	0.98231	-0.49	-0.82	-0.73	-0.47	-0.79	-0.72	6400	1.467054	0	-0.35	0
1	13	33	3	1	1	-0.72112	0.98231	-0.49	-0.82	-0.73	-0.47	-0.79	-0.72	6400	0.608592	0	-0.35	0
1	14	33	3	1	1	-0.72112	0.98231	-0.49	-0.82	-0.73	-0.47	-0.79	-0.72	6400	2.650548	0	-0.35	0
1	15	33	3	1	1	-0.72112	0.98231	-0.49	-0.82	-0.73	-0.47	-0.79	-0.72	6400	2.192148	1	-0.35	0
1	16	33	3	1	1	-0.72112	0.98231	-0.49	-0.82	-0.73	-0.47	-0.79	-0.72	6400	1.250332	1	-0.35	0
1	17	33	3	1	1	-0.72112	0.98231	-0.49	-0.82	-0.73	-0.47	-0.79	-0.72	6400	3.583993	1	-0.35	0
1	18	33	3	1	1	-0.72112	0.98231	-0.49	-0.82	-0.73	-0.47	-0.79	-0.72	6400	1.2753	1	-0.35	0
1	19	33	3	1	1	-0.72112	0.98231	-0.49	-0.82	-0.73	-0.47	-0.79	-0.72	6400	1.350364	0	-0.35	0
1	20	33	3	1	1	-0.72112	0.98231	-0.49	-0.82	-0.73	-0.47	-0.79	-0.72	6400	2.708846	0	-0.35	0
1	1	33	15	1	2	0.65108	-0.24437	-1.16	-1.23	0.53	0.37	1.85	-0.38	6234	1.467038	1	0.32	1
1	2	33	15	1	2	0.65108	-0.24437	-1.16	-1.23	0.53	0.37	1.85	-0.38	6234	2.625511	1	0.32	1
1	3	33	15	1	2	0.65108	-0.24437	-1.16	-1.23	0.53	0.37	1.85	-0.38	6234	1.600372	1	0.32	1
1	4	33	15	1	2	0.65108	-0.24437	-1.16	-1.23	0.53	0.37	1.85	-0.38	6234	1.233645	1	0.32	1
1	5	33	15	1	2	0.65108	-0.24437	-1.16	-1.23	0.53	0.37	1.85	-0.38	6234	1.442063	1	0.32	1
1	6	33	15	1	2	0.65108	-0.24437	-1.16	-1.23	0.53	0.37	1.85	-0.38	6234	2.042136	0	0.32	1
1	7	33	15	1	2	0.65108	-0.24437	-1.16	-1.23	0.53	0.37	1.85	-0.38	6234	1.52536	0	0.32	1
1	8	33	15	1	2	0.65108	-0.24437	-1.16	-1.23	0.53	0.37	1.85	-0.38	6234	1.350313	1	0.32	1
0	9	33	15	1	2	0.65108	-0.24437	-1.16	-1.23	0.53	0.37	1.85	-0.38	6234	4.084063	1	0.32	0
1	10	33	15	1	2	0.65108	-0.24437	-1.16	-1.23	0.53	0.37	1.85	-0.38	6234	1.833775	1	0.32	1
1	11	33	15	1	2	0.65108	-0.24437	-1.16	-1.23	0.53	0.37	1.85	-0.38	6234	1.575356	0	0.32	1
1	12	33	15	1	2	0.65108	-0.24437	-1.16	-1.23	0.53	0.37	1.85	-0.38	6234	1.62536	0	0.32	1
1	13	33	15	1	2	0.65108	-0.24437	-1.16	-1.23	0.53	0.37	1.85	-0.38	6234	1.041987	1	0.32	1
1	14	33	15	1	2	0.65108	-0.24437	-1.16	-1.23	0.53	0.37	1.85	-0.38	6234	2.000441	0	0.32	1
1	15	33	15	1	2	0.65108	-0.24437	-1.16	-1.23	0.53	0.37	1.85	-0.38	6234	1.658746	1	0.32	1
1	16	33	15	1	2	0.65108	-0.24437	-1.16	-1.23	0.53	0.37	1.85	-0.38	6234	1.583727	0	0.32	1
1	17	33	15	1	2	0.65108	-0.24437	-1.16	-1.23	0.53	0.37	1.85	-0.38	6234	1.992008	0	0.32	1
1	18	33	15	1	2	0.65108	-0.24437	-1.16	-1.23	0.53	0.37	1.85	-0.38	6234	1.167018	1	0.32	1
1	19	33	15	1	2	0.65108	-0.24437	-1.16	-1.23	0.53	0.37	1.85	-0.38	6234	0.84194	0	0.32	1
1	20	33	15	1	2	0.65108	-0.24437	-1.16	-1.23	0.53	0.37	1.85	-0.38	6234	2.233847	0	0.32	1
1	1	33	26	1	3	-0.36757	-0.1977	-0.54	0.06	-0.84	0.78	-0.37	0.69	7830	0.750233	0	-0.46	0
1	2	33	26	1	3	-0.36757	-0.1977	-0.54	0.06	-0.84	0.78	-0.37	0.69	7830	1.025284	1	-0.46	0
1	3	33	26	1	3	-0.36757	-0.1977	-0.54	0.06	-0.84	0.78	-0.37	0.69	7830	1.525357	1	-0.46	0
1	4	33	26	1	3	-0.36757	-0.1977	-0.54	0.06	-0.84	0.78	-0.37	0.69	7830	1.191956	1	-0.46	0
1	5	33	26	1	3	-0.36757	-0.1977	-0.54	0.06	-0.84	0.78	-0.37	0.69	7830	1.383665	0	-0.46	0
1	6	33	26	1	3	-0.36757	-0.1977	-0.54	0.06	-0.84	0.78	-0.37	0.69	7830	2.40883	1	-0.46	0
1	7	33	26	1	3	-0.36757	-0.1977	-0.54	0.06	-0.84	0.78	-0.37	0.69	7830	2.942227	1	-0.46	0
1	8	33	26	1	3	-0.36757	-0.1977	-0.54	0.06	-0.84	0.78	-0.37	0.69	7830	2.242048	1	-0.46	0
1	9	33	26	1	3	-0.36757	-0.1977	-0.54	0.06	-0.84	0.78	-0.37	0.69	7830	3.425642	0	-0.46	0
1	10	33	26	1	3	-0.36757	-0.1977	-0.54	0.06	-0.84	0.78	-0.37	0.69	7830	2.817206	1	-0.46	0
1	11	33	26	1	3	-0.36757	-0.1977	-0.54	0.06	-0.84	0.78	-0.37	0.69	7830	2.242101	1	-0.46	0
1	12	33	26	1	3	-0.36757	-0.1977	-0.54	0.06	-0.84	0.78	-0.37	0.69	7830	1.425344	0	-0.46	0
1	13	33	26	1	3	-0.36757	-0.1977	-0.54	0.06	-0.84	0.78	-0.37	0.69	7830	0.45855	1	-0.46	0
1	14	33	26	1	3	-0.36757	-0.1977	-0.54	0.06	-0.84	0.78	-0.37	0.69	7830	2.258807	1	-0.46	0
1	15	33	26	1	3	-0.36757	-0.1977	-0.54	0.06	-0.84	0.78	-0.37	0.69	7830	1.983789	0	-0.46	0
1	16	33	26	1	3	-0.36757	-0.1977	-0.54	0.06	-0.84	0.78	-0.37	0.69	7830	1.250329	0	-0.46	0
1	17	33	26	1	3	-0.36757	-0.1977	-0.54	0.06	-0.84	0.78	-0.37	0.69	7830	1.833733	1	-0.46	0
1	18	33	26	1	3	-0.36757	-0.1977	-0.54	0.06	-0.84	0.78	-0.37	0.69	7830	1.642064	1	-0.46	0
1	19	33	26	1	3	-0.36757	-0.1977	-0.54	0.06	-0.84	0.78	-0.37	0.69	7830	0.700116	0	-0.46	0
1	20	33	26	1	3	-0.36757	-0.1977	-0.54	0.06	-0.84	0.78	-0.37	0.69	7830	3.158928	1	-0.46	0
1	1	34	16	1	2	0.83519	0.33719	-1.38	-1.21	1.03	-1.79	2.46	1.02	4277	0.775271	1	0.66	1
1	2	34	16	1	2	0.83519	0.33719	-1.38	-1.21	1.03	-1.79	2.46	1.02	4277	2.55051	1	0.66	1
1	3	34	16	1	2	0.83519	0.33719	-1.38	-1.21	1.03	-1.79	2.46	1.02	4277	2.075437	1	0.66	1
1	4	34	16	1	2	0.83519	0.33719	-1.38	-1.21	1.03	-1.79	2.46	1.02	4277	1.317025	1	0.66	1
1	5	34	16	1	2	0.83519	0.33719	-1.38	-1.21	1.03	-1.79	2.46	1.02	4277	1.700402	0	0.66	1
1	6	34	16	1	2	0.83519	0.33719	-1.38	-1.21	1.03	-1.79	2.46	1.02	4277	1.333688	0	0.66	1
1	7	34	16	1	2	0.83519	0.33719	-1.38	-1.21	1.03	-1.79	2.46	1.02	4277	3.133924	0	0.66	1
1	8	34	16	1	2	0.83519	0.33719	-1.38	-1.21	1.03	-1.79	2.46	1.02	4277	0.925292	1	0.66	1
1	9	34	16	1	2	0.83519	0.33719	-1.38	-1.21	1.03	-1.79	2.46	1.02	4277	3.292337	1	0.66	1
1	10	34	16	1	2	0.83519	0.33719	-1.38	-1.21	1.03	-1.79	2.46	1.02	4277	2.333832	1	0.66	1
1	11	34	16	1	2	0.83519	0.33719	-1.38	-1.21	1.03	-1.79	2.46	1.02	4277	3.042265	1	0.66	1
1	12	34	16	1	2	0.83519	0.33719	-1.38	-1.21	1.03	-1.79	2.46	1.02	4277	2.058769	1	0.66	1
1	13	34	16	1	2	0.83519	0.33719	-1.38	-1.21	1.03	-1.79	2.46	1.02	4277	0.858598	1	0.66	1
1	14	34	16	1	2	0.83519	0.33719	-1.38	-1.21	1.03	-1.79	2.46	1.02	4277	1.458687	1	0.66	1
1	15	34	16	1	2	0.83519	0.33719	-1.38	-1.21	1.03	-1.79	2.46	1.02	4277	1.892087	0	0.66	1
1	16	34	16	1	2	0.83519	0.33719	-1.38	-1.21	1.03	-1.79	2.46	1.02	4277	1.092002	1	0.66	1
1	17	34	16	1	2	0.83519	0.33719	-1.38	-1.21	1.03	-1.79	2.46	1.02	4277	1.592066	1	0.66	1
1	18	34	16	1	2	0.83519	0.33719	-1.38	-1.21	1.03	-1.79	2.46	1.02	4277	1.033623	1	0.66	1
1	19	34	16	1	2	0.83519	0.33719	-1.38	-1.21	1.03	-1.79	2.46	1.02	4277	1.433673	1	0.66	1
1	20	34	16	1	2	0.83519	0.33719	-1.38	-1.21	1.03	-1.79	2.46	1.02	4277	1.9921	1	0.66	1
1	1	34	28	1	1	-0.55076	0.07025	0.03	-0.31	-1.02	-1.03	0.85	0.17	5531	0.933607	1	-0.12	0
1	2	34	28	1	1	-0.55076	0.07025	0.03	-0.31	-1.02	-1.03	0.85	0.17	5531	3.32563	0	-0.12	0
1	3	34	28	1	1	-0.55076	0.07025	0.03	-0.31	-1.02	-1.03	0.85	0.17	5531	2.208777	0	-0.12	0
1	4	34	28	1	1	-0.55076	0.07025	0.03	-0.31	-1.02	-1.03	0.85	0.17	5531	1.433669	0	-0.12	0
1	5	34	28	1	1	-0.55076	0.07025	0.03	-0.31	-1.02	-1.03	0.85	0.17	5531	1.392025	0	-0.12	0
1	6	34	28	1	1	-0.55076	0.07025	0.03	-0.31	-1.02	-1.03	0.85	0.17	5531	1.908664	0	-0.12	0
1	7	34	28	1	1	-0.55076	0.07025	0.03	-0.31	-1.02	-1.03	0.85	0.17	5531	1.725382	0	-0.12	0
1	8	34	28	1	1	-0.55076	0.07025	0.03	-0.31	-1.02	-1.03	0.85	0.17	5531	2.058748	0	-0.12	0
1	9	34	28	1	1	-0.55076	0.07025	0.03	-0.31	-1.02	-1.03	0.85	0.17	5531	1.408667	0	-0.12	0
1	10	34	28	1	1	-0.55076	0.07025	0.03	-0.31	-1.02	-1.03	0.85	0.17	5531	1.883758	0	-0.12	0
1	11	34	28	1	1	-0.55076	0.07025	0.03	-0.31	-1.02	-1.03	0.85	0.17	5531	2.200431	0	-0.12	0
1	12	34	28	1	1	-0.55076	0.07025	0.03	-0.31	-1.02	-1.03	0.85	0.17	5531	1.417067	0	-0.12	0
1	13	34	28	1	1	-0.55076	0.07025	0.03	-0.31	-1.02	-1.03	0.85	0.17	5531	0.875286	0	-0.12	0
1	14	34	28	1	1	-0.55076	0.07025	0.03	-0.31	-1.02	-1.03	0.85	0.17	5531	2.55884	0	-0.12	0
1	15	34	28	1	1	-0.55076	0.07025	0.03	-0.31	-1.02	-1.03	0.85	0.17	5531	1.116999	0	-0.12	0
1	16	34	28	1	1	-0.55076	0.07025	0.03	-0.31	-1.02	-1.03	0.85	0.17	5531	1.592067	0	-0.12	0
1	17	34	28	1	1	-0.55076	0.07025	0.03	-0.31	-1.02	-1.03	0.85	0.17	5531	1.400393	0	-0.12	0
1	18	34	28	1	1	-0.55076	0.07025	0.03	-0.31	-1.02	-1.03	0.85	0.17	5531	1.367012	0	-0.12	0
1	19	34	28	1	1	-0.55076	0.07025	0.03	-0.31	-1.02	-1.03	0.85	0.17	5531	1.433675	0	-0.12	0
1	20	34	28	1	1	-0.55076	0.07025	0.03	-0.31	-1.02	-1.03	0.85	0.17	5531	2.342121	0	-0.12	0
1	1	34	31	1	3	-0.62229	1.3233	-0.38	-0.16	-0.27	-0.8	-0.57	0.65	5830	1.592027	1	-0.1	0
1	2	34	31	1	3	-0.62229	1.3233	-0.38	-0.16	-0.27	-0.8	-0.57	0.65	5830	1.408675	0	-0.1	0
1	3	34	31	1	3	-0.62229	1.3233	-0.38	-0.16	-0.27	-0.8	-0.57	0.65	5830	3.092266	0	-0.1	0
1	4	34	31	1	3	-0.62229	1.3233	-0.38	-0.16	-0.27	-0.8	-0.57	0.65	5830	0.733587	1	-0.1	0
1	5	34	31	1	3	-0.62229	1.3233	-0.38	-0.16	-0.27	-0.8	-0.57	0.65	5830	1.550388	0	-0.1	0
1	6	34	31	1	3	-0.62229	1.3233	-0.38	-0.16	-0.27	-0.8	-0.57	0.65	5830	3.525645	0	-0.1	0
#NULL!	7	34	31	1	3	-0.62229	1.3233	-0.38	-0.16	-0.27	-0.8	-0.57	0.65	5830	3.950719	0	-0.1	0
1	8	34	31	1	3	-0.62229	1.3233	-0.38	-0.16	-0.27	-0.8	-0.57	0.65	5830	2.567181	0	-0.1	0
0	9	34	31	1	3	-0.62229	1.3233	-0.38	-0.16	-0.27	-0.8	-0.57	0.65	5830	4.350773	1	-0.1	0
1	10	34	31	1	3	-0.62229	1.3233	-0.38	-0.16	-0.27	-0.8	-0.57	0.65	5830	1.425353	1	-0.1	0
1	11	34	31	1	3	-0.62229	1.3233	-0.38	-0.16	-0.27	-0.8	-0.57	0.65	5830	2.642172	1	-0.1	0
1	12	34	31	1	3	-0.62229	1.3233	-0.38	-0.16	-0.27	-0.8	-0.57	0.65	5830	2.367157	0	-0.1	0
1	13	34	31	1	3	-0.62229	1.3233	-0.38	-0.16	-0.27	-0.8	-0.57	0.65	5830	1.40869	1	-0.1	0
1	14	34	31	1	3	-0.62229	1.3233	-0.38	-0.16	-0.27	-0.8	-0.57	0.65	5830	1.958757	1	-0.1	0
1	15	34	31	1	3	-0.62229	1.3233	-0.38	-0.16	-0.27	-0.8	-0.57	0.65	5830	1.817063	0	-0.1	0
1	16	34	31	1	3	-0.62229	1.3233	-0.38	-0.16	-0.27	-0.8	-0.57	0.65	5830	1.508689	0	-0.1	0
1	17	34	31	1	3	-0.62229	1.3233	-0.38	-0.16	-0.27	-0.8	-0.57	0.65	5830	0.683592	1	-0.1	0
1	18	34	31	1	3	-0.62229	1.3233	-0.38	-0.16	-0.27	-0.8	-0.57	0.65	5830	1.708729	1	-0.1	0
1	19	34	31	1	3	-0.62229	1.3233	-0.38	-0.16	-0.27	-0.8	-0.57	0.65	5830	1.708716	0	-0.1	0
1	20	34	31	1	3	-0.62229	1.3233	-0.38	-0.16	-0.27	-0.8	-0.57	0.65	5830	2.967233	0	-0.1	0
1	1	35	7	0	1	-1.13666	-0.5	1.5	0.58	-0.91	0.47	-0.4	-1.33	6660	0.675251	1	-0.29	0
1	2	35	7	0	1	-1.13666	-0.5	1.5	0.58	-0.91	0.47	-0.4	-1.33	6660	1.583703	1	-0.29	0
1	3	35	7	0	1	-1.13666	-0.5	1.5	0.58	-0.91	0.47	-0.4	-1.33	6660	2.408815	1	-0.29	0
1	4	35	7	0	1	-1.13666	-0.5	1.5	0.58	-0.91	0.47	-0.4	-1.33	6660	1.950445	1	-0.29	0
1	5	35	7	0	1	-1.13666	-0.5	1.5	0.58	-0.91	0.47	-0.4	-1.33	6660	1.583693	1	-0.29	0
1	6	35	7	0	1	-1.13666	-0.5	1.5	0.58	-0.91	0.47	-0.4	-1.33	6660	2.058648	1	-0.29	0
1	7	35	7	0	1	-1.13666	-0.5	1.5	0.58	-0.91	0.47	-0.4	-1.33	6660	2.733868	1	-0.29	0
1	8	35	7	0	1	-1.13666	-0.5	1.5	0.58	-0.91	0.47	-0.4	-1.33	6660	1.600364	1	-0.29	0
1	9	35	7	0	1	-1.13666	-0.5	1.5	0.58	-0.91	0.47	-0.4	-1.33	6660	2.192129	0	-0.29	0
1	10	35	7	0	1	-1.13666	-0.5	1.5	0.58	-0.91	0.47	-0.4	-1.33	6660	2.033772	0	-0.29	0
1	11	35	7	0	1	-1.13666	-0.5	1.5	0.58	-0.91	0.47	-0.4	-1.33	6660	1.692038	1	-0.29	0
1	12	35	7	0	1	-1.13666	-0.5	1.5	0.58	-0.91	0.47	-0.4	-1.33	6660	2.016993	0	-0.29	0
1	13	35	7	0	1	-1.13666	-0.5	1.5	0.58	-0.91	0.47	-0.4	-1.33	6660	0.98362	1	-0.29	0
1	14	35	7	0	1	-1.13666	-0.5	1.5	0.58	-0.91	0.47	-0.4	-1.33	6660	2.0421	0	-0.29	0
1	15	35	7	0	1	-1.13666	-0.5	1.5	0.58	-0.91	0.47	-0.4	-1.33	6660	2.117112	0	-0.29	0
1	16	35	7	0	1	-1.13666	-0.5	1.5	0.58	-0.91	0.47	-0.4	-1.33	6660	2.258799	1	-0.29	0
1	17	35	7	0	1	-1.13666	-0.5	1.5	0.58	-0.91	0.47	-0.4	-1.33	6660	2.217129	0	-0.29	0
1	18	35	7	0	1	-1.13666	-0.5	1.5	0.58	-0.91	0.47	-0.4	-1.33	6660	1.633716	1	-0.29	0
1	19	35	7	0	1	-1.13666	-0.5	1.5	0.58	-0.91	0.47	-0.4	-1.33	6660	2.250452	1	-0.29	0
0	20	35	7	0	1	-1.13666	-0.5	1.5	0.58	-0.91	0.47	-0.4	-1.33	6660	4.634036	1	-0.29	0
1	1	35	9	0	2	0.02719	-0.47006	-1.17	-1.41	-0.71	0.02	0.39	0.06	6298	0.89183	0	-0.39	1
1	2	35	9	0	2	0.02719	-0.47006	-1.17	-1.41	-0.71	0.02	0.39	0.06	6298	2.708858	0	-0.39	1
1	3	35	9	0	2	0.02719	-0.47006	-1.17	-1.41	-0.71	0.02	0.39	0.06	6298	1.817053	0	-0.39	1
1	4	35	9	0	2	0.02719	-0.47006	-1.17	-1.41	-0.71	0.02	0.39	0.06	6298	0.991958	0	-0.39	1
1	5	35	9	0	2	0.02719	-0.47006	-1.17	-1.41	-0.71	0.02	0.39	0.06	6298	1.850415	1	-0.39	1
1	6	35	9	0	2	0.02719	-0.47006	-1.17	-1.41	-0.71	0.02	0.39	0.06	6298	2.608716	0	-0.39	1
1	7	35	9	0	2	0.02719	-0.47006	-1.17	-1.41	-0.71	0.02	0.39	0.06	6298	2.508835	1	-0.39	1
1	8	35	9	0	2	0.02719	-0.47006	-1.17	-1.41	-0.71	0.02	0.39	0.06	6298	1.467025	0	-0.39	1
1	9	35	9	0	2	0.02719	-0.47006	-1.17	-1.41	-0.71	0.02	0.39	0.06	6298	1.458661	0	-0.39	1
1	10	35	9	0	2	0.02719	-0.47006	-1.17	-1.41	-0.71	0.02	0.39	0.06	6298	1.508702	0	-0.39	1
1	11	35	9	0	2	0.02719	-0.47006	-1.17	-1.41	-0.71	0.02	0.39	0.06	6298	2.208785	0	-0.39	1
1	12	35	9	0	2	0.02719	-0.47006	-1.17	-1.41	-0.71	0.02	0.39	0.06	6298	2.808884	0	-0.39	1
1	13	35	9	0	2	0.02719	-0.47006	-1.17	-1.41	-0.71	0.02	0.39	0.06	6298	1.292003	1	-0.39	1
1	14	35	9	0	2	0.02719	-0.47006	-1.17	-1.41	-0.71	0.02	0.39	0.06	6298	2.28383	0	-0.39	1
1	15	35	9	0	2	0.02719	-0.47006	-1.17	-1.41	-0.71	0.02	0.39	0.06	6298	1.325358	0	-0.39	1
1	16	35	9	0	2	0.02719	-0.47006	-1.17	-1.41	-0.71	0.02	0.39	0.06	6298	1.333663	0	-0.39	1
1	17	35	9	0	2	0.02719	-0.47006	-1.17	-1.41	-0.71	0.02	0.39	0.06	6298	2.300493	1	-0.39	1
1	18	35	9	0	2	0.02719	-0.47006	-1.17	-1.41	-0.71	0.02	0.39	0.06	6298	1.767072	0	-0.39	1
1	19	35	9	0	2	0.02719	-0.47006	-1.17	-1.41	-0.71	0.02	0.39	0.06	6298	0.700289	0	-0.39	1
1	20	35	9	0	2	0.02719	-0.47006	-1.17	-1.41	-0.71	0.02	0.39	0.06	6298	3.509006	0	-0.39	1
1	1	35	22	0	3	0.744	-1.18798	-1.62	-1.09	0.5	0.83	-0.18	-0.73	8766	3.250596	1	-0.35	0
1	2	35	22	0	3	0.744	-1.18798	-1.62	-1.09	0.5	0.83	-0.18	-0.73	8766	2.225456	1	-0.35	0
1	3	35	22	0	3	0.744	-1.18798	-1.62	-1.09	0.5	0.83	-0.18	-0.73	8766	1.408677	1	-0.35	0
1	4	35	22	0	3	0.744	-1.18798	-1.62	-1.09	0.5	0.83	-0.18	-0.73	8766	1.542042	1	-0.35	0
1	5	35	22	0	3	0.744	-1.18798	-1.62	-1.09	0.5	0.83	-0.18	-0.73	8766	1.717073	1	-0.35	0
1	6	35	22	0	3	0.744	-1.18798	-1.62	-1.09	0.5	0.83	-0.18	-0.73	8766	1.550375	1	-0.35	0
1	7	35	22	0	3	0.744	-1.18798	-1.62	-1.09	0.5	0.83	-0.18	-0.73	8766	1.700404	1	-0.35	0
1	8	35	22	0	3	0.744	-1.18798	-1.62	-1.09	0.5	0.83	-0.18	-0.73	8766	1.108656	1	-0.35	0
1	9	35	22	0	3	0.744	-1.18798	-1.62	-1.09	0.5	0.83	-0.18	-0.73	8766	1.800405	1	-0.35	0
1	10	35	22	0	3	0.744	-1.18798	-1.62	-1.09	0.5	0.83	-0.18	-0.73	8766	2.342151	1	-0.35	0
1	11	35	22	0	3	0.744	-1.18798	-1.62	-1.09	0.5	0.83	-0.18	-0.73	8766	1.667038	1	-0.35	0
1	12	35	22	0	3	0.744	-1.18798	-1.62	-1.09	0.5	0.83	-0.18	-0.73	8766	1.258673	1	-0.35	0
1	13	35	22	0	3	0.744	-1.18798	-1.62	-1.09	0.5	0.83	-0.18	-0.73	8766	0.48354	0	-0.35	0
1	14	35	22	0	3	0.744	-1.18798	-1.62	-1.09	0.5	0.83	-0.18	-0.73	8766	1.850424	1	-0.35	0
1	15	35	22	0	3	0.744	-1.18798	-1.62	-1.09	0.5	0.83	-0.18	-0.73	8766	1.333661	1	-0.35	0
1	16	35	22	0	3	0.744	-1.18798	-1.62	-1.09	0.5	0.83	-0.18	-0.73	8766	1.275331	1	-0.35	0
1	17	35	22	0	3	0.744	-1.18798	-1.62	-1.09	0.5	0.83	-0.18	-0.73	8766	1.008645	0	-0.35	0
1	18	35	22	0	3	0.744	-1.18798	-1.62	-1.09	0.5	0.83	-0.18	-0.73	8766	1.558733	1	-0.35	0
1	19	35	22	0	3	0.744	-1.18798	-1.62	-1.09	0.5	0.83	-0.18	-0.73	8766	2.833906	1	-0.35	0
1	20	35	22	0	3	0.744	-1.18798	-1.62	-1.09	0.5	0.83	-0.18	-0.73	8766	2.475498	1	-0.35	0
1	1	36	2	0	2	-0.25092	0.6455	-0.33	0.37	-0.19	-0.09	-0.39	0.09	8200	0.958639	1	-0.1	1
1	2	36	2	0	2	-0.25092	0.6455	-0.33	0.37	-0.19	-0.09	-0.39	0.09	8200	1.417011	1	-0.1	1
1	3	36	2	0	2	-0.25092	0.6455	-0.33	0.37	-0.19	-0.09	-0.39	0.09	8200	3.008922	0	-0.1	1
1	4	36	2	0	2	-0.25092	0.6455	-0.33	0.37	-0.19	-0.09	-0.39	0.09	8200	1.09201	0	-0.1	1
1	5	36	2	0	2	-0.25092	0.6455	-0.33	0.37	-0.19	-0.09	-0.39	0.09	8200	1.350344	0	-0.1	1
1	6	36	2	0	2	-0.25092	0.6455	-0.33	0.37	-0.19	-0.09	-0.39	0.09	8200	1.358646	1	-0.1	1
1	7	36	2	0	2	-0.25092	0.6455	-0.33	0.37	-0.19	-0.09	-0.39	0.09	8200	1.175317	1	-0.1	1
1	8	36	2	0	2	-0.25092	0.6455	-0.33	0.37	-0.19	-0.09	-0.39	0.09	8200	0.65858	1	-0.1	1
1	9	36	2	0	2	-0.25092	0.6455	-0.33	0.37	-0.19	-0.09	-0.39	0.09	8200	1.300302	1	-0.1	1
1	10	36	2	0	2	-0.25092	0.6455	-0.33	0.37	-0.19	-0.09	-0.39	0.09	8200	2.608854	1	-0.1	1
1	11	36	2	0	2	-0.25092	0.6455	-0.33	0.37	-0.19	-0.09	-0.39	0.09	8200	1.642012	1	-0.1	1
1	12	36	2	0	2	-0.25092	0.6455	-0.33	0.37	-0.19	-0.09	-0.39	0.09	8200	0.908634	1	-0.1	1
1	13	36	2	0	2	-0.25092	0.6455	-0.33	0.37	-0.19	-0.09	-0.39	0.09	8200	1.27533	1	-0.1	1
1	14	36	2	0	2	-0.25092	0.6455	-0.33	0.37	-0.19	-0.09	-0.39	0.09	8200	0.891961	1	-0.1	1
1	15	36	2	0	2	-0.25092	0.6455	-0.33	0.37	-0.19	-0.09	-0.39	0.09	8200	1.108519	1	-0.1	1
1	16	36	2	0	2	-0.25092	0.6455	-0.33	0.37	-0.19	-0.09	-0.39	0.09	8200	1.00033	1	-0.1	1
1	17	36	2	0	2	-0.25092	0.6455	-0.33	0.37	-0.19	-0.09	-0.39	0.09	8200	1.350339	1	-0.1	1
1	18	36	2	0	2	-0.25092	0.6455	-0.33	0.37	-0.19	-0.09	-0.39	0.09	8200	0.583554	1	-0.1	1
1	19	36	2	0	2	-0.25092	0.6455	-0.33	0.37	-0.19	-0.09	-0.39	0.09	8200	0.66694	1	-0.1	1
1	20	36	2	0	2	-0.25092	0.6455	-0.33	0.37	-0.19	-0.09	-0.39	0.09	8200	1.658717	1	-0.1	1
1	1	36	28	0	1	0.20391	0.07025	0.03	-0.31	0.1	0.74	1.02	0.37	9021	0.90026	1	0.29	0
0	2	36	28	0	1	0.20391	0.07025	0.03	-0.31	0.1	0.74	1.02	0.37	9021	4.025716	1	0.29	0
1	3	36	28	0	1	0.20391	0.07025	0.03	-0.31	0.1	0.74	1.02	0.37	9021	1.041954	1	0.29	0
1	4	36	28	0	1	0.20391	0.07025	0.03	-0.31	0.1	0.74	1.02	0.37	9021	1.083621	1	0.29	0
1	5	36	28	0	1	0.20391	0.07025	0.03	-0.31	0.1	0.74	1.02	0.37	9021	1.425328	1	0.29	0
1	6	36	28	0	1	0.20391	0.07025	0.03	-0.31	0.1	0.74	1.02	0.37	9021	1.583723	1	0.29	0
1	7	36	28	0	1	0.20391	0.07025	0.03	-0.31	0.1	0.74	1.02	0.37	9021	2.067121	1	0.29	0
1	8	36	28	0	1	0.20391	0.07025	0.03	-0.31	0.1	0.74	1.02	0.37	9021	2.692194	1	0.29	0
1	9	36	28	0	1	0.20391	0.07025	0.03	-0.31	0.1	0.74	1.02	0.37	9021	1.408667	1	0.29	0
1	10	36	28	0	1	0.20391	0.07025	0.03	-0.31	0.1	0.74	1.02	0.37	9021	1.108623	1	0.29	0
1	11	36	28	0	1	0.20391	0.07025	0.03	-0.31	0.1	0.74	1.02	0.37	9021	1.525354	1	0.29	0
1	12	36	28	0	1	0.20391	0.07025	0.03	-0.31	0.1	0.74	1.02	0.37	9021	1.066967	1	0.29	0
1	13	36	28	0	1	0.20391	0.07025	0.03	-0.31	0.1	0.74	1.02	0.37	9021	1.258657	1	0.29	0
1	14	36	28	0	1	0.20391	0.07025	0.03	-0.31	0.1	0.74	1.02	0.37	9021	1.000288	1	0.29	0
1	15	36	28	0	1	0.20391	0.07025	0.03	-0.31	0.1	0.74	1.02	0.37	9021	0.958668	1	0.29	0
1	16	36	28	0	1	0.20391	0.07025	0.03	-0.31	0.1	0.74	1.02	0.37	9021	1.000153	0	0.29	0
1	17	36	28	0	1	0.20391	0.07025	0.03	-0.31	0.1	0.74	1.02	0.37	9021	1.683739	1	0.29	0
1	18	36	28	0	1	0.20391	0.07025	0.03	-0.31	0.1	0.74	1.02	0.37	9021	1.041953	1	0.29	0
1	19	36	28	0	1	0.20391	0.07025	0.03	-0.31	0.1	0.74	1.02	0.37	9021	0.941947	1	0.29	0
1	20	36	28	0	1	0.20391	0.07025	0.03	-0.31	0.1	0.74	1.02	0.37	9021	1.283662	1	0.29	0
1	1	36	31	0	3	0.03212	1.3233	0.43	-0.65	0.47	0.04	0.33	0.41	8121	0.958591	1	0.52	0
1	2	36	31	0	3	0.03212	1.3233	0.43	-0.65	0.47	0.04	0.33	0.41	8121	2.017126	0	0.52	0
1	3	36	31	0	3	0.03212	1.3233	0.43	-0.65	0.47	0.04	0.33	0.41	8121	1.508681	1	0.52	0
1	4	36	31	0	3	0.03212	1.3233	0.43	-0.65	0.47	0.04	0.33	0.41	8121	0.741918	1	0.52	0
1	5	36	31	0	3	0.03212	1.3233	0.43	-0.65	0.47	0.04	0.33	0.41	8121	1.283686	1	0.52	0
1	6	36	31	0	3	0.03212	1.3233	0.43	-0.65	0.47	0.04	0.33	0.41	8121	2.400474	0	0.52	0
1	7	36	31	0	3	0.03212	1.3233	0.43	-0.65	0.47	0.04	0.33	0.41	8121	2.792264	1	0.52	0
1	8	36	31	0	3	0.03212	1.3233	0.43	-0.65	0.47	0.04	0.33	0.41	8121	2.417157	1	0.52	0
1	9	36	31	0	3	0.03212	1.3233	0.43	-0.65	0.47	0.04	0.33	0.41	8121	1.883619	0	0.52	0
1	10	36	31	0	3	0.03212	1.3233	0.43	-0.65	0.47	0.04	0.33	0.41	8121	1.116992	1	0.52	0
1	11	36	31	0	3	0.03212	1.3233	0.43	-0.65	0.47	0.04	0.33	0.41	8121	2.208774	1	0.52	0
1	12	36	31	0	3	0.03212	1.3233	0.43	-0.65	0.47	0.04	0.33	0.41	8121	2.075352	0	0.52	0
1	13	36	31	0	3	0.03212	1.3233	0.43	-0.65	0.47	0.04	0.33	0.41	8121	1.141975	0	0.52	0
1	14	36	31	0	3	0.03212	1.3233	0.43	-0.65	0.47	0.04	0.33	0.41	8121	2.375508	0	0.52	0
1	15	36	31	0	3	0.03212	1.3233	0.43	-0.65	0.47	0.04	0.33	0.41	8121	2.150481	0	0.52	0
1	16	36	31	0	3	0.03212	1.3233	0.43	-0.65	0.47	0.04	0.33	0.41	8121	1.600368	0	0.52	0
1	17	36	31	0	3	0.03212	1.3233	0.43	-0.65	0.47	0.04	0.33	0.41	8121	2.083755	0	0.52	0
1	18	36	31	0	3	0.03212	1.3233	0.43	-0.65	0.47	0.04	0.33	0.41	8121	1.517014	0	0.52	0
1	19	36	31	0	3	0.03212	1.3233	0.43	-0.65	0.47	0.04	0.33	0.41	8121	2.558845	1	0.52	0
1	20	36	31	0	3	0.03212	1.3233	0.43	-0.65	0.47	0.04	0.33	0.41	8121	3.642375	1	0.52	0
1	1	37	9	1	2	0.8871	-0.47006	-0.12	-0.67	0.44	0.76	-0.47	0.8	7744	0.800268	0	0.05	1
1	2	37	9	1	2	0.8871	-0.47006	-0.12	-0.67	0.44	0.76	-0.47	0.8	7744	1.867076	1	0.05	1
1	3	37	9	1	2	0.8871	-0.47006	-0.12	-0.67	0.44	0.76	-0.47	0.8	7744	1.091931	1	0.05	1
1	4	37	9	1	2	0.8871	-0.47006	-0.12	-0.67	0.44	0.76	-0.47	0.8	7744	1.467029	0	0.05	1
1	5	37	9	1	2	0.8871	-0.47006	-0.12	-0.67	0.44	0.76	-0.47	0.8	7744	1.675429	0	0.05	1
1	6	37	9	1	2	0.8871	-0.47006	-0.12	-0.67	0.44	0.76	-0.47	0.8	7744	1.667069	0	0.05	1
1	7	37	9	1	2	0.8871	-0.47006	-0.12	-0.67	0.44	0.76	-0.47	0.8	7744	1.900445	1	0.05	1
1	8	37	9	1	2	0.8871	-0.47006	-0.12	-0.67	0.44	0.76	-0.47	0.8	7744	3.850711	1	0.05	1
1	9	37	9	1	2	0.8871	-0.47006	-0.12	-0.67	0.44	0.76	-0.47	0.8	7744	1.750409	0	0.05	1
1	10	37	9	1	2	0.8871	-0.47006	-0.12	-0.67	0.44	0.76	-0.47	0.8	7744	1.808725	0	0.05	1
1	11	37	9	1	2	0.8871	-0.47006	-0.12	-0.67	0.44	0.76	-0.47	0.8	7744	2.950556	1	0.05	1
1	12	37	9	1	2	0.8871	-0.47006	-0.12	-0.67	0.44	0.76	-0.47	0.8	7744	2.08366	0	0.05	1
1	13	37	9	1	2	0.8871	-0.47006	-0.12	-0.67	0.44	0.76	-0.47	0.8	7744	0.775228	1	0.05	1
1	14	37	9	1	2	0.8871	-0.47006	-0.12	-0.67	0.44	0.76	-0.47	0.8	7744	1.925435	1	0.05	1
1	15	37	9	1	2	0.8871	-0.47006	-0.12	-0.67	0.44	0.76	-0.47	0.8	7744	1.933753	0	0.05	1
1	16	37	9	1	2	0.8871	-0.47006	-0.12	-0.67	0.44	0.76	-0.47	0.8	7744	1.092022	1	0.05	1
1	17	37	9	1	2	0.8871	-0.47006	-0.12	-0.67	0.44	0.76	-0.47	0.8	7744	2.133798	1	0.05	1
1	18	37	9	1	2	0.8871	-0.47006	-0.12	-0.67	0.44	0.76	-0.47	0.8	7744	1.650364	1	0.05	1
1	19	37	9	1	2	0.8871	-0.47006	-0.12	-0.67	0.44	0.76	-0.47	0.8	7744	1.716965	1	0.05	1
1	20	37	9	1	2	0.8871	-0.47006	-0.12	-0.67	0.44	0.76	-0.47	0.8	7744	2.208829	1	0.05	1
1	1	37	21	1	1	0.35641	0.75695	1.24	1.68	0.31	-0.07	1.51	-0.68	9210	2.525495	1	0.83	0
1	2	37	21	1	1	0.35641	0.75695	1.24	1.68	0.31	-0.07	1.51	-0.68	9210	1.900404	1	0.83	0
1	3	37	21	1	1	0.35641	0.75695	1.24	1.68	0.31	-0.07	1.51	-0.68	9210	3.067239	1	0.83	0
1	4	37	21	1	1	0.35641	0.75695	1.24	1.68	0.31	-0.07	1.51	-0.68	9210	2.10877	0	0.83	0
1	5	37	21	1	1	0.35641	0.75695	1.24	1.68	0.31	-0.07	1.51	-0.68	9210	1.375336	1	0.83	0
1	6	37	21	1	1	0.35641	0.75695	1.24	1.68	0.31	-0.07	1.51	-0.68	9210	1.291992	1	0.83	0
1	7	37	21	1	1	0.35641	0.75695	1.24	1.68	0.31	-0.07	1.51	-0.68	9210	1.61704	0	0.83	0
1	8	37	21	1	1	0.35641	0.75695	1.24	1.68	0.31	-0.07	1.51	-0.68	9210	1.075321	1	0.83	0
1	9	37	21	1	1	0.35641	0.75695	1.24	1.68	0.31	-0.07	1.51	-0.68	9210	2.333838	1	0.83	0
1	10	37	21	1	1	0.35641	0.75695	1.24	1.68	0.31	-0.07	1.51	-0.68	9210	2.191999	0	0.83	0
1	11	37	21	1	1	0.35641	0.75695	1.24	1.68	0.31	-0.07	1.51	-0.68	9210	1.767073	1	0.83	0
1	12	37	21	1	1	0.35641	0.75695	1.24	1.68	0.31	-0.07	1.51	-0.68	9210	1.192006	1	0.83	0
1	13	37	21	1	1	0.35641	0.75695	1.24	1.68	0.31	-0.07	1.51	-0.68	9210	0.441889	1	0.83	0
1	14	37	21	1	1	0.35641	0.75695	1.24	1.68	0.31	-0.07	1.51	-0.68	9210	0.825282	1	0.83	0
1	15	37	21	1	1	0.35641	0.75695	1.24	1.68	0.31	-0.07	1.51	-0.68	9210	1.467079	0	0.83	0
1	16	37	21	1	1	0.35641	0.75695	1.24	1.68	0.31	-0.07	1.51	-0.68	9210	0.908589	1	0.83	0
1	17	37	21	1	1	0.35641	0.75695	1.24	1.68	0.31	-0.07	1.51	-0.68	9210	0.616927	0	0.83	0
1	18	37	21	1	1	0.35641	0.75695	1.24	1.68	0.31	-0.07	1.51	-0.68	9210	1.533694	1	0.83	0
1	19	37	21	1	1	0.35641	0.75695	1.24	1.68	0.31	-0.07	1.51	-0.68	9210	1.983767	1	0.83	0
1	20	37	21	1	1	0.35641	0.75695	1.24	1.68	0.31	-0.07	1.51	-0.68	9210	1.992133	1	0.83	0
1	1	37	29	1	3	0.68653	0.29565	0.3	2.13	0.08	0.55	1.29	-0.7	8277	0.858573	0	0.53	0
1	2	37	29	1	3	0.68653	0.29565	0.3	2.13	0.08	0.55	1.29	-0.7	8277	2.258677	0	0.53	0
1	3	37	29	1	3	0.68653	0.29565	0.3	2.13	0.08	0.55	1.29	-0.7	8277	1.325313	0	0.53	0
1	4	37	29	1	3	0.68653	0.29565	0.3	2.13	0.08	0.55	1.29	-0.7	8277	1.14199	0	0.53	0
1	5	37	29	1	3	0.68653	0.29565	0.3	2.13	0.08	0.55	1.29	-0.7	8277	1.875407	1	0.53	0
1	6	37	29	1	3	0.68653	0.29565	0.3	2.13	0.08	0.55	1.29	-0.7	8277	3.308898	0	0.53	0
1	7	37	29	1	3	0.68653	0.29565	0.3	2.13	0.08	0.55	1.29	-0.7	8277	2.883887	1	0.53	0
1	8	37	29	1	3	0.68653	0.29565	0.3	2.13	0.08	0.55	1.29	-0.7	8277	2.133793	1	0.53	0
0	9	37	29	1	3	0.68653	0.29565	0.3	2.13	0.08	0.55	1.29	-0.7	8277	4.892487	1	0.53	0
1	10	37	29	1	3	0.68653	0.29565	0.3	2.13	0.08	0.55	1.29	-0.7	8277	1.442022	1	0.53	0
1	11	37	29	1	3	0.68653	0.29565	0.3	2.13	0.08	0.55	1.29	-0.7	8277	3.283939	0	0.53	0
1	12	37	29	1	3	0.68653	0.29565	0.3	2.13	0.08	0.55	1.29	-0.7	8277	1.375312	1	0.53	0
1	13	37	29	1	3	0.68653	0.29565	0.3	2.13	0.08	0.55	1.29	-0.7	8277	0.600248	0	0.53	0
1	14	37	29	1	3	0.68653	0.29565	0.3	2.13	0.08	0.55	1.29	-0.7	8277	1.05028	0	0.53	0
1	15	37	29	1	3	0.68653	0.29565	0.3	2.13	0.08	0.55	1.29	-0.7	8277	1.658765	1	0.53	0
1	16	37	29	1	3	0.68653	0.29565	0.3	2.13	0.08	0.55	1.29	-0.7	8277	0.925265	0	0.53	0
1	17	37	29	1	3	0.68653	0.29565	0.3	2.13	0.08	0.55	1.29	-0.7	8277	0.650233	1	0.53	0
1	18	37	29	1	3	0.68653	0.29565	0.3	2.13	0.08	0.55	1.29	-0.7	8277	1.425378	1	0.53	0
1	19	37	29	1	3	0.68653	0.29565	0.3	2.13	0.08	0.55	1.29	-0.7	8277	2.175501	0	0.53	0
1	20	37	29	1	3	0.68653	0.29565	0.3	2.13	0.08	0.55	1.29	-0.7	8277	1.842094	0	0.53	0
1	1	38	8	1	1	-0.13087	-0.54115	1.01	1.31	0.4	-0.03	0.7	-0.11	7830	1.250307	1	0.29	0
1	2	38	8	1	1	-0.13087	-0.54115	1.01	1.31	0.4	-0.03	0.7	-0.11	7830	1.683707	1	0.29	0
1	3	38	8	1	1	-0.13087	-0.54115	1.01	1.31	0.4	-0.03	0.7	-0.11	7830	3.208939	1	0.29	0
1	4	38	8	1	1	-0.13087	-0.54115	1.01	1.31	0.4	-0.03	0.7	-0.11	7830	1.275338	1	0.29	0
1	5	38	8	1	1	-0.13087	-0.54115	1.01	1.31	0.4	-0.03	0.7	-0.11	7830	1.842115	1	0.29	0
1	6	38	8	1	1	-0.13087	-0.54115	1.01	1.31	0.4	-0.03	0.7	-0.11	7830	2.27547	1	0.29	0
1	7	38	8	1	1	-0.13087	-0.54115	1.01	1.31	0.4	-0.03	0.7	-0.11	7830	2.567203	0	0.29	0
1	8	38	8	1	1	-0.13087	-0.54115	1.01	1.31	0.4	-0.03	0.7	-0.11	7830	3.017246	0	0.29	0
1	9	38	8	1	1	-0.13087	-0.54115	1.01	1.31	0.4	-0.03	0.7	-0.11	7830	1.808749	1	0.29	0
1	10	38	8	1	1	-0.13087	-0.54115	1.01	1.31	0.4	-0.03	0.7	-0.11	7830	2.333819	1	0.29	0
1	11	38	8	1	1	-0.13087	-0.54115	1.01	1.31	0.4	-0.03	0.7	-0.11	7830	1.85043	0	0.29	0
1	12	38	8	1	1	-0.13087	-0.54115	1.01	1.31	0.4	-0.03	0.7	-0.11	7830	1.783733	1	0.29	0
1	13	38	8	1	1	-0.13087	-0.54115	1.01	1.31	0.4	-0.03	0.7	-0.11	7830	0.925274	0	0.29	0
1	14	38	8	1	1	-0.13087	-0.54115	1.01	1.31	0.4	-0.03	0.7	-0.11	7830	2.033798	0	0.29	0
1	15	38	8	1	1	-0.13087	-0.54115	1.01	1.31	0.4	-0.03	0.7	-0.11	7830	2.008796	1	0.29	0
1	16	38	8	1	1	-0.13087	-0.54115	1.01	1.31	0.4	-0.03	0.7	-0.11	7830	1.250182	1	0.29	0
1	17	38	8	1	1	-0.13087	-0.54115	1.01	1.31	0.4	-0.03	0.7	-0.11	7830	2.375508	1	0.29	0
1	18	38	8	1	1	-0.13087	-0.54115	1.01	1.31	0.4	-0.03	0.7	-0.11	7830	1.650404	0	0.29	0
1	19	38	8	1	1	-0.13087	-0.54115	1.01	1.31	0.4	-0.03	0.7	-0.11	7830	3.033931	1	0.29	0
[truncated: 221 more rows]
