# Supplementary material for: The communicative advantage: how kinematic signaling supports semantic comprehension
Source: Psychol Res. 2019 May 11;84(7):1897–911. doi: 10.1007/s00426-019-01198-y (PMC7772160; doi:10.1007/s00426-019-01198-y)
Supplement: Supplementary file 4 — Supplementary material 4 (TXT 450 kb) [file 426_2019_1198_MOESM4_ESM.txt]

Study	RT_select	filter	pp	trial	sess	trial2	keyrep_rem	key_resp	RT	ACC	video_full	actor	item	face_d	length	dur	CTX	Rmax_G	Lmax_G	Velocity_G	Distance_G	Space_G	hands_G	Rjoint_G	Ljoint_G	Holdcount_G	Holdtime_G	subsR_G	subsL_G	PeakR_G	PeakL_G	add_gaze_G	duration_G	gaze_total_G	ZRMax	ZLMax	Zvelocity	ZDistance	ZSpace	Zhands	Zrjoint	Zljoint	ZHoldcount	ZHoldtime	ZsubsR	ZsubsL	ZPeakR	ZPeakL_G	Zadd_gaze_G
1	1	1	1	1	0	1	0	1	2.18	1	0	2	brushoff	0	1	2	0	0.33	0.27	0.33	5.43	1	3	2	2	1	0.33	10	6	1.32	1.24	0	6990	0	-0.01	-1.52	-1.2	-0.51	-0.65	0	0	0	-0.24	-0.27	-0.79	1.23	-1.65	-0.41	Na
1	1	1	1	67	0	67	0	0	1.6	1	0	2	pencap	1	3	7	0	0.36	0.3	0.39	5.05	0	3	2	2	1	0.33	7	7	1.64	1.93	0	5710	0	0.17	-1.1	-0.22	-0.18	0.87	0.16	0.16	0	0	-2.83	-0.52	0.18	-0.43	0.28	Na
1	1	1	1	105	0	105	0	1	1.32	1	0	2	remove-pencap	0	2	4	0	0.34	0.29	0.41	4.84	1	3	2	2	1	0.33	6	4	1.54	0.98	0	5070	0	0.3	-0.67	-0.23	-0.07	-0.91	0.16	0	0.16	0	-2.83	-0.46	-0.16	-1.15	-0.59	Na
1	1	1	1	37	0	37	0	1	1.8	0	0	3	ring	1	1	3	1	0.29	0.28	0.35	4.99	2	3	2	2	1	0.33	6	3	1.88	1.1	2,388.00	8403	0.28	-0.23	-0.79	-0.19	-0.17	-0.08	0.28	0.24	0.17	2.57	0.83	0.73	0.06	-0.31	-0.45	Na
1	1	1	1	62	0	62	0	1	2.65	1	0	3	staple	1	3	10	1	0.14	0.28	0.14	3.93	0	2	0	2	1	1	13	6	0.86	0.65	3,305.00	8455	0.39	-1.83	-1.42	-1.8	-0.96	-1.09	-5.83	-5.83	0	2.45	5.29	0.46	-0.82	-1.56	-1.2	Na
1	1	1	1	103	0	103	0	1	0.52	1	0	3	sunglasses	0	2	5	1	0.51	0.53	0.48	5.84	4	3	2	2	1	0.33	6	6	2.8	1.16	2,957.00	5865	0.5	0.1	-0.11	-0.43	-0.41	-2.46	0.17	0.17	0	0.03	1.37	-0.27	-1.03	0.23	-1.18	Na
1	1	1	1	20	0	20	0	1	1.1	1	0	4	crumple	0	1	2	0	0.23	0.47	0.04	4.67	0	3	2	2	1	0.33	9	8	2.17	1.66	0	5363	0	-1.79	0.56	-2.73	-0.79	-0.68	0	0	0	-0.45	-0.82	-0.22	-0.64	-0.61	0.12	Na
1	1	1	1	54	0	54	0	0	1.18	1	0	4	erase	0	2	4	0	0.36	0.41	0.05	5.22	0	3	2	2	1	0.33	13	5	1.53	3.01	0	5466	0	0.26	0.01	-2.63	-0.72	-0.5	0	0	0	1.5	0.92	-1.14	-1.13	-1.14	2.6	Na
1	1	1	1	106	0	106	0	1	0.38	1	0	4	write	1	3	7	0	0.35	0.53	0.05	6.86	0	3	2	2	1	0.33	13	12	2.14	3.95	0	5977	0	0.37	1.32	-2.36	-0.23	-0.58	0.3	0.3	0	-1.2	0.09	-0.76	0.32	-0.64	2.86	Na
1	1	1	1	70	0	70	0	0	0.83	1	0	5	apple	1	2	3	0	0.37	0.25	0.03	2.95	2	3	2	2	1	0.33	6	1	0.76	3.31	0	4174	0	0.73	-2.3	-2.74	-1.28	-0.15	0.3	0.34	0	-0.09	0.14	-0.82	-1.19	-1.7	2.48	Na
1	1	1	1	114	0	114	0	0	0.55	1	0	5	brush	0	1	2	0	0.55	0.49	0.06	9.92	5	3	2	2	1	0.33	12	7	1.3	8.52	0	7276	0	0.75	-1.71	-2.43	-0.01	-1.94	0.65	0.65	0	-0.86	-1.16	-0.32	0.04	-1.25	4.52	Na
1	1	1	1	11	0	11	0	1	0.72	1	0	5	stamp	0	3	6	0	0.25	0.43	0.03	4.31	2	3	2	2	1	0.33	6	3	1.03	3.23	0	5812	0	-1.05	-0.4	-2.88	-0.81	-0.44	0	0	0	0.55	1.15	-1.03	-0.98	-1.35	1.62	Na
1	1	1	1	100	0	100	0	1	1.38	1	0	6	bottle	1	1	2	1	Na	Na	Na	Na	Na	Na	Na	Na	Na	Na	Na	Na	Na	Na	599	2632	0.23	Na	Na	Na	Na	Na	Na	Na	Na	Na	Na	Na	Na	Na	Na	Na
1	1	1	1	45	0	45	0	0	0.78	1	0	6	brush	0	2	4	1	Na	Na	Na	Na	Na	Na	Na	Na	Na	Na	Na	Na	Na	Na	2,635.00	4880	0.54	Na	Na	Na	Na	Na	Na	Na	Na	Na	Na	Na	Na	Na	Na	Na
1	1	1	1	14	0	14	0	0	0.85	1	0	6	hat	0	3	2	1	Na	Na	Na	Na	Na	Na	Na	Na	Na	Na	Na	Na	Na	Na	1,564.00	3062	0.51	Na	Na	Na	Na	Na	Na	Na	Na	Na	Na	Na	Na	Na	Na	Na
1	1	1	1	21	0	21	0	1	0.73	1	0	7	scrub	1	3	5	1	Na	Na	Na	Na	Na	Na	Na	Na	Na	Na	Na	Na	Na	Na	2,361.00	5537	0.43	Na	Na	Na	Na	Na	Na	Na	Na	Na	Na	Na	Na	Na	Na	Na
1	1	1	1	79	0	79	0	0	0.58	1	0	7	shuffle	0	2	4	1	Na	Na	Na	Na	Na	Na	Na	Na	Na	Na	Na	Na	Na	Na	2,786.00	5756	0.48	Na	Na	Na	Na	Na	Na	Na	Na	Na	Na	Na	Na	Na	Na	Na
1	1	1	1	87	0	87	0	0	1.28	0	0	7	stamp	0	1	2	1	Na	Na	Na	Na	Na	Na	Na	Na	Na	Na	Na	Na	Na	Na	1,489.00	5617	0.27	Na	Na	Na	Na	Na	Na	Na	Na	Na	Na	Na	Na	Na	Na	Na
1	1	1	1	64	0	64	0	1	1.15	1	0	8	stamp	1	1	2	0	Na	Na	Na	Na	Na	Na	Na	Na	Na	Na	Na	Na	Na	Na	0	7021	0	Na	Na	Na	Na	Na	Na	Na	Na	Na	Na	Na	Na	Na	Na	Na
1	1	1	1	2	0	2	0	1	1.23	1	0	8	staple	1	2	5	0	Na	Na	Na	Na	Na	Na	Na	Na	Na	Na	Na	Na	Na	Na	0	6354	0	Na	Na	Na	Na	Na	Na	Na	Na	Na	Na	Na	Na	Na	Na	Na
1	1	1	1	84	0	84	0	1	1	1	0	8	tear	0	3	7	0	Na	Na	Na	Na	Na	Na	Na	Na	Na	Na	Na	Na	Na	Na	0	7273	0	Na	Na	Na	Na	Na	Na	Na	Na	Na	Na	Na	Na	Na	Na	Na
1	1	1	1	30	0	30	0	1	1.28	1	0	9	cut	0	3	8	1	0.51	0.5	0.47	6.49	4	3	2	2	4	1	12	4	2.51	1.02	941	8000	0.12	1.65	0.41	0.36	0.26	1.86	0.17	0.17	0	-0.36	-0.65	0.2	-0.83	0.39	-0.55	-0.53
1	1	1	1	40	0	40	0	1	0.62	1	0	9	hat	0	2	9	1	0.66	0.75	0.5	9.39	5	3	2	2	5	1.77	14	10	2.59	1.78	3,028.00	10256	0.3	0.96	0.95	-0.41	2.24	0.34	0.48	0.48	0	1.24	1.06	2.81	2.48	0.2	0.1	1.4
1	1	1	1	102	0	102	0	0	0.92	1	0	9	jar	1	1	3	1	0.47	0.49	0.53	8.21	4	3	2	2	5	0.83	11	9	1.87	2.54	6,227.00	9000	0.69	1.19	0.65	0.5	1.4	2.33	0	0	0.17	0.66	-0.34	0.3	1.5	-0.3	2.13	-0.18
1	1	1	1	85	0	85	0	0	0.63	0	0	10	cut	1	1	2	0	0.38	0.25	0.25	3.3	0	3	2	2	3	2.37	9	5	0.9	1.23	0	6708	0	0.36	-2.16	-1.22	-1.22	-0.93	0.17	0.17	0	-0.75	0.95	-0.56	-0.41	-1.84	-0.31	-0.5
1	1	1	1	22	0	22	0	1	1.45	1	0	10	shuffle	1	3	7	0	0.18	0.25	0.47	6.23	0	3	2	2	4	0.43	10	8	2.68	1.27	0	7896	0	-2.04	-1.53	-0.51	-0.64	-1.12	0.17	0.17	0	0.18	-0.63	-0.66	-0.28	0.11	-0.46	1.85
1	1	1	1	61	0	61	0	0	0.65	1	0	10	write	0	2	7	0	0.29	0.29	0.34	5.19	0	3	2	2	6	2.4	11	8	2.31	1.27	0	8520	0	-0.06	-1.18	-0.77	-0.81	-0.58	0.3	0.3	0	0.43	0.93	-0.51	0.32	-0.45	-0.35	1.31
1	1	1	1	3	0	3	0	0	1.52	1	0	11	bottle	0	1	3	0	0.28	0.42	0.27	2.78	2	3	2	2	7	2.4	5	3	1.98	0.82	0	5500	0	-0.91	-0.61	-0.97	-1.01	-0.69	0	0	0	1.41	1.14	-0.99	-0.77	-0.5	-0.66	0.89
1	1	1	1	77	0	77	0	0	0.67	1	0	11	cut	1	2	4	0	0.23	0.31	0.41	4.74	0	3	2	2	2	0.53	7	4	1.88	0.91	0	5658	0	-1.18	-1.62	-0.12	-0.55	-0.93	0.17	0.17	0	-1.14	-1.2	-1.06	-0.83	-0.48	-0.68	0.01
1	1	1	1	88	0	88	0	0	0.67	1	0	11	hammer	1	3	7	0	0.24	0.36	0.38	5.35	2	3	2	2	3	0.73	12	4	2.27	0.84	0	8000	0	-0.66	-1.18	-0.83	-0.62	-0.47	0.35	0.35	0	-0.12	-0.49	0.15	-0.35	-0.36	-1.08	0.06
1	1	1	1	5	0	5	0	0	1.67	1	0	12	bread	1	2	5	1	0.23	0.47	0.42	5.08	0	3	2	2	4	1.03	14	6	2.12	1.33	0	7250	0	-1.1	0.41	-0.29	-0.65	-0.46	0	0	0	-0.11	-0.18	0.16	-0.15	-0.5	-0.23	-0.06
1	1	1	1	46	0	46	0	0	0.83	1	0	12	ring	1	3	5	1	0.34	0.32	0.46	4.35	0	3	2	2	2	0.83	10	4	2.56	0.9	744	5500	0.14	0.37	-0.41	-0.16	-0.18	-0.81	0.28	0.24	0.17	-0.99	-0.63	0.14	-0.32	-0.18	-0.77	-0.14
1	1	1	1	97	0	97	0	1	0.65	1	0	12	stir	0	1	2	1	0.16	0.51	0.42	4.65	0	3	2	2	2	1.57	9	3	2.09	1.56	0	6078	0	-1.07	0.26	0.01	-0.49	-1.2	0.3	0.3	0	-1.25	0.14	-0.24	-0.61	-0.3	0.15	-0.95
1	1	1	1	17	0	17	0	1	1.23	1	0	13	pencap	1	1	3	1	0.32	0.3	0.38	4.37	2	3	2	2	6	1.87	9	6	1.4	1.5	0	6417	0	-0.22	-1.14	-0.23	-0.2	0.78	0.17	0.17	0	1.19	1.24	-0.07	0.29	-0.5	-0.33	-1.08
1	1	1	1	99	0	99	0	0	0.65	1	0	13	ring	0	2	4	1	0.29	0.33	0.43	4.75	2	3	2	2	6	1.23	10	5	2.2	1.02	0	6812	0	-0.28	-0.36	-0.17	-0.17	0.65	0.28	0.24	0.17	0.79	-0.11	0.14	0.06	-0.25	-0.57	-0.41
1	1	1	1	78	0	78	0	1	1.03	1	0	13	stack	1	3	6	1	0.38	0.36	0.52	5.36	2	3	2	2	4	0.53	9	4	1.81	2.33	0	6000	0	0.22	-0.77	0.04	-0.74	0.87	0.23	0.17	0.17	-0.18	-0.81	-0.65	-1.04	-0.58	1.02	-1.31
1	1	1	1	26	0	26	0	0	0.83	1	0	14	bread	1	2	5	0	0.38	0.56	0.41	5.08	0	3	2	2	4	1	13	5	1.31	1.24	0	7216	0	0.22	1.26	-0.35	-0.65	-0.46	0	0	0	-0.11	-0.22	-0.03	-0.59	-1.38	-0.36	-1.59
1	1	1	1	75	0	75	0	0	0.9	1	0	14	crumple	1	3	5	0	0.43	0.42	0.54	6.13	2	3	2	2	3	0.4	10	5	1.2	1.55	0	6568	0	0.81	0.07	0.11	-0.13	0.85	0	0	0	-0.45	-1.01	-0.22	-0.27	-1.69	-0.05	-1.6
1	1	1	1	82	0	82	0	0	1.3	1	0	14	steep	0	1	1	0	0.16	0.51	0.48	5.09	2	3	2	2	1	0.1	7	5	1.69	0.76	0	6108	0	-0.9	-0.16	0.23	-0.51	-0.2	0.4	0.4	0	-1.14	-1.2	-1.1	-0.19	-0.61	-1.26	-0.54
1	1	1	1	118	0	118	0	0	0.7	1	0	15	crumple	1	3	7	1	0.34	0.53	0.62	8.63	4	3	2	2	3	0.67	12	7	2.86	1.77	4,217.00	7510	0.56	-0.38	1.17	0.52	1	2.39	0	0	0	-0.45	-0.5	0.41	0.46	0.17	0.28	-0.15
1	1	1	1	72	0	72	0	0	1.42	1	0	15	measure	0	1	4	1	0.32	0.43	0.56	10.07	2	3	2	2	6	2.07	15	8	3.79	1.36	2,791.00	9533	0.29	-0.9	-0.06	0.54	0.74	0.9	0	0	0	0.12	0.19	0.45	0.04	1.06	-0.5	0.18
1	1	1	1	0	0	0	0	1	1.52	1	0	15	sunglasses	0	2	7	1	0.5	0.56	0.48	4.34	4	3	2	2	3	1.9	6	3	2.72	1.76	4,960.00	8685	0.57	0.03	0.23	-0.45	-1.26	0.07	0.17	0.17	0	-0.46	1.27	-1.39	-1.62	0.15	0.49	0.87
1	1	1	1	116	0	116	0	1	0.95	1	0	16	apple	1	2	2	0	0.24	0.31	0.34	2.65	0	3	2	2	1	1.03	6	3	1.51	0.94	0	4255	0	-1.24	-0.48	-0.69	-1.52	-0.87	0.17	0	0.17	-1.56	-0.12	-1.12	-1.29	-1.22	-0.68	-0.45
1	1	1	1	57	0	57	0	0	0.6	1	0	16	lock	0	3	5	0	0.24	0.29	0.37	3.03	0	3	2	2	1	0.77	4	7	2.15	1.16	0	4511	0	-1.41	-1.19	-0.53	-1.41	-1.06	0	0	0.17	-1.42	-0.45	-1.83	0.59	-0.16	-0.4	1.02
1	1	1	1	29	0	29	0	1	1.87	0	0	16	stack	0	1	2	0	0.31	0.15	0.28	2.81	0	1	2	0	3	1.4	3	5	1.11	1.04	0	5979	0	-0.58	-2.69	-1.26	-1.54	-1.15	-5.2	0.17	-5.83	-0.53	0.09	-1.82	-0.76	-1.22	-1.09	1.2
1	1	1	1	101	0	101	0	1	0.45	1	0	17	dice	1	1	3	1	0.01	0.22	0.47	3.89	0	2	0	2	5	1.2	7	0	2.01	0.13	0	5237	0	-1.84	-1.63	-0.48	-0.9	-0.82	-1.84	-1.77	0	1	0.35	-0.85	-1.75	-0.72	-1.26	-0.98
1	1	1	1	59	0	59	0	0	1	1	0	17	lock	0	3	5	1	0.43	0.61	0.5	4.96	0	3	2	2	4	0.83	8	7	4.66	1.51	0	6500	0	1.56	1.89	-0.13	-0.18	-0.68	0	0	0	-0.51	-0.85	-0.94	0.51	0.28	0.93	2.27
1	1	1	1	16	0	16	0	0	0.98	1	0	17	pencap	0	2	3	1	0.29	0.6	0.66	5.28	0	3	2	2	2	0.37	9	6	4.3	1.24	0	4973	0	-0.53	1.48	-0.09	-0.17	-0.87	0.17	0.17	0	-0.7	-0.92	-0.07	0.29	0.26	-0.72	0.52
1	1	1	1	25	0	25	0	0	1.17	1	0	18	remove-pencap	0	3	5	1	0.41	0.43	0.5	5.46	0	3	2	2	4	1.03	10	5	2.3	1.54	327	5750	0.06	1.34	0.51	0.31	0.33	-0.87	0.17	0	0.17	0.14	-0.12	0.45	0	-0.18	0.7	0.15
1	1	1	1	65	0	65	0	0	1.53	1	0	18	scrub	0	1	1	1	0.42	0.54	0.99	10.84	0	3	2	2	3	0.53	15	3	6.35	2	0	6491	0	0.42	0.12	1.04	0.13	-0.65	0.44	0.44	0	0.18	-0.61	0.13	-0.97	2.71	0.06	0.96
1	1	1	1	93	0	93	0	1	1.43	1	0	18	stamp	1	2	4	1	0.38	0.47	0.46	3.39	0	3	2	2	3	1.03	7	2	1.72	1.87	529	4316	0.12	0.25	-0.04	-0.28	-1.2	-1.24	0	0	0	-0.35	-0.08	-0.77	-1.34	-0.61	0.05	-1.03
1	1	1	1	119	0	119	0	1	0.53	1	0	19	bread	0	3	1	0	0.42	0.56	0.49	4.2	0	3	2	2	1	0.63	5	6	2.21	0.82	715	5276	0.14	0.53	1.25	0.2	-0.99	-0.46	0	0	0	-1.1	-0.66	-1.55	-0.15	-0.4	-0.92	-0.55
1	1	1	1	73	0	73	0	0	1.88	1	0	19	pour	1	1	3	0	0.41	0.54	0.46	4.04	2	3	2	2	3	1.2	4	6	1.88	2.31	1,017.00	5000	0.2	0.26	0.42	0.1	-1.05	-0.24	0.17	0.17	0	-0.7	-0.5	-1.66	-0.03	-0.51	-0.03	0.11
1	1	1	1	7	0	7	0	1	0.93	1	0	19	stir	0	2	3	0	0.53	0.59	0.77	6.69	0	3	2	2	1	0.2	7	8	1.77	2.02	668	5000	0.13	1.84	1.09	2.4	0.55	-1.2	0.3	0.3	0	-1.68	-1.55	-0.87	1.03	-0.53	1.22	-0.96
1	1	1	1	68	0	68	0	0	0.77	1	0	20	dice	0	2	2	0	0.17	0.5	0.5	4.57	0	3	2	2	0	0	10	4	1.53	0.86	0	4745	0	-0.78	0.79	-0.28	-0.62	-0.82	0.53	0.59	0	-1.73	-1.56	0.33	-0.18	-1.18	-0.66	-0.89
1	1	1	1	13	0	13	0	1	0.8	1	0	20	pour	0	1	5	0	0.26	0.54	0.48	4.81	2	3	2	2	2	0.3	11	5	1.72	1.42	0	6054	0	-1.04	0.47	0.19	-0.68	-0.24	0.17	0.17	0	-1.16	-1.26	0.53	-0.44	-0.69	-1	-0.86
1	1	1	1	89	0	89	0	0	1.23	1	0	20	staple	1	3	5	0	0.39	0.56	0.57	5.92	0	3	2	2	0	0	11	5	1.75	1.12	0	6054	0	0.46	1.11	0.66	-0.28	-1.09	0.17	0.17	0	-1.68	-0.87	-0.2	-0.52	-0.79	-0.48	-2
1	1	1	1	8	0	8	0	1	1.05	1	0	21	bottle	1	2	8	1	0.63	0.43	0.44	6.07	4	3	2	2	3	0.77	10	7	1.56	2.78	2,589.00	8037	0.32	2.48	-0.46	0.11	0.55	1.29	0	0	0	-0.42	-0.59	0.66	1.28	-1.05	1.72	-0.34
1	1	1	1	51	0	51	0	0	0.92	1	0	21	hammer	1	3	3	1	0.16	0.35	0.43	6.2	2	3	2	2	2	0.47	10	6	2.1	1.43	737	7710	0.1	-1.21	-1.27	-0.6	-0.31	-0.47	0.35	0.35	0	-0.64	-0.95	-0.42	0.39	-0.55	-0.54	-0.22
1	1	1	1	108	0	108	0	0	1.28	1	0	21	pour	0	1	4	1	0.44	0.46	0.45	8.48	4	3	2	2	7	2.43	11	9	3.07	2.92	1,127.00	10447	0.11	0.45	-0.5	0.01	1.04	1.52	0.17	0.17	0	1.16	0.54	0.53	1.17	0.82	0.62	1.3
1	1	1	1	90	0	90	0	1	0.47	1	0	22	apple	0	3	1	0	0.36	0.47	0.46	3.24	2	3	2	2	2	1.07	4	3	1.12	1.69	0	4520	0	0.66	-0.17	-0.09	-1.06	0.63	0.3	0.34	0	-0.66	0.26	-1.69	-0.25	-1.28	-0.01	-1.29
1	1	1	1	49	0	49	0	0	1.63	1	0	22	brushoff	1	1	4	0	0.31	0.51	0.6	6.4	0	3	2	2	0	0	9	8	1.65	1.47	0	6687	0	-0.19	0.81	0	-0.15	-0.56	0	0	0	-1.7	-1.26	-0.4	0.86	-1.32	-0.14	-1.53
1	1	1	1	6	0	6	0	0	1.32	1	0	22	tear	1	2	6	0	0.39	0.38	0.49	5.04	2	3	2	2	4	0.83	6	8	1.14	1.31	0	6208	0	-0.16	-0.76	-0.16	-0.45	0.3	0	0	0	0.3	-0.31	-1.04	1	-1.62	-0.51	-1.39
1	1	1	1	24	0	24	0	1	0.6	1	0	23	cut	0	3	3	0	0.33	0.38	0.4	4.45	2	3	2	2	3	0.8	5	8	1.59	2.06	0	6324	0	-0.14	-0.87	-0.15	-0.69	0.46	0.17	0.17	0	-0.75	-0.88	-1.56	0.88	-0.88	0.68	0.74
1	1	1	1	48	0	48	0	1	1.08	1	0	23	remove-pencap	1	1	5	0	0.3	0.22	0.44	3.97	4	3	2	2	5	1.57	6	4	3.58	1.14	565	5068	0.11	-0.27	-1.34	-0.04	-0.65	2.25	0.17	0	0.17	0.71	0.72	-1.12	-0.65	1.52	-0.22	1.57
1	1	1	1	92	0	92	0	0	1.12	1	0	23	steep	1	2	1	0	0.38	0.43	0.49	5.9	4	3	2	2	2	1.3	9	6	1.14	1.9	838	7244	0.12	0.76	-1	0.29	-0.17	1.58	0.4	0.4	0	-0.84	-0.22	-0.57	0.13	-1.01	0.84	-0.4
1	1	1	1	15	0	15	0	0	1.13	1	0	24	jar	1	1	4	0	0.42	0.49	0.44	4.76	0	3	2	2	5	1.17	9	5	2.86	0.9	0	6000	0	0.64	0.61	-0.07	-0.47	-1.06	0	0	0.17	0.66	0.23	-0.3	-0.32	0.19	-0.88	0.46
1	1	1	1	115	0	115	0	0	0.52	1	0	24	lock	0	2	6	0	0.36	0.42	0.44	5.34	2	3	2	2	4	1.3	10	5	2.08	1.12	0	6000	0	0.53	0.24	-0.16	-0.17	0.85	0	0	0	-0.51	-0.27	-0.38	-0.31	-0.27	-0.19	-0.15
1	1	1	1	76	0	76	0	1	1.62	1	0	24	stir	1	3	2	0	0.45	0.52	0.46	5.55	2	3	2	2	10	1.87	10	3	2.3	2.35	0	6787	0	1.23	0.31	0.28	-0.03	0.32	0.3	0.3	0	2.21	0.52	0.08	-0.61	-0.14	1.99	-0.53
1	Na	Na	1	10	0	10	0	0	3.43	1	0	25	brush	1	1	5	1	0.17	0.61	0.45	6.39	5	3	2	2	5	1	12	2	1.49	1.18	6,044.00	8532	0.71	-0.85	-0.3	-0.76	-0.54	0.65	0.65	0.65	0	1.23	0.49	-0.32	-0.63	-1.1	-0.52	-0.76
1	1	1	1	56	0	56	0	1	0.35	1	0	25	hat	1	2	7	1	0.13	0.61	0.48	5.5	5	2	0	2	3	1.27	10	7	1.81	0.71	4,814.00	6541	0.74	-1.33	-0.42	-0.51	-0.22	0.34	-2.01	-2.01	0	-0.07	0.32	1.03	1.2	-0.58	-1.3	-0.39
1	1	1	1	111	0	111	0	1	0.93	1	0	25	jar	0	3	2	1	0.26	0.37	0.31	4.12	2	3	2	2	8	1.83	8	4	1.45	0.95	4,468.00	8407	0.53	-1.18	-0.43	-0.92	-0.82	0.64	0	0	0.17	2.23	1.36	-0.61	-0.77	-0.5	-0.78	0.03
1	1	1	1	4	0	4	0	1	2.95	1	0	26	dice	0	1	7	1	0.4	0.42	0.53	6.39	2	3	2	2	4	1.43	8	5	2.56	2.08	1,262.00	6570	0.19	0.68	0.1	-0.11	0.13	0.82	0.53	0.59	0	0.46	0.73	-0.46	0.22	-0.19	0.35	0.66
1	1	1	1	52	0	52	0	0	1.05	1	0	26	jar	1	3	6	1	0.31	0.5	0.38	5.27	2	3	2	2	3	0.67	13	3	1.99	0.7	2,986.00	7064	0.42	-0.55	0.71	-0.45	-0.19	0.64	0	0	0.17	-0.38	-0.62	0.91	-1.22	-0.24	-1.25	-0.2
1	1	1	1	95	0	95	0	1	0.58	1	0	26	peel	1	2	6	1	0.49	0.44	0.58	8.64	2	3	2	2	2	2.1	9	10	1.54	2.55	3,040.00	7978	0.38	1.1	-0.44	0.34	0.13	-0.11	0	0	0	-1.01	1.18	-1.06	0.51	-1.07	1.02	0.26
1	1	1	1	12	0	12	0	0	2	1	0	27	measure	0	3	2	0	0.42	0.35	0.44	4.6	0	3	2	2	2	0.8	10	6	2.4	1.05	0	6200	0	0.2	-0.71	-0.26	-1.04	-0.76	0	0	0	-1.47	-0.96	-1.08	-0.46	-0.45	-1.15	0.55
1	1	1	1	91	0	91	0	1	1.65	0	0	27	scrub	0	1	4	0	0.12	0.31	0.5	5.09	0	2	0	2	4	0.4	11	4	1.89	0.86	0	6300	0	-1.62	-1.5	-0.91	-1.18	-0.65	-2.2	-2.2	0	0.81	-0.86	-0.76	-0.72	-1.05	-1.46	-0.11
1	1	1	1	42	0	42	0	0	1.2	1	0	27	squeeze	1	2	2	0	0.36	0.49	0.51	5.27	0	3	2	2	4	1.2	9	5	1.51	1.73	0	6501	0	-0.04	0.32	0.23	-0.62	-1.19	0.24	0.24	0	-0.16	-0.12	-0.86	-0.5	-1.03	-0.09	-1.27
1	1	1	1	33	0	33	0	1	1.63	1	0	28	apple	0	2	6	1	0.3	0.53	0.73	6.14	2	3	2	2	1	0.27	10	1	4.29	1.81	834	4830	0.17	0	0.41	1.56	1.15	0.63	0.3	0.34	0	-1.22	-1.13	0.92	-1.19	2.47	0.16	0.15
1	1	1	1	74	0	74	0	0	0.93	1	0	28	bottle	0	3	2	1	0.27	0.42	0.87	8.78	2	3	2	2	1	0.23	13	4	4.73	0.91	1,025.00	6042	0.17	-0.96	-0.59	2.74	1.84	-0.69	0	0	0	-1.34	-1.15	1.65	-0.26	3.11	-0.56	-0.75
1	1	1	1	109	0	109	0	0	1.2	1	0	28	tear	1	1	3	1	0.43	0.53	0.81	9.01	2	3	2	2	0	0	11	10	2.44	1.78	1,611.00	5830	0.28	0.15	0.68	1.88	1.99	0.3	0	0	0	-1.88	-1.69	0.83	1.92	0.07	0.35	-0.77
1	1	1	1	19	0	19	0	0	0.73	1	0	29	fold	0	3	3	0	0.41	0.42	0.5	3.05	0	3	2	2	3	0.37	5	3	1.8	1.21	0	3603	0	0.88	0.19	0.02	-1.28	-0.54	0.17	0	0.17	-0.28	-0.97	-1.67	-0.95	-0.95	-0.26	-0.31
1	1	1	1	50	0	50	0	0	0.73	1	0	29	shuffle	0	2	1	0	0.34	0.38	0.51	3.5	0	3	2	2	3	0.33	6	4	1.53	1.16	0	4035	0	-0.08	0.01	-0.25	-1.28	-1.12	0.17	0.17	0	-0.18	-0.75	-1.21	-1.1	-1.69	-0.61	-0.29
1	1	1	1	110	0	110	0	1	1.35	0	0	29	stack	1	1	2	0	0.32	0.58	0.64	4.74	0	3	2	2	2	0.43	7	5	1.81	1.14	0	4327	0	-0.45	1.1	0.69	-0.93	-1.15	0.23	0.17	0.17	-0.87	-0.91	-1.04	-0.76	-0.58	-0.92	-1.29
1	1	1	1	9	0	9	0	1	1.53	1	0	30	lock	1	1	5	0	0.36	0.44	0.54	4.83	0	3	2	2	2	0.37	9	5	1.68	1.13	0	5660	0	0.47	0.38	-0.11	-0.19	-0.68	0	0	0	-1.34	-1.42	-0.66	-0.31	-0.35	-0.15	-1.73
1	1	1	1	63	0	63	0	1	1.03	1	0	30	measure	1	3	2	0	0.44	0.52	0.75	6.76	0	3	2	2	1	0.17	12	3	2.3	2.4	0	5553	0	0.39	0.65	1.79	-0.34	-0.76	0	0	0	-1.87	-1.53	-0.47	-1.22	-0.56	1.7	-1.44
1	1	1	1	94	0	94	0	0	1.03	1	0	30	pencap	0	2	2	0	0.41	0.44	0.62	5.03	0	3	2	2	0	0	8	5	2.21	2.25	0	4890	0	0.61	0.06	-0.1	-0.18	-0.87	0.17	0.17	0	-1.64	-1.45	-0.45	-0.26	-0.29	0.74	-1.06
1	1	1	1	112	0	112	0	1	1.77	1	0	31	erase	1	1	4	0	0.38	0.5	0.46	4.76	0	3	2	2	2	0.53	9	3	1.86	1.6	0	6146	0	0.48	0.95	-0.36	-0.88	-0.5	0	0	0	-0.93	-0.73	-0.68	-1.53	-0.86	0.28	-0.59
1	1	1	1	53	0	53	0	0	0.82	1	0	31	fold	1	2	7	0	0.15	0.37	0.43	4.36	0	3	2	2	6	1.8	9	4	2.29	0.66	0	6020	0	-1.75	-0.24	-0.39	-0.82	-0.54	0.17	0	0.17	0.69	0.61	-0.64	-0.65	-0.43	-1.27	-1.07
1	1	1	1	36	0	36	0	1	1.27	1	0	31	squeeze	0	3	7	0	0.35	0.55	0.44	4.87	0	3	2	2	4	1.37	10	6	2.02	1.33	0	6687	0	-0.15	0.9	-0.21	-0.77	-1.19	0.24	0.24	0	-0.16	0.01	-0.64	-0.17	-0.56	-0.73	-0.8
1	1	1	1	43	0	43	0	0	1.13	1	0	32	bread	0	3	7	1	0.26	0.21	0.46	5.53	0	3	2	2	3	0.6	14	2	4.77	1.24	2,457.00	7723	0.32	-0.84	-2.09	0.01	-0.48	-0.46	0	0	0	-0.44	-0.7	0.16	-1.92	2.37	-0.35	2.1
1	1	1	1	23	0	23	0	1	1.3	1	0	32	remove-pencap	1	2	3	1	0.28	0.33	0.38	3.58	2	3	2	2	4	1.57	8	3	1.59	1.68	2,278.00	5595	0.41	-0.59	-0.35	-0.45	-0.91	0.69	0.17	0	0.17	0.14	0.72	-0.34	-1.29	-1.13	1.01	-0.67
1	1	1	1	96	0	96	0	0	0.95	1	0	32	ring	0	1	2	1	0.3	0.29	0.42	4.4	2	3	2	2	4	1.47	10	4	4.07	0.85	1,736.00	5171	0.34	-0.14	-0.73	-0.17	-0.18	0.65	0.28	0.24	0.17	-0.1	0.19	0.14	-0.32	0.11	-0.84	0.91
1	1	1	1	113	0	113	0	0	0.83	1	0	33	brushoff	0	1	2	1	0.3	0.47	0.42	4.92	2	3	2	2	2	0.27	8	5	2.06	0.98	194	6400	0.03	-0.32	0.4	-0.83	-0.72	0.98	0	0	0	-0.49	-0.82	-0.73	-0.47	-0.79	-0.72	0.42
1	1	1	1	60	0	60	0	1	0.68	1	0	33	pour	1	2	3	1	0.54	0.56	0.71	7.66	2	3	2	2	2	0.33	11	7	3.99	1.99	0	6234	0	1.29	0.71	1.76	0.65	-0.24	0.17	0.17	0	-1.16	-1.23	0.53	0.37	1.85	-0.38	-0.04
1	1	1	1	34	0	34	0	1	0.98	1	0	33	steep	1	3	7	1	0.55	0.54	0.38	5.43	2	3	2	2	3	1.63	8	8	2.01	1.81	596	7830	0.08	1.94	0.18	-0.39	-0.37	-0.2	0.4	0.4	0	-0.54	0.06	-0.84	0.78	-0.37	0.69	0.61
1	1	1	1	104	0	104	0	1	0.62	1	0	34	hat	0	2	3	1	0.06	0.75	0.94	7.16	5	2	0	2	1	0.23	10	0	4.84	2.49	2,102.00	4277	0.49	-1.63	0.92	1.84	0.84	0.34	-2.01	-2.01	0	-1.38	-1.21	1.03	-1.79	2.46	1.02	-0.38
1	Na	Na	1	47	0	47	0	0	3.97	0	0	34	sunglasses	1	1	2	1	0.5	0.47	0.67	5.59	4	3	2	2	4	0.83	7	4	3.37	1.64	3,060.00	5531	0.55	0.05	-0.71	0.59	-0.55	0.07	0.17	0.17	0	0.03	-0.31	-1.02	-1.03	0.85	0.17	0.56
1	1	1	1	32	0	32	0	0	0.88	1	0	34	write	0	3	6	1	0.31	0.48	0.51	5.74	2	3	2	2	4	1.37	12	4	2.2	2.11	2,021.00	5830	0.35	0.08	0.76	0.18	-0.62	1.32	0.3	0.3	0	-0.38	-0.16	-0.27	-0.8	-0.57	0.65	-0.03
1	1	1	1	38	0	38	0	1	1.45	1	0	35	erase	1	1	2	0	0.28	0.33	0.36	4.02	0	3	2	2	7	1.53	8	8	2.4	0.62	0	6660	0	-0.52	-0.81	-0.91	-1.14	-0.5	0	0	0	1.5	0.58	-0.91	0.47	-0.4	-1.33	0.39
1	1	1	1	55	0	55	0	0	0.8	1	0	35	hammer	0	2	4	0	0.36	0.47	0.73	7.12	2	3	2	2	1	0.2	9	5	2.97	2.09	0	6298	0	0.22	-0.14	0.83	0.03	-0.47	0.35	0.35	0	-1.17	-1.41	-0.71	0.02	0.39	0.06	0.09
1	1	1	1	86	0	86	0	1	0.93	1	0	35	squeeze	0	3	8	0	0.44	0.47	0.61	8.8	0	3	2	2	0	0	15	9	2.43	1.32	0	8766	0	0.58	0.08	0.88	0.74	-1.19	0.24	0.24	0	-1.62	-1.09	0.5	0.83	-0.18	-0.73	-0.65
1	1	1	1	98	0	98	0	1	0.52	1	0	36	brush	1	2	6	0	0.36	0.63	0.59	8.33	5	3	2	2	2	0.93	13	6	2.43	2.06	450	8200	0.05	-0.05	-0.04	-0.13	-0.25	0.65	0.65	0.65	0	-0.33	0.37	-0.19	-0.09	-0.39	0.09	0.06
1	1	1	1	66	0	66	0	0	1.07	1	0	36	sunglasses	0	1	5	0	0.3	0.53	0.53	6.93	4	3	2	2	4	0.83	10	7	3.53	1.71	0	9021	0	-1.7	-0.1	-0.18	0.2	0.07	0.17	0.17	0	0.03	-0.31	0.1	0.74	1.02	0.37	1.48
1	1	1	1	31	0	31	0	1	0.57	1	0	36	write	1	3	8	0	0.44	0.48	0.53	7.63	2	3	2	2	6	0.9	15	7	3.01	1.91	0	8121	0	1.04	0.79	0.3	0.03	1.32	0.3	0.3	0	0.43	-0.65	0.47	0.04	0.33	0.41	0.7
1	1	1	1	18	0	18	0	1	0.82	1	0	37	hammer	0	2	5	1	0.41	0.52	0.65	9.48	2	3	2	2	3	0.63	13	7	2.17	2.91	239	7744	0.03	0.58	0.36	0.46	0.89	-0.47	0.35	0.35	0	-0.12	-0.67	0.44	0.76	-0.47	0.8	-0.59
1	1	1	1	107	0	107	0	1	0.97	1	0	37	shuffle	1	1	3	1	0.43	0.52	0.55	10.47	2	3	2	2	7	2.3	17	9	3.56	1.11	0	9210	0	0.96	1.57	-0.02	0.36	0.76	0.17	0.17	0	1.24	1.68	0.31	-0.07	1.51	-0.68	1.23
1	1	1	1	44	0	44	0	0	0.75	1	0	37	tear	0	3	7	1	0.46	0.64	0.5	6.88	2	3	2	2	4	2.3	9	7	3.39	1.21	465	8277	0.06	0.52	1.85	-0.14	0.69	0.3	0	0	0	0.3	2.13	0.08	0.55	1.29	-0.7	0.85
1	1	1	1	39	0	39	0	0	0.63	1	0	38	fold	0	1	8	1	0.25	0.43	0.41	6.33	0	3	2	2	7	2.43	13	6	3.37	1.29	830	7830	0.11	-0.73	0.28	-0.47	-0.13	-0.54	0.17	0	0.17	1.01	1.31	0.4	-0.03	0.7	-0.11	1.2
1	1	1	1	83	0	83	0	0	1.03	1	0	38	measure	1	2	10	1	0.39	0.32	0.4	9.42	0	3	2	2	7	4.53	14	9	4.08	2.38	559	13319	0.04	-0.16	-0.9	-0.53	0.53	-0.76	0	0	0	0.52	2.44	0.14	0.3	1.36	1.66	2.1
1	1	1	1	69	0	69	0	1	0.55	1	0	38	peel	1	3	10	1	0.44	0.6	0.63	12.26	2	3	2	2	6	0.93	18	8	4	2.37	1,439.00	10468	0.14	0.45	1.14	0.71	1.91	-0.11	0	0	0	1.09	-0.3	1.33	-0.24	1.62	0.73	0.04
1	1	1	1	58	0	58	0	1	1.07	1	0	39	brushoff	0	3	7	0	0.27	0.44	0.32	3.75	0	3	2	2	4	0.9	9	4	1.92	0.5	0	6313	0	-0.68	0.06	-1.28	-1.17	-0.56	0	0	0	0.72	0.23	-0.4	-0.91	-0.97	-1.31	1.2
1	1	1	1	28	0	28	0	1	0.95	1	0	39	peel	1	2	7	0	0.42	0.32	0.49	7.2	0	3	2	2	7	1.87	14	9	2.17	1.47	0	8319	0	0.23	-1.51	-0.22	-0.58	-2.04	0	0	0	1.62	0.88	0.27	0.14	-0.38	-0.62	0.46
1	1	1	1	117	0	117	0	1	1.33	1	0	39	staple	1	1	3	0	0.39	0.37	0.31	3.5	0	3	2	2	6	2.4	10	4	1.6	0.75	0	6187	0	0.41	-0.64	-0.85	-1.11	-1.09	0.17	0.17	0	0.57	0.36	-0.42	-0.82	-0.91	-1.05	-0.03
1	1	1	1	27	0	27	0	1	1.47	1	0	40	erase	1	2	4	1	0.33	0.45	0.55	6.28	0	3	2	2	4	1.03	13	7	2.65	1.18	184	6830	0.03	-0.01	0.42	0.11	-0.36	-0.5	0	0	0	0.04	-0.08	0.23	0.07	-0.19	-0.41	-1
1	1	1	1	71	0	71	0	0	1.02	1	0	40	peel	0	1	3	1	0.64	0.63	0.59	8.71	2	3	2	2	3	1.23	13	8	2.06	3.39	252	7724	0.03	2.81	1.39	0.45	0.17	-0.11	0	0	0	-0.48	0.08	0	-0.24	-0.5	2.29	-0.81
1	1	1	1	81	0	81	0	0	0.55	1	0	40	stir	1	3	8	1	0.52	0.59	0.55	7.15	0	3	2	2	4	0.87	13	9	3.57	1.43	958	7468	0.13	1.77	1.11	0.89	0.78	-1.2	0.3	0.3	0	-0.38	-0.72	1.03	1.36	0.8	-0.17	0.56
1	1	1	1	35	0	35	0	0	1.98	1	0	41	crumple	0	3	10	1	0.45	0.42	0.72	13.15	4	3	2	2	5	0.9	17	16	2.54	2.02	4,300.00	9638	0.45	1.11	0.07	1.12	3.06	2.39	0	0	0	0.56	-0.07	1.98	3.74	-0.19	0.66	-0.11
1	1	1	1	80	0	80	0	0	0.78	1	0	41	fold	1	1	3	1	0.45	0.48	0.49	7.2	2	3	2	2	2	0.9	11	9	1.82	1.64	3,870.00	7234	0.53	1.31	0.7	-0.01	0.17	1.41	0.17	0	0.17	-0.6	-0.38	-0.12	0.88	-0.92	0.51	-0.99
1	1	1	1	41	0	41	0	0	0.73	1	0	41	steep	0	2	3	1	0.23	0.55	0.53	5.16	2	3	2	2	4	0.83	9	4	1.58	1.04	2,362.00	5426	0.44	-0.38	0.28	0.49	-0.48	-0.2	0.4	0.4	0	-0.24	-0.6	-0.57	-0.51	-0.69	-0.74	-1.14
1	1	1	2	2	0	2	0	1	2.95	1	0	2	brushoff	0	1	2	0	0.33	0.27	0.33	5.43	1	3	2	2	1	0.33	10	6	1.32	1.24	0	6990	0	-0.01	-1.52	-1.2	-0.51	-0.65	0	0	0	-0.24	-0.27	-0.79	1.23	-1.65	-0.41	Na
1	1	1	2	68	0	68	0	0	1.62	0	0	2	pencap	1	3	7	0	0.36	0.3	0.39	5.05	0	3	2	2	1	0.33	7	7	1.64	1.93	0	5710	0	0.17	-1.1	-0.22	-0.18	0.87	0.16	0.16	0	0	-2.83	-0.52	0.18	-0.43	0.28	Na
1	1	1	2	82	0	82	0	0	1.82	0	0	2	remove-pencap	0	2	4	0	0.34	0.29	0.41	4.84	1	3	2	2	1	0.33	6	4	1.54	0.98	0	5070	0	0.3	-0.67	-0.23	-0.07	-0.91	0.16	0	0.16	0	-2.83	-0.46	-0.16	-1.15	-0.59	Na
1	1	1	2	4	0	4	0	0	1.3	1	0	3	ring	1	1	3	1	0.29	0.28	0.35	4.99	2	3	2	2	1	0.33	6	3	1.88	1.1	2,388.00	8403	0.28	-0.23	-0.79	-0.19	-0.17	-0.08	0.28	0.24	0.17	2.57	0.83	0.73	0.06	-0.31	-0.45	Na
1	1	1	2	58	0	58	0	0	1.1	1	0	3	staple	1	3	10	1	0.14	0.28	0.14	3.93	0	2	0	2	1	1	13	6	0.86	0.65	3,305.00	8455	0.39	-1.83	-1.42	-1.8	-0.96	-1.09	-5.83	-5.83	0	2.45	5.29	0.46	-0.82	-1.56	-1.2	Na
1	1	1	2	98	0	98	0	0	1.48	1	0	3	sunglasses	0	2	5	1	0.51	0.53	0.48	5.84	4	3	2	2	1	0.33	6	6	2.8	1.16	2,957.00	5865	0.5	0.1	-0.11	-0.43	-0.41	-2.46	0.17	0.17	0	0.03	1.37	-0.27	-1.03	0.23	-1.18	Na
1	1	1	2	12	0	12	0	1	2.53	0	0	4	crumple	0	1	2	0	0.23	0.47	0.04	4.67	0	3	2	2	1	0.33	9	8	2.17	1.66	0	5363	0	-1.79	0.56	-2.73	-0.79	-0.68	0	0	0	-0.45	-0.82	-0.22	-0.64	-0.61	0.12	Na
1	1	1	2	73	0	73	0	1	1.43	1	0	4	erase	0	2	4	0	0.36	0.41	0.05	5.22	0	3	2	2	1	0.33	13	5	1.53	3.01	0	5466	0	0.26	0.01	-2.63	-0.72	-0.5	0	0	0	1.5	0.92	-1.14	-1.13	-1.14	2.6	Na
1	1	1	2	87	0	87	0	1	1.2	1	0	4	write	1	3	7	0	0.35	0.53	0.05	6.86	0	3	2	2	1	0.33	13	12	2.14	3.95	0	5977	0	0.37	1.32	-2.36	-0.23	-0.58	0.3	0.3	0	-1.2	0.09	-0.76	0.32	-0.64	2.86	Na
1	1	1	2	59	0	59	0	1	1.78	1	0	5	apple	1	2	3	0	0.37	0.25	0.03	2.95	2	3	2	2	1	0.33	6	1	0.76	3.31	0	4174	0	0.73	-2.3	-2.74	-1.28	-0.15	0.3	0.34	0	-0.09	0.14	-0.82	-1.19	-1.7	2.48	Na
1	1	1	2	107	0	107	0	0	1.82	1	0	5	brush	0	1	2	0	0.55	0.49	0.06	9.92	5	3	2	2	1	0.33	12	7	1.3	8.52	0	7276	0	0.75	-1.71	-2.43	-0.01	-1.94	0.65	0.65	0	-0.86	-1.16	-0.32	0.04	-1.25	4.52	Na
1	1	1	2	33	0	33	0	1	1.62	1	0	5	stamp	0	3	6	0	0.25	0.43	0.03	4.31	2	3	2	2	1	0.33	6	3	1.03	3.23	0	5812	0	-1.05	-0.4	-2.88	-0.81	-0.44	0	0	0	0.55	1.15	-1.03	-0.98	-1.35	1.62	Na
1	1	1	2	90	0	90	0	0	1.77	0	0	6	bottle	1	1	2	1	Na	Na	Na	Na	Na	Na	Na	Na	Na	Na	Na	Na	Na	Na	599	2632	0.23	Na	Na	Na	Na	Na	Na	Na	Na	Na	Na	Na	Na	Na	Na	Na
1	1	1	2	47	0	47	0	1	0.63	1	0	6	brush	0	2	4	1	Na	Na	Na	Na	Na	Na	Na	Na	Na	Na	Na	Na	Na	Na	2,635.00	4880	0.54	Na	Na	Na	Na	Na	Na	Na	Na	Na	Na	Na	Na	Na	Na	Na
1	1	1	2	28	0	28	0	1	2.43	1	0	6	hat	0	3	2	1	Na	Na	Na	Na	Na	Na	Na	Na	Na	Na	Na	Na	Na	Na	1,564.00	3062	0.51	Na	Na	Na	Na	Na	Na	Na	Na	Na	Na	Na	Na	Na	Na	Na
1	1	1	2	35	0	35	0	0	1.05	1	0	7	scrub	1	3	5	1	Na	Na	Na	Na	Na	Na	Na	Na	Na	Na	Na	Na	Na	Na	2,361.00	5537	0.43	Na	Na	Na	Na	Na	Na	Na	Na	Na	Na	Na	Na	Na	Na	Na
1	1	1	2	67	0	67	0	1	0.98	1	0	7	shuffle	0	2	4	1	Na	Na	Na	Na	Na	Na	Na	Na	Na	Na	Na	Na	Na	Na	2,786.00	5756	0.48	Na	Na	Na	Na	Na	Na	Na	Na	Na	Na	Na	Na	Na	Na	Na
1	1	1	2	103	0	103	0	1	1.7	0	0	7	stamp	0	1	2	1	Na	Na	Na	Na	Na	Na	Na	Na	Na	Na	Na	Na	Na	Na	1,489.00	5617	0.27	Na	Na	Na	Na	Na	Na	Na	Na	Na	Na	Na	Na	Na	Na	Na
1	1	1	2	64	0	64	0	0	2.18	1	0	8	stamp	1	1	2	0	Na	Na	Na	Na	Na	Na	Na	Na	Na	Na	Na	Na	Na	Na	0	7021	0	Na	Na	Na	Na	Na	Na	Na	Na	Na	Na	Na	Na	Na	Na	Na
1	1	1	2	39	0	39	0	0	2.2	1	0	8	staple	1	2	5	0	Na	Na	Na	Na	Na	Na	Na	Na	Na	Na	Na	Na	Na	Na	0	6354	0	Na	Na	Na	Na	Na	Na	Na	Na	Na	Na	Na	Na	Na	Na	Na
1	1	1	2	95	0	95	0	1	1.08	1	0	8	tear	0	3	7	0	Na	Na	Na	Na	Na	Na	Na	Na	Na	Na	Na	Na	Na	Na	0	7273	0	Na	Na	Na	Na	Na	Na	Na	Na	Na	Na	Na	Na	Na	Na	Na
1	1	1	2	36	0	36	0	1	1.33	1	0	9	cut	0	3	8	1	0.51	0.5	0.47	6.49	4	3	2	2	4	1	12	4	2.51	1.02	941	8000	0.12	1.65	0.41	0.36	0.26	1.86	0.17	0.17	0	-0.36	-0.65	0.2	-0.83	0.39	-0.55	-0.53
1	1	1	2	76	0	76	0	0	1.07	1	0	9	hat	0	2	9	1	0.66	0.75	0.5	9.39	5	3	2	2	5	1.77	14	10	2.59	1.78	3,028.00	10256	0.3	0.96	0.95	-0.41	2.24	0.34	0.48	0.48	0	1.24	1.06	2.81	2.48	0.2	0.1	1.4
1	1	1	2	94	0	94	0	0	1.52	1	0	9	jar	1	1	3	1	0.47	0.49	0.53	8.21	4	3	2	2	5	0.83	11	9	1.87	2.54	6,227.00	9000	0.69	1.19	0.65	0.5	1.4	2.33	0	0	0.17	0.66	-0.34	0.3	1.5	-0.3	2.13	-0.18
1	1	1	2	100	0	100	0	0	1.27	1	0	10	cut	1	1	2	0	0.38	0.25	0.25	3.3	0	3	2	2	3	2.37	9	5	0.9	1.23	0	6708	0	0.36	-2.16	-1.22	-1.22	-0.93	0.17	0.17	0	-0.75	0.95	-0.56	-0.41	-1.84	-0.31	-0.5
1	1	1	2	9	0	9	0	0	2.28	1	0	10	shuffle	1	3	7	0	0.18	0.25	0.47	6.23	0	3	2	2	4	0.43	10	8	2.68	1.27	0	7896	0	-2.04	-1.53	-0.51	-0.64	-1.12	0.17	0.17	0	0.18	-0.63	-0.66	-0.28	0.11	-0.46	1.85
1	1	1	2	77	0	77	0	0	1.73	1	0	10	write	0	2	7	0	0.29	0.29	0.34	5.19	0	3	2	2	6	2.4	11	8	2.31	1.27	0	8520	0	-0.06	-1.18	-0.77	-0.81	-0.58	0.3	0.3	0	0.43	0.93	-0.51	0.32	-0.45	-0.35	1.31
1	1	1	2	0	0	0	0	1	2.13	1	0	11	bottle	0	1	3	0	0.28	0.42	0.27	2.78	2	3	2	2	7	2.4	5	3	1.98	0.82	0	5500	0	-0.91	-0.61	-0.97	-1.01	-0.69	0	0	0	1.41	1.14	-0.99	-0.77	-0.5	-0.66	0.89
1	1	1	2	52	0	52	0	1	0.6	1	0	11	cut	1	2	4	0	0.23	0.31	0.41	4.74	0	3	2	2	2	0.53	7	4	1.88	0.91	0	5658	0	-1.18	-1.62	-0.12	-0.55	-0.93	0.17	0.17	0	-1.14	-1.2	-1.06	-0.83	-0.48	-0.68	0.01
1	1	1	2	113	0	113	0	1	1.32	1	0	11	hammer	1	3	7	0	0.24	0.36	0.38	5.35	2	3	2	2	3	0.73	12	4	2.27	0.84	0	8000	0	-0.66	-1.18	-0.83	-0.62	-0.47	0.35	0.35	0	-0.12	-0.49	0.15	-0.35	-0.36	-1.08	0.06
1	1	1	2	15	0	15	0	1	1.1	1	0	12	bread	1	2	5	1	0.23	0.47	0.42	5.08	0	3	2	2	4	1.03	14	6	2.12	1.33	0	7250	0	-1.1	0.41	-0.29	-0.65	-0.46	0	0	0	-0.11	-0.18	0.16	-0.15	-0.5	-0.23	-0.06
1	1	1	2	51	0	51	0	0	0.52	1	0	12	ring	1	3	5	1	0.34	0.32	0.46	4.35	0	3	2	2	2	0.83	10	4	2.56	0.9	744	5500	0.14	0.37	-0.41	-0.16	-0.18	-0.81	0.28	0.24	0.17	-0.99	-0.63	0.14	-0.32	-0.18	-0.77	-0.14
1	1	1	2	116	0	116	0	1	1.63	1	0	12	stir	0	1	2	1	0.16	0.51	0.42	4.65	0	3	2	2	2	1.57	9	3	2.09	1.56	0	6078	0	-1.07	0.26	0.01	-0.49	-1.2	0.3	0.3	0	-1.25	0.14	-0.24	-0.61	-0.3	0.15	-0.95
1	Na	Na	2	3	0	3	0	1	3.83	1	0	13	pencap	1	1	3	1	0.32	0.3	0.38	4.37	2	3	2	2	6	1.87	9	6	1.4	1.5	0	6417	0	-0.22	-1.14	-0.23	-0.2	0.78	0.17	0.17	0	1.19	1.24	-0.07	0.29	-0.5	-0.33	-1.08
1	1	1	2	108	0	108	0	1	0.6	1	0	13	ring	0	2	4	1	0.29	0.33	0.43	4.75	2	3	2	2	6	1.23	10	5	2.2	1.02	0	6812	0	-0.28	-0.36	-0.17	-0.17	0.65	0.28	0.24	0.17	0.79	-0.11	0.14	0.06	-0.25	-0.57	-0.41
1	1	1	2	53	0	53	0	0	2.18	1	0	13	stack	1	3	6	1	0.38	0.36	0.52	5.36	2	3	2	2	4	0.53	9	4	1.81	2.33	0	6000	0	0.22	-0.77	0.04	-0.74	0.87	0.23	0.17	0.17	-0.18	-0.81	-0.65	-1.04	-0.58	1.02	-1.31
1	Na	Na	2	22	0	22	0	0	3.27	1	0	14	bread	1	2	5	0	0.38	0.56	0.41	5.08	0	3	2	2	4	1	13	5	1.31	1.24	0	7216	0	0.22	1.26	-0.35	-0.65	-0.46	0	0	0	-0.11	-0.22	-0.03	-0.59	-1.38	-0.36	-1.59
1	1	1	2	60	0	60	0	1	1.02	1	0	14	crumple	1	3	5	0	0.43	0.42	0.54	6.13	2	3	2	2	3	0.4	10	5	1.2	1.55	0	6568	0	0.81	0.07	0.11	-0.13	0.85	0	0	0	-0.45	-1.01	-0.22	-0.27	-1.69	-0.05	-1.6
1	1	1	2	81	0	81	0	0	2.12	1	0	14	steep	0	1	1	0	0.16	0.51	0.48	5.09	2	3	2	2	1	0.1	7	5	1.69	0.76	0	6108	0	-0.9	-0.16	0.23	-0.51	-0.2	0.4	0.4	0	-1.14	-1.2	-1.1	-0.19	-0.61	-1.26	-0.54
1	1	1	2	96	0	96	0	1	1.28	1	0	15	crumple	1	3	7	1	0.34	0.53	0.62	8.63	4	3	2	2	3	0.67	12	7	2.86	1.77	4,217.00	7510	0.56	-0.38	1.17	0.52	1	2.39	0	0	0	-0.45	-0.5	0.41	0.46	0.17	0.28	-0.15
1	1	1	2	65	0	65	0	0	1.72	1	0	15	measure	0	1	4	1	0.32	0.43	0.56	10.07	2	3	2	2	6	2.07	15	8	3.79	1.36	2,791.00	9533	0.29	-0.9	-0.06	0.54	0.74	0.9	0	0	0	0.12	0.19	0.45	0.04	1.06	-0.5	0.18
1	1	1	2	19	0	19	0	0	1.4	1	0	15	sunglasses	0	2	7	1	0.5	0.56	0.48	4.34	4	3	2	2	3	1.9	6	3	2.72	1.76	4,960.00	8685	0.57	0.03	0.23	-0.45	-1.26	0.07	0.17	0.17	0	-0.46	1.27	-1.39	-1.62	0.15	0.49	0.87
1	1	1	2	84	0	84	0	1	1.5	1	0	16	apple	1	2	2	0	0.24	0.31	0.34	2.65	0	3	2	2	1	1.03	6	3	1.51	0.94	0	4255	0	-1.24	-0.48	-0.69	-1.52	-0.87	0.17	0	0.17	-1.56	-0.12	-1.12	-1.29	-1.22	-0.68	-0.45
1	1	1	2	46	0	46	0	1	0.68	1	0	16	lock	0	3	5	0	0.24	0.29	0.37	3.03	0	3	2	2	1	0.77	4	7	2.15	1.16	0	4511	0	-1.41	-1.19	-0.53	-1.41	-1.06	0	0	0.17	-1.42	-0.45	-1.83	0.59	-0.16	-0.4	1.02
1	1	1	2	26	0	26	0	1	2.75	0	0	16	stack	0	1	2	0	0.31	0.15	0.28	2.81	0	1	2	0	3	1.4	3	5	1.11	1.04	0	5979	0	-0.58	-2.69	-1.26	-1.54	-1.15	-5.2	0.17	-5.83	-0.53	0.09	-1.82	-0.76	-1.22	-1.09	1.2
1	1	1	2	114	0	114	0	1	0.73	1	0	17	dice	1	1	3	1	0.01	0.22	0.47	3.89	0	2	0	2	5	1.2	7	0	2.01	0.13	0	5237	0	-1.84	-1.63	-0.48	-0.9	-0.82	-1.84	-1.77	0	1	0.35	-0.85	-1.75	-0.72	-1.26	-0.98
1	1	1	2	55	0	55	0	1	0.93	1	0	17	lock	0	3	5	1	0.43	0.61	0.5	4.96	0	3	2	2	4	0.83	8	7	4.66	1.51	0	6500	0	1.56	1.89	-0.13	-0.18	-0.68	0	0	0	-0.51	-0.85	-0.94	0.51	0.28	0.93	2.27
1	Na	Na	2	11	0	11	0	1	3.87	1	0	17	pencap	0	2	3	1	0.29	0.6	0.66	5.28	0	3	2	2	2	0.37	9	6	4.3	1.24	0	4973	0	-0.53	1.48	-0.09	-0.17	-0.87	0.17	0.17	0	-0.7	-0.92	-0.07	0.29	0.26	-0.72	0.52
1	1	1	2	20	0	20	0	1	2.68	1	0	18	remove-pencap	0	3	5	1	0.41	0.43	0.5	5.46	0	3	2	2	4	1.03	10	5	2.3	1.54	327	5750	0.06	1.34	0.51	0.31	0.33	-0.87	0.17	0	0.17	0.14	-0.12	0.45	0	-0.18	0.7	0.15
1	Na	Na	2	79	0	79	0	1	3.2	1	0	18	scrub	0	1	1	1	0.42	0.54	0.99	10.84	0	3	2	2	3	0.53	15	3	6.35	2	0	6491	0	0.42	0.12	1.04	0.13	-0.65	0.44	0.44	0	0.18	-0.61	0.13	-0.97	2.71	0.06	0.96
1	1	1	2	109	0	109	0	1	1.68	0	0	18	stamp	1	2	4	1	0.38	0.47	0.46	3.39	0	3	2	2	3	1.03	7	2	1.72	1.87	529	4316	0.12	0.25	-0.04	-0.28	-1.2	-1.24	0	0	0	-0.35	-0.08	-0.77	-1.34	-0.61	0.05	-1.03
1	1	1	2	118	0	118	0	1	1.78	1	0	19	bread	0	3	1	0	0.42	0.56	0.49	4.2	0	3	2	2	1	0.63	5	6	2.21	0.82	715	5276	0.14	0.53	1.25	0.2	-0.99	-0.46	0	0	0	-1.1	-0.66	-1.55	-0.15	-0.4	-0.92	-0.55
1	1	1	2	57	0	57	0	0	1.58	1	0	19	pour	1	1	3	0	0.41	0.54	0.46	4.04	2	3	2	2	3	1.2	4	6	1.88	2.31	1,017.00	5000	0.2	0.26	0.42	0.1	-1.05	-0.24	0.17	0.17	0	-0.7	-0.5	-1.66	-0.03	-0.51	-0.03	0.11
1	1	1	2	32	0	32	0	0	0.52	1	0	19	stir	0	2	3	0	0.53	0.59	0.77	6.69	0	3	2	2	1	0.2	7	8	1.77	2.02	668	5000	0.13	1.84	1.09	2.4	0.55	-1.2	0.3	0.3	0	-1.68	-1.55	-0.87	1.03	-0.53	1.22	-0.96
1	1	1	2	50	0	50	0	0	1.57	1	0	20	dice	0	2	2	0	0.17	0.5	0.5	4.57	0	3	2	2	0	0	10	4	1.53	0.86	0	4745	0	-0.78	0.79	-0.28	-0.62	-0.82	0.53	0.59	0	-1.73	-1.56	0.33	-0.18	-1.18	-0.66	-0.89
1	1	1	2	25	0	25	0	0	1.55	1	0	20	pour	0	1	5	0	0.26	0.54	0.48	4.81	2	3	2	2	2	0.3	11	5	1.72	1.42	0	6054	0	-1.04	0.47	0.19	-0.68	-0.24	0.17	0.17	0	-1.16	-1.26	0.53	-0.44	-0.69	-1	-0.86
1	1	1	2	102	0	102	0	0	1.1	0	0	20	staple	1	3	5	0	0.39	0.56	0.57	5.92	0	3	2	2	0	0	11	5	1.75	1.12	0	6054	0	0.46	1.11	0.66	-0.28	-1.09	0.17	0.17	0	-1.68	-0.87	-0.2	-0.52	-0.79	-0.48	-2
1	1	1	2	7	0	7	0	0	2.07	1	0	21	bottle	1	2	8	1	0.63	0.43	0.44	6.07	4	3	2	2	3	0.77	10	7	1.56	2.78	2,589.00	8037	0.32	2.48	-0.46	0.11	0.55	1.29	0	0	0	-0.42	-0.59	0.66	1.28	-1.05	1.72	-0.34
1	1	1	2	56	0	56	0	0	1.38	1	0	21	hammer	1	3	3	1	0.16	0.35	0.43	6.2	2	3	2	2	2	0.47	10	6	2.1	1.43	737	7710	0.1	-1.21	-1.27	-0.6	-0.31	-0.47	0.35	0.35	0	-0.64	-0.95	-0.42	0.39	-0.55	-0.54	-0.22
1	1	1	2	106	0	106	0	1	1.6	1	0	21	pour	0	1	4	1	0.44	0.46	0.45	8.48	4	3	2	2	7	2.43	11	9	3.07	2.92	1,127.00	10447	0.11	0.45	-0.5	0.01	1.04	1.52	0.17	0.17	0	1.16	0.54	0.53	1.17	0.82	0.62	1.3
1	1	1	2	83	0	83	0	0	1.12	1	0	22	apple	0	3	1	0	0.36	0.47	0.46	3.24	2	3	2	2	2	1.07	4	3	1.12	1.69	0	4520	0	0.66	-0.17	-0.09	-1.06	0.63	0.3	0.34	0	-0.66	0.26	-1.69	-0.25	-1.28	-0.01	-1.29
1	1	1	2	48	0	48	0	0	2.2	1	0	22	brushoff	1	1	4	0	0.31	0.51	0.6	6.4	0	3	2	2	0	0	9	8	1.65	1.47	0	6687	0	-0.19	0.81	0	-0.15	-0.56	0	0	0	-1.7	-1.26	-0.4	0.86	-1.32	-0.14	-1.53
1	1	1	2	13	0	13	0	0	1.5	1	0	22	tear	1	2	6	0	0.39	0.38	0.49	5.04	2	3	2	2	4	0.83	6	8	1.14	1.31	0	6208	0	-0.16	-0.76	-0.16	-0.45	0.3	0	0	0	0.3	-0.31	-1.04	1	-1.62	-0.51	-1.39
1	1	1	2	30	0	30	0	0	1.72	1	0	23	cut	0	3	3	0	0.33	0.38	0.4	4.45	2	3	2	2	3	0.8	5	8	1.59	2.06	0	6324	0	-0.14	-0.87	-0.15	-0.69	0.46	0.17	0.17	0	-0.75	-0.88	-1.56	0.88	-0.88	0.68	0.74
1	1	1	2	44	0	44	0	1	1.9	0	0	23	remove-pencap	1	1	5	0	0.3	0.22	0.44	3.97	4	3	2	2	5	1.57	6	4	3.58	1.14	565	5068	0.11	-0.27	-1.34	-0.04	-0.65	2.25	0.17	0	0.17	0.71	0.72	-1.12	-0.65	1.52	-0.22	1.57
1	1	1	2	115	0	115	0	0	0.7	1	0	23	steep	1	2	1	0	0.38	0.43	0.49	5.9	4	3	2	2	2	1.3	9	6	1.14	1.9	838	7244	0.12	0.76	-1	0.29	-0.17	1.58	0.4	0.4	0	-0.84	-0.22	-0.57	0.13	-1.01	0.84	-0.4
1	1	1	2	31	0	31	0	1	1.73	1	0	24	jar	1	1	4	0	0.42	0.49	0.44	4.76	0	3	2	2	5	1.17	9	5	2.86	0.9	0	6000	0	0.64	0.61	-0.07	-0.47	-1.06	0	0	0.17	0.66	0.23	-0.3	-0.32	0.19	-0.88	0.46
1	1	1	2	86	0	86	0	0	1.4	1	0	24	lock	0	2	6	0	0.36	0.42	0.44	5.34	2	3	2	2	4	1.3	10	5	2.08	1.12	0	6000	0	0.53	0.24	-0.16	-0.17	0.85	0	0	0	-0.51	-0.27	-0.38	-0.31	-0.27	-0.19	-0.15
1	1	1	2	45	0	45	0	1	1	1	0	24	stir	1	3	2	0	0.45	0.52	0.46	5.55	2	3	2	2	10	1.87	10	3	2.3	2.35	0	6787	0	1.23	0.31	0.28	-0.03	0.32	0.3	0.3	0	2.21	0.52	0.08	-0.61	-0.14	1.99	-0.53
1	1	1	2	29	0	29	0	0	2.4	0	0	25	brush	1	1	5	1	0.17	0.61	0.45	6.39	5	3	2	2	5	1	12	2	1.49	1.18	6,044.00	8532	0.71	-0.85	-0.3	-0.76	-0.54	0.65	0.65	0.65	0	1.23	0.49	-0.32	-0.63	-1.1	-0.52	-0.76
1	1	1	2	49	0	49	0	1	0.62	1	0	25	hat	1	2	7	1	0.13	0.61	0.48	5.5	5	2	0	2	3	1.27	10	7	1.81	0.71	4,814.00	6541	0.74	-1.33	-0.42	-0.51	-0.22	0.34	-2.01	-2.01	0	-0.07	0.32	1.03	1.2	-0.58	-1.3	-0.39
1	1	1	2	105	0	105	0	1	0.7	1	0	25	jar	0	3	2	1	0.26	0.37	0.31	4.12	2	3	2	2	8	1.83	8	4	1.45	0.95	4,468.00	8407	0.53	-1.18	-0.43	-0.92	-0.82	0.64	0	0	0.17	2.23	1.36	-0.61	-0.77	-0.5	-0.78	0.03
1	1	1	2	14	0	14	0	1	2.47	0	0	26	dice	0	1	7	1	0.4	0.42	0.53	6.39	2	3	2	2	4	1.43	8	5	2.56	2.08	1,262.00	6570	0.19	0.68	0.1	-0.11	0.13	0.82	0.53	0.59	0	0.46	0.73	-0.46	0.22	-0.19	0.35	0.66
1	1	1	2	42	0	42	0	0	1.1	1	0	26	jar	1	3	6	1	0.31	0.5	0.38	5.27	2	3	2	2	3	0.67	13	3	1.99	0.7	2,986.00	7064	0.42	-0.55	0.71	-0.45	-0.19	0.64	0	0	0.17	-0.38	-0.62	0.91	-1.22	-0.24	-1.25	-0.2
1	1	1	2	101	0	101	0	0	0.42	1	0	26	peel	1	2	6	1	0.49	0.44	0.58	8.64	2	3	2	2	2	2.1	9	10	1.54	2.55	3,040.00	7978	0.38	1.1	-0.44	0.34	0.13	-0.11	0	0	0	-1.01	1.18	-1.06	0.51	-1.07	1.02	0.26
1	1	1	2	5	0	5	0	1	2.53	1	0	27	measure	0	3	2	0	0.42	0.35	0.44	4.6	0	3	2	2	2	0.8	10	6	2.4	1.05	0	6200	0	0.2	-0.71	-0.26	-1.04	-0.76	0	0	0	-1.47	-0.96	-1.08	-0.46	-0.45	-1.15	0.55
1	1	1	2	88	0	88	0	1	1.53	1	0	27	scrub	0	1	4	0	0.12	0.31	0.5	5.09	0	2	0	2	4	0.4	11	4	1.89	0.86	0	6300	0	-1.62	-1.5	-0.91	-1.18	-0.65	-2.2	-2.2	0	0.81	-0.86	-0.76	-0.72	-1.05	-1.46	-0.11
1	1	1	2	54	0	54	0	0	0.95	0	0	27	squeeze	1	2	2	0	0.36	0.49	0.51	5.27	0	3	2	2	4	1.2	9	5	1.51	1.73	0	6501	0	-0.04	0.32	0.23	-0.62	-1.19	0.24	0.24	0	-0.16	-0.12	-0.86	-0.5	-1.03	-0.09	-1.27
1	1	1	2	37	0	37	0	1	1.65	1	0	28	apple	0	2	6	1	0.3	0.53	0.73	6.14	2	3	2	2	1	0.27	10	1	4.29	1.81	834	4830	0.17	0	0.41	1.56	1.15	0.63	0.3	0.34	0	-1.22	-1.13	0.92	-1.19	2.47	0.16	0.15
1	1	1	2	74	0	74	0	1	1.72	1	0	28	bottle	0	3	2	1	0.27	0.42	0.87	8.78	2	3	2	2	1	0.23	13	4	4.73	0.91	1,025.00	6042	0.17	-0.96	-0.59	2.74	1.84	-0.69	0	0	0	-1.34	-1.15	1.65	-0.26	3.11	-0.56	-0.75
1	1	1	2	119	0	119	0	1	2.2	1	0	28	tear	1	1	3	1	0.43	0.53	0.81	9.01	2	3	2	2	0	0	11	10	2.44	1.78	1,611.00	5830	0.28	0.15	0.68	1.88	1.99	0.3	0	0	0	-1.88	-1.69	0.83	1.92	0.07	0.35	-0.77
1	1	1	2	38	0	38	0	1	1.33	1	0	29	fold	0	3	3	0	0.41	0.42	0.5	3.05	0	3	2	2	3	0.37	5	3	1.8	1.21	0	3603	0	0.88	0.19	0.02	-1.28	-0.54	0.17	0	0.17	-0.28	-0.97	-1.67	-0.95	-0.95	-0.26	-0.31
1	1	1	2	66	0	66	0	0	1	1	0	29	shuffle	0	2	1	0	0.34	0.38	0.51	3.5	0	3	2	2	3	0.33	6	4	1.53	1.16	0	4035	0	-0.08	0.01	-0.25	-1.28	-1.12	0.17	0.17	0	-0.18	-0.75	-1.21	-1.1	-1.69	-0.61	-0.29
1	1	1	2	80	0	80	0	1	1.8	1	0	29	stack	1	1	2	0	0.32	0.58	0.64	4.74	0	3	2	2	2	0.43	7	5	1.81	1.14	0	4327	0	-0.45	1.1	0.69	-0.93	-1.15	0.23	0.17	0.17	-0.87	-0.91	-1.04	-0.76	-0.58	-0.92	-1.29
1	1	1	2	6	0	6	0	0	2.62	1	0	30	lock	1	1	5	0	0.36	0.44	0.54	4.83	0	3	2	2	2	0.37	9	5	1.68	1.13	0	5660	0	0.47	0.38	-0.11	-0.19	-0.68	0	0	0	-1.34	-1.42	-0.66	-0.31	-0.35	-0.15	-1.73
1	1	1	2	72	0	72	0	0	1.25	1	0	30	measure	1	3	2	0	0.44	0.52	0.75	6.76	0	3	2	2	1	0.17	12	3	2.3	2.4	0	5553	0	0.39	0.65	1.79	-0.34	-0.76	0	0	0	-1.87	-1.53	-0.47	-1.22	-0.56	1.7	-1.44
1	1	1	2	93	0	93	0	0	2.32	1	0	30	pencap	0	2	2	0	0.41	0.44	0.62	5.03	0	3	2	2	0	0	8	5	2.21	2.25	0	4890	0	0.61	0.06	-0.1	-0.18	-0.87	0.17	0.17	0	-1.64	-1.45	-0.45	-0.26	-0.29	0.74	-1.06
1	1	1	2	112	0	112	0	0	1.82	1	0	31	erase	1	1	4	0	0.38	0.5	0.46	4.76	0	3	2	2	2	0.53	9	3	1.86	1.6	0	6146	0	0.48	0.95	-0.36	-0.88	-0.5	0	0	0	-0.93	-0.73	-0.68	-1.53	-0.86	0.28	-0.59
1	1	1	2	41	0	41	0	0	1.7	1	0	31	fold	1	2	7	0	0.15	0.37	0.43	4.36	0	3	2	2	6	1.8	9	4	2.29	0.66	0	6020	0	-1.75	-0.24	-0.39	-0.82	-0.54	0.17	0	0.17	0.69	0.61	-0.64	-0.65	-0.43	-1.27	-1.07
1	Na	Na	2	21	0	21	0	0	3	0	0	31	squeeze	0	3	7	0	0.35	0.55	0.44	4.87	0	3	2	2	4	1.37	10	6	2.02	1.33	0	6687	0	-0.15	0.9	-0.21	-0.77	-1.19	0.24	0.24	0	-0.16	0.01	-0.64	-0.17	-0.56	-0.73	-0.8
1	1	1	2	43	0	43	0	0	1.28	1	0	32	bread	0	3	7	1	0.26	0.21	0.46	5.53	0	3	2	2	3	0.6	14	2	4.77	1.24	2,457.00	7723	0.32	-0.84	-2.09	0.01	-0.48	-0.46	0	0	0	-0.44	-0.7	0.16	-1.92	2.37	-0.35	2.1
1	1	1	2	18	0	18	0	0	2.32	0	0	32	remove-pencap	1	2	3	1	0.28	0.33	0.38	3.58	2	3	2	2	4	1.57	8	3	1.59	1.68	2,278.00	5595	0.41	-0.59	-0.35	-0.45	-0.91	0.69	0.17	0	0.17	0.14	0.72	-0.34	-1.29	-1.13	1.01	-0.67
1	1	1	2	85	0	85	0	0	2.1	1	0	32	ring	0	1	2	1	0.3	0.29	0.42	4.4	2	3	2	2	4	1.47	10	4	4.07	0.85	1,736.00	5171	0.34	-0.14	-0.73	-0.17	-0.18	0.65	0.28	0.24	0.17	-0.1	0.19	0.14	-0.32	0.11	-0.84	0.91
1	1	1	2	110	0	110	0	1	2.95	1	0	33	brushoff	0	1	2	1	0.3	0.47	0.42	4.92	2	3	2	2	2	0.27	8	5	2.06	0.98	194	6400	0.03	-0.32	0.4	-0.83	-0.72	0.98	0	0	0	-0.49	-0.82	-0.73	-0.47	-0.79	-0.72	0.42
1	1	1	2	40	0	40	0	1	1.25	1	0	33	pour	1	2	3	1	0.54	0.56	0.71	7.66	2	3	2	2	2	0.33	11	7	3.99	1.99	0	6234	0	1.29	0.71	1.76	0.65	-0.24	0.17	0.17	0	-1.16	-1.23	0.53	0.37	1.85	-0.38	-0.04
1	1	1	2	8	0	8	0	0	1.32	1	0	33	steep	1	3	7	1	0.55	0.54	0.38	5.43	2	3	2	2	3	1.63	8	8	2.01	1.81	596	7830	0.08	1.94	0.18	-0.39	-0.37	-0.2	0.4	0.4	0	-0.54	0.06	-0.84	0.78	-0.37	0.69	0.61
1	1	1	2	91	0	91	0	0	0.8	1	0	34	hat	0	2	3	1	0.06	0.75	0.94	7.16	5	2	0	2	1	0.23	10	0	4.84	2.49	2,102.00	4277	0.49	-1.63	0.92	1.84	0.84	0.34	-2.01	-2.01	0	-1.38	-1.21	1.03	-1.79	2.46	1.02	-0.38
1	1	1	2	71	0	71	0	1	1.9	1	0	34	sunglasses	1	1	2	1	0.5	0.47	0.67	5.59	4	3	2	2	4	0.83	7	4	3.37	1.64	3,060.00	5531	0.55	0.05	-0.71	0.59	-0.55	0.07	0.17	0.17	0	0.03	-0.31	-1.02	-1.03	0.85	0.17	0.56
1	1	1	2	17	0	17	0	0	2.35	1	0	34	write	0	3	6	1	0.31	0.48	0.51	5.74	2	3	2	2	4	1.37	12	4	2.2	2.11	2,021.00	5830	0.35	0.08	0.76	0.18	-0.62	1.32	0.3	0.3	0	-0.38	-0.16	-0.27	-0.8	-0.57	0.65	-0.03
1	Na	Na	2	24	0	24	0	0	3.98	0	0	35	erase	1	1	2	0	0.28	0.33	0.36	4.02	0	3	2	2	7	1.53	8	8	2.4	0.62	0	6660	0	-0.52	-0.81	-0.91	-1.14	-0.5	0	0	0	1.5	0.58	-0.91	0.47	-0.4	-1.33	0.39
1	1	1	2	62	0	62	0	1	1.17	1	0	35	hammer	0	2	4	0	0.36	0.47	0.73	7.12	2	3	2	2	1	0.2	9	5	2.97	2.09	0	6298	0	0.22	-0.14	0.83	0.03	-0.47	0.35	0.35	0	-1.17	-1.41	-0.71	0.02	0.39	0.06	0.09
1	1	1	2	117	0	117	0	1	1.45	1	0	35	squeeze	0	3	8	0	0.44	0.47	0.61	8.8	0	3	2	2	0	0	15	9	2.43	1.32	0	8766	0	0.58	0.08	0.88	0.74	-1.19	0.24	0.24	0	-1.62	-1.09	0.5	0.83	-0.18	-0.73	-0.65
1	1	1	2	92	0	92	0	0	0.6	1	0	36	brush	1	2	6	0	0.36	0.63	0.59	8.33	5	3	2	2	2	0.93	13	6	2.43	2.06	450	8200	0.05	-0.05	-0.04	-0.13	-0.25	0.65	0.65	0.65	0	-0.33	0.37	-0.19	-0.09	-0.39	0.09	0.06
1	1	1	2	69	0	69	0	0	2.12	1	0	36	sunglasses	0	1	5	0	0.3	0.53	0.53	6.93	4	3	2	2	4	0.83	10	7	3.53	1.71	0	9021	0	-1.7	-0.1	-0.18	0.2	0.07	0.17	0.17	0	0.03	-0.31	0.1	0.74	1.02	0.37	1.48
1	1	1	2	23	0	23	0	1	1.2	1	0	36	write	1	3	8	0	0.44	0.48	0.53	7.63	2	3	2	2	6	0.9	15	7	3.01	1.91	0	8121	0	1.04	0.79	0.3	0.03	1.32	0.3	0.3	0	0.43	-0.65	0.47	0.04	0.33	0.41	0.7
1	1	1	2	34	0	34	0	1	2.62	1	0	37	hammer	0	2	5	1	0.41	0.52	0.65	9.48	2	3	2	2	3	0.63	13	7	2.17	2.91	239	7744	0.03	0.58	0.36	0.46	0.89	-0.47	0.35	0.35	0	-0.12	-0.67	0.44	0.76	-0.47	0.8	-0.59
1	1	1	2	89	0	89	0	1	0.9	1	0	37	shuffle	1	1	3	1	0.43	0.52	0.55	10.47	2	3	2	2	7	2.3	17	9	3.56	1.11	0	9210	0	0.96	1.57	-0.02	0.36	0.76	0.17	0.17	0	1.24	1.68	0.31	-0.07	1.51	-0.68	1.23
1	1	1	2	75	0	75	0	0	2.05	1	0	37	tear	0	3	7	1	0.46	0.64	0.5	6.88	2	3	2	2	4	2.3	9	7	3.39	1.21	465	8277	0.06	0.52	1.85	-0.14	0.69	0.3	0	0	0	0.3	2.13	0.08	0.55	1.29	-0.7	0.85
1	1	1	2	1	0	1	0	1	1.68	1	0	38	fold	0	1	8	1	0.25	0.43	0.41	6.33	0	3	2	2	7	2.43	13	6	3.37	1.29	830	7830	0.11	-0.73	0.28	-0.47	-0.13	-0.54	0.17	0	0.17	1.01	1.31	0.4	-0.03	0.7	-0.11	1.2
1	1	1	2	97	0	97	0	0	1.28	0	0	38	measure	1	2	10	1	0.39	0.32	0.4	9.42	0	3	2	2	7	4.53	14	9	4.08	2.38	559	13319	0.04	-0.16	-0.9	-0.53	0.53	-0.76	0	0	0	0.52	2.44	0.14	0.3	1.36	1.66	2.1
1	1	1	2	78	0	78	0	0	0.62	1	0	38	peel	1	3	10	1	0.44	0.6	0.63	12.26	2	3	2	2	6	0.93	18	8	4	2.37	1,439.00	10468	0.14	0.45	1.14	0.71	1.91	-0.11	0	0	0	1.09	-0.3	1.33	-0.24	1.62	0.73	0.04
1	Na	Na	2	70	0	70	0	0	3.47	0	0	39	brushoff	0	3	7	0	0.27	0.44	0.32	3.75	0	3	2	2	4	0.9	9	4	1.92	0.5	0	6313	0	-0.68	0.06	-1.28	-1.17	-0.56	0	0	0	0.72	0.23	-0.4	-0.91	-0.97	-1.31	1.2
1	1	1	2	27	0	27	0	0	0.6	1	0	39	peel	1	2	7	0	0.42	0.32	0.49	7.2	0	3	2	2	7	1.87	14	9	2.17	1.47	0	8319	0	0.23	-1.51	-0.22	-0.58	-2.04	0	0	0	1.62	0.88	0.27	0.14	-0.38	-0.62	0.46
1	1	1	2	99	0	99	0	1	2.38	1	0	39	staple	1	1	3	0	0.39	0.37	0.31	3.5	0	3	2	2	6	2.4	10	4	1.6	0.75	0	6187	0	0.41	-0.64	-0.85	-1.11	-1.09	0.17	0.17	0	0.57	0.36	-0.42	-0.82	-0.91	-1.05	-0.03
1	1	1	2	16	0	16	0	1	2.23	1	0	40	erase	1	2	4	1	0.33	0.45	0.55	6.28	0	3	2	2	4	1.03	13	7	2.65	1.18	184	6830	0.03	-0.01	0.42	0.11	-0.36	-0.5	0	0	0	0.04	-0.08	0.23	0.07	-0.19	-0.41	-1
1	1	1	2	63	0	63	0	0	2.05	1	0	40	peel	0	1	3	1	0.64	0.63	0.59	8.71	2	3	2	2	3	1.23	13	8	2.06	3.39	252	7724	0.03	2.81	1.39	0.45	0.17	-0.11	0	0	0	-0.48	0.08	0	-0.24	-0.5	2.29	-0.81
1	1	1	2	111	0	111	0	0	0.57	1	0	40	stir	1	3	8	1	0.52	0.59	0.55	7.15	0	3	2	2	4	0.87	13	9	3.57	1.43	958	7468	0.13	1.77	1.11	0.89	0.78	-1.2	0.3	0.3	0	-0.38	-0.72	1.03	1.36	0.8	-0.17	0.56
1	1	1	2	10	0	10	0	0	1.88	1	0	41	crumple	0	3	10	1	0.45	0.42	0.72	13.15	4	3	2	2	5	0.9	17	16	2.54	2.02	4,300.00	9638	0.45	1.11	0.07	1.12	3.06	2.39	0	0	0	0.56	-0.07	1.98	3.74	-0.19	0.66	-0.11
1	1	1	2	104	0	104	0	0	1.9	1	0	41	fold	1	1	3	1	0.45	0.48	0.49	7.2	2	3	2	2	2	0.9	11	9	1.82	1.64	3,870.00	7234	0.53	1.31	0.7	-0.01	0.17	1.41	0.17	0	0.17	-0.6	-0.38	-0.12	0.88	-0.92	0.51	-0.99
1	1	1	2	61	0	61	0	0	1.32	1	0	41	steep	0	2	3	1	0.23	0.55	0.53	5.16	2	3	2	2	4	0.83	9	4	1.58	1.04	2,362.00	5426	0.44	-0.38	0.28	0.49	-0.48	-0.2	0.4	0.4	0	-0.24	-0.6	-0.57	-0.51	-0.69	-0.74	-1.14
1	1	1	3	31	0	31	0	0	1.83	0	0	2	brushoff	0	1	2	0	0.33	0.27	0.33	5.43	1	3	2	2	1	0.33	10	6	1.32	1.24	0	6990	0	-0.01	-1.52	-1.2	-0.51	-0.65	0	0	0	-0.24	-0.27	-0.79	1.23	-1.65	-0.41	Na
1	1	1	3	55	0	55	0	0	1.45	0	0	2	pencap	1	3	7	0	0.36	0.3	0.39	5.05	0	3	2	2	1	0.33	7	7	1.64	1.93	0	5710	0	0.17	-1.1	-0.22	-0.18	0.87	0.16	0.16	0	0	-2.83	-0.52	0.18	-0.43	0.28	Na
1	1	1	3	93	0	93	0	0	1.18	1	0	2	remove-pencap	0	2	4	0	0.34	0.29	0.41	4.84	1	3	2	2	1	0.33	6	4	1.54	0.98	0	5070	0	0.3	-0.67	-0.23	-0.07	-0.91	0.16	0	0.16	0	-2.83	-0.46	-0.16	-1.15	-0.59	Na
1	1	1	3	35	0	35	0	1	0.7	1	0	3	ring	1	1	3	1	0.29	0.28	0.35	4.99	2	3	2	2	1	0.33	6	3	1.88	1.1	2,388.00	8403	0.28	-0.23	-0.79	-0.19	-0.17	-0.08	0.28	0.24	0.17	2.57	0.83	0.73	0.06	-0.31	-0.45	Na
1	1	1	3	54	0	54	0	1	0.78	1	0	3	staple	1	3	10	1	0.14	0.28	0.14	3.93	0	2	0	2	1	1	13	6	0.86	0.65	3,305.00	8455	0.39	-1.83	-1.42	-1.8	-0.96	-1.09	-5.83	-5.83	0	2.45	5.29	0.46	-0.82	-1.56	-1.2	Na
1	1	1	3	115	0	115	0	0	0.9	1	0	3	sunglasses	0	2	5	1	0.51	0.53	0.48	5.84	4	3	2	2	1	0.33	6	6	2.8	1.16	2,957.00	5865	0.5	0.1	-0.11	-0.43	-0.41	-2.46	0.17	0.17	0	0.03	1.37	-0.27	-1.03	0.23	-1.18	Na
1	1	1	3	34	0	34	0	1	2.02	1	0	4	crumple	0	1	2	0	0.23	0.47	0.04	4.67	0	3	2	2	1	0.33	9	8	2.17	1.66	0	5363	0	-1.79	0.56	-2.73	-0.79	-0.68	0	0	0	-0.45	-0.82	-0.22	-0.64	-0.61	0.12	Na
1	1	1	3	76	0	76	0	1	0.95	1	0	4	erase	0	2	4	0	0.36	0.41	0.05	5.22	0	3	2	2	1	0.33	13	5	1.53	3.01	0	5466	0	0.26	0.01	-2.63	-0.72	-0.5	0	0	0	1.5	0.92	-1.14	-1.13	-1.14	2.6	Na
1	1	1	3	83	0	83	0	1	0.87	1	0	4	write	1	3	7	0	0.35	0.53	0.05	6.86	0	3	2	2	1	0.33	13	12	2.14	3.95	0	5977	0	0.37	1.32	-2.36	-0.23	-0.58	0.3	0.3	0	-1.2	0.09	-0.76	0.32	-0.64	2.86	Na
1	1	1	3	49	0	49	0	0	1.18	1	0	5	apple	1	2	3	0	0.37	0.25	0.03	2.95	2	3	2	2	1	0.33	6	1	0.76	3.31	0	4174	0	0.73	-2.3	-2.74	-1.28	-0.15	0.3	0.34	0	-0.09	0.14	-0.82	-1.19	-1.7	2.48	Na
1	1	1	3	92	0	92	0	1	0.68	0	0	5	brush	0	1	2	0	0.55	0.49	0.06	9.92	5	3	2	2	1	0.33	12	7	1.3	8.52	0	7276	0	0.75	-1.71	-2.43	-0.01	-1.94	0.65	0.65	0	-0.86	-1.16	-0.32	0.04	-1.25	4.52	Na
1	1	1	3	33	0	33	0	1	0.87	1	0	5	stamp	0	3	6	0	0.25	0.43	0.03	4.31	2	3	2	2	1	0.33	6	3	1.03	3.23	0	5812	0	-1.05	-0.4	-2.88	-0.81	-0.44	0	0	0	0.55	1.15	-1.03	-0.98	-1.35	1.62	Na
1	1	1	3	109	0	109	0	1	0.95	1	0	6	bottle	1	1	2	1	Na	Na	Na	Na	Na	Na	Na	Na	Na	Na	Na	Na	Na	Na	599	2632	0.23	Na	Na	Na	Na	Na	Na	Na	Na	Na	Na	Na	Na	Na	Na	Na
1	1	1	3	43	0	43	0	0	0.68	1	0	6	brush	0	2	4	1	Na	Na	Na	Na	Na	Na	Na	Na	Na	Na	Na	Na	Na	Na	2,635.00	4880	0.54	Na	Na	Na	Na	Na	Na	Na	Na	Na	Na	Na	Na	Na	Na	Na
1	1	1	3	30	0	30	0	0	0.7	1	0	6	hat	0	3	2	1	Na	Na	Na	Na	Na	Na	Na	Na	Na	Na	Na	Na	Na	Na	1,564.00	3062	0.51	Na	Na	Na	Na	Na	Na	Na	Na	Na	Na	Na	Na	Na	Na	Na
1	1	1	3	32	0	32	0	1	1.07	1	0	7	scrub	1	3	5	1	Na	Na	Na	Na	Na	Na	Na	Na	Na	Na	Na	Na	Na	Na	2,361.00	5537	0.43	Na	Na	Na	Na	Na	Na	Na	Na	Na	Na	Na	Na	Na	Na	Na
1	1	1	3	50	0	50	0	1	0.65	1	0	7	shuffle	0	2	4	1	Na	Na	Na	Na	Na	Na	Na	Na	Na	Na	Na	Na	Na	Na	2,786.00	5756	0.48	Na	Na	Na	Na	Na	Na	Na	Na	Na	Na	Na	Na	Na	Na	Na
1	1	1	3	113	0	113	0	0	1.38	1	0	7	stamp	0	1	2	1	Na	Na	Na	Na	Na	Na	Na	Na	Na	Na	Na	Na	Na	Na	1,489.00	5617	0.27	Na	Na	Na	Na	Na	Na	Na	Na	Na	Na	Na	Na	Na	Na	Na
1	1	1	3	53	0	53	0	1	0.87	1	0	8	stamp	1	1	2	0	Na	Na	Na	Na	Na	Na	Na	Na	Na	Na	Na	Na	Na	Na	0	7021	0	Na	Na	Na	Na	Na	Na	Na	Na	Na	Na	Na	Na	Na	Na	Na
1	1	1	3	22	0	22	0	1	0.85	1	0	8	staple	1	2	5	0	Na	Na	Na	Na	Na	Na	Na	Na	Na	Na	Na	Na	Na	Na	0	6354	0	Na	Na	Na	Na	Na	Na	Na	Na	Na	Na	Na	Na	Na	Na	Na
1	1	1	3	87	0	87	0	0	1.15	1	0	8	tear	0	3	7	0	Na	Na	Na	Na	Na	Na	Na	Na	Na	Na	Na	Na	Na	Na	0	7273	0	Na	Na	Na	Na	Na	Na	Na	Na	Na	Na	Na	Na	Na	Na	Na
1	1	1	3	14	0	14	0	1	0.78	1	0	9	cut	0	3	8	1	0.51	0.5	0.47	6.49	4	3	2	2	4	1	12	4	2.51	1.02	941	8000	0.12	1.65	0.41	0.36	0.26	1.86	0.17	0.17	0	-0.36	-0.65	0.2	-0.83	0.39	-0.55	-0.53
1	1	1	3	46	0	46	0	0	0.87	1	0	9	hat	0	2	9	1	0.66	0.75	0.5	9.39	5	3	2	2	5	1.77	14	10	2.59	1.78	3,028.00	10256	0.3	0.96	0.95	-0.41	2.24	0.34	0.48	0.48	0	1.24	1.06	2.81	2.48	0.2	0.1	1.4
1	1	1	3	97	0	97	0	1	1.03	1	0	9	jar	1	1	3	1	0.47	0.49	0.53	8.21	4	3	2	2	5	0.83	11	9	1.87	2.54	6,227.00	9000	0.69	1.19	0.65	0.5	1.4	2.33	0	0	0.17	0.66	-0.34	0.3	1.5	-0.3	2.13	-0.18
1	1	1	3	117	0	117	0	1	0.78	1	0	10	cut	1	1	2	0	0.38	0.25	0.25	3.3	0	3	2	2	3	2.37	9	5	0.9	1.23	0	6708	0	0.36	-2.16	-1.22	-1.22	-0.93	0.17	0.17	0	-0.75	0.95	-0.56	-0.41	-1.84	-0.31	-0.5
1	1	1	3	38	0	38	0	1	0.97	1	0	10	shuffle	1	3	7	0	0.18	0.25	0.47	6.23	0	3	2	2	4	0.43	10	8	2.68	1.27	0	7896	0	-2.04	-1.53	-0.51	-0.64	-1.12	0.17	0.17	0	0.18	-0.63	-0.66	-0.28	0.11	-0.46	1.85
1	1	1	3	58	0	58	0	0	1.13	1	0	10	write	0	2	7	0	0.29	0.29	0.34	5.19	0	3	2	2	6	2.4	11	8	2.31	1.27	0	8520	0	-0.06	-1.18	-0.77	-0.81	-0.58	0.3	0.3	0	0.43	0.93	-0.51	0.32	-0.45	-0.35	1.31
1	1	1	3	23	0	23	0	1	1.67	1	0	11	bottle	0	1	3	0	0.28	0.42	0.27	2.78	2	3	2	2	7	2.4	5	3	1.98	0.82	0	5500	0	-0.91	-0.61	-0.97	-1.01	-0.69	0	0	0	1.41	1.14	-0.99	-0.77	-0.5	-0.66	0.89
1	1	1	3	44	0	44	0	1	0.58	1	0	11	cut	1	2	4	0	0.23	0.31	0.41	4.74	0	3	2	2	2	0.53	7	4	1.88	0.91	0	5658	0	-1.18	-1.62	-0.12	-0.55	-0.93	0.17	0.17	0	-1.14	-1.2	-1.06	-0.83	-0.48	-0.68	0.01
1	1	1	3	81	0	81	0	1	0.63	1	0	11	hammer	1	3	7	0	0.24	0.36	0.38	5.35	2	3	2	2	3	0.73	12	4	2.27	0.84	0	8000	0	-0.66	-1.18	-0.83	-0.62	-0.47	0.35	0.35	0	-0.12	-0.49	0.15	-0.35	-0.36	-1.08	0.06
1	1	1	3	39	0	39	0	1	0.58	1	0	12	bread	1	2	5	1	0.23	0.47	0.42	5.08	0	3	2	2	4	1.03	14	6	2.12	1.33	0	7250	0	-1.1	0.41	-0.29	-0.65	-0.46	0	0	0	-0.11	-0.18	0.16	-0.15	-0.5	-0.23	-0.06
1	1	1	3	57	0	57	0	0	0.88	1	0	12	ring	1	3	5	1	0.34	0.32	0.46	4.35	0	3	2	2	2	0.83	10	4	2.56	0.9	744	5500	0.14	0.37	-0.41	-0.16	-0.18	-0.81	0.28	0.24	0.17	-0.99	-0.63	0.14	-0.32	-0.18	-0.77	-0.14
1	1	1	3	90	0	90	0	1	0.78	1	0	12	stir	0	1	2	1	0.16	0.51	0.42	4.65	0	3	2	2	2	1.57	9	3	2.09	1.56	0	6078	0	-1.07	0.26	0.01	-0.49	-1.2	0.3	0.3	0	-1.25	0.14	-0.24	-0.61	-0.3	0.15	-0.95
1	1	1	3	24	0	24	0	0	1.33	1	0	13	pencap	1	1	3	1	0.32	0.3	0.38	4.37	2	3	2	2	6	1.87	9	6	1.4	1.5	0	6417	0	-0.22	-1.14	-0.23	-0.2	0.78	0.17	0.17	0	1.19	1.24	-0.07	0.29	-0.5	-0.33	-1.08
1	1	1	3	110	0	110	0	0	0.8	1	0	13	ring	0	2	4	1	0.29	0.33	0.43	4.75	2	3	2	2	6	1.23	10	5	2.2	1.02	0	6812	0	-0.28	-0.36	-0.17	-0.17	0.65	0.28	0.24	0.17	0.79	-0.11	0.14	0.06	-0.25	-0.57	-0.41
1	1	1	3	62	0	62	0	1	0.67	1	0	13	stack	1	3	6	1	0.38	0.36	0.52	5.36	2	3	2	2	4	0.53	9	4	1.81	2.33	0	6000	0	0.22	-0.77	0.04	-0.74	0.87	0.23	0.17	0.17	-0.18	-0.81	-0.65	-1.04	-0.58	1.02	-1.31
1	1	1	3	29	0	29	0	1	0.78	1	0	14	bread	1	2	5	0	0.38	0.56	0.41	5.08	0	3	2	2	4	1	13	5	1.31	1.24	0	7216	0	0.22	1.26	-0.35	-0.65	-0.46	0	0	0	-0.11	-0.22	-0.03	-0.59	-1.38	-0.36	-1.59
1	1	1	3	73	0	73	0	1	0.73	1	0	14	crumple	1	3	5	0	0.43	0.42	0.54	6.13	2	3	2	2	3	0.4	10	5	1.2	1.55	0	6568	0	0.81	0.07	0.11	-0.13	0.85	0	0	0	-0.45	-1.01	-0.22	-0.27	-1.69	-0.05	-1.6
1	1	1	3	84	0	84	0	0	1.12	1	0	14	steep	0	1	1	0	0.16	0.51	0.48	5.09	2	3	2	2	1	0.1	7	5	1.69	0.76	0	6108	0	-0.9	-0.16	0.23	-0.51	-0.2	0.4	0.4	0	-1.14	-1.2	-1.1	-0.19	-0.61	-1.26	-0.54
1	1	1	3	80	0	80	0	1	0.83	1	0	15	crumple	1	3	7	1	0.34	0.53	0.62	8.63	4	3	2	2	3	0.67	12	7	2.86	1.77	4,217.00	7510	0.56	-0.38	1.17	0.52	1	2.39	0	0	0	-0.45	-0.5	0.41	0.46	0.17	0.28	-0.15
1	1	1	3	69	0	69	0	0	0.88	0	0	15	measure	0	1	4	1	0.32	0.43	0.56	10.07	2	3	2	2	6	2.07	15	8	3.79	1.36	2,791.00	9533	0.29	-0.9	-0.06	0.54	0.74	0.9	0	0	0	0.12	0.19	0.45	0.04	1.06	-0.5	0.18
1	1	1	3	17	0	17	0	1	0.82	1	0	15	sunglasses	0	2	7	1	0.5	0.56	0.48	4.34	4	3	2	2	3	1.9	6	3	2.72	1.76	4,960.00	8685	0.57	0.03	0.23	-0.45	-1.26	0.07	0.17	0.17	0	-0.46	1.27	-1.39	-1.62	0.15	0.49	0.87
1	1	1	3	108	0	108	0	0	0.95	1	0	16	apple	1	2	2	0	0.24	0.31	0.34	2.65	0	3	2	2	1	1.03	6	3	1.51	0.94	0	4255	0	-1.24	-0.48	-0.69	-1.52	-0.87	0.17	0	0.17	-1.56	-0.12	-1.12	-1.29	-1.22	-0.68	-0.45
1	1	1	3	60	0	60	0	1	0.85	1	0	16	lock	0	3	5	0	0.24	0.29	0.37	3.03	0	3	2	2	1	0.77	4	7	2.15	1.16	0	4511	0	-1.41	-1.19	-0.53	-1.41	-1.06	0	0	0.17	-1.42	-0.45	-1.83	0.59	-0.16	-0.4	1.02
1	1	1	3	21	0	21	0	1	2.57	1	0	16	stack	0	1	2	0	0.31	0.15	0.28	2.81	0	1	2	0	3	1.4	3	5	1.11	1.04	0	5979	0	-0.58	-2.69	-1.26	-1.54	-1.15	-5.2	0.17	-5.83	-0.53	0.09	-1.82	-0.76	-1.22	-1.09	1.2
1	1	1	3	105	0	105	0	1	0.57	1	0	17	dice	1	1	3	1	0.01	0.22	0.47	3.89	0	2	0	2	5	1.2	7	0	2.01	0.13	0	5237	0	-1.84	-1.63	-0.48	-0.9	-0.82	-1.84	-1.77	0	1	0.35	-0.85	-1.75	-0.72	-1.26	-0.98
1	1	1	3	41	0	41	0	0	1.2	1	0	17	lock	0	3	5	1	0.43	0.61	0.5	4.96	0	3	2	2	4	0.83	8	7	4.66	1.51	0	6500	0	1.56	1.89	-0.13	-0.18	-0.68	0	0	0	-0.51	-0.85	-0.94	0.51	0.28	0.93	2.27
1	1	1	3	36	0	36	0	0	1.02	1	0	17	pencap	0	2	3	1	0.29	0.6	0.66	5.28	0	3	2	2	2	0.37	9	6	4.3	1.24	0	4973	0	-0.53	1.48	-0.09	-0.17	-0.87	0.17	0.17	0	-0.7	-0.92	-0.07	0.29	0.26	-0.72	0.52
1	1	1	3	26	0	26	0	0	0.92	1	0	18	remove-pencap	0	3	5	1	0.41	0.43	0.5	5.46	0	3	2	2	4	1.03	10	5	2.3	1.54	327	5750	0.06	1.34	0.51	0.31	0.33	-0.87	0.17	0	0.17	0.14	-0.12	0.45	0	-0.18	0.7	0.15
1	1	1	3	77	0	77	0	0	1.22	1	0	18	scrub	0	1	1	1	0.42	0.54	0.99	10.84	0	3	2	2	3	0.53	15	3	6.35	2	0	6491	0	0.42	0.12	1.04	0.13	-0.65	0.44	0.44	0	0.18	-0.61	0.13	-0.97	2.71	0.06	0.96
1	1	1	3	102	0	102	0	0	1.15	1	0	18	stamp	1	2	4	1	0.38	0.47	0.46	3.39	0	3	2	2	3	1.03	7	2	1.72	1.87	529	4316	0.12	0.25	-0.04	-0.28	-1.2	-1.24	0	0	0	-0.35	-0.08	-0.77	-1.34	-0.61	0.05	-1.03
1	1	1	3	114	0	114	0	1	0.75	1	0	19	bread	0	3	1	0	0.42	0.56	0.49	4.2	0	3	2	2	1	0.63	5	6	2.21	0.82	715	5276	0.14	0.53	1.25	0.2	-0.99	-0.46	0	0	0	-1.1	-0.66	-1.55	-0.15	-0.4	-0.92	-0.55
1	1	1	3	48	0	48	0	0	1.35	1	0	19	pour	1	1	3	0	0.41	0.54	0.46	4.04	2	3	2	2	3	1.2	4	6	1.88	2.31	1,017.00	5000	0.2	0.26	0.42	0.1	-1.05	-0.24	0.17	0.17	0	-0.7	-0.5	-1.66	-0.03	-0.51	-0.03	0.11
1	1	1	3	28	0	28	0	1	0.48	1	0	19	stir	0	2	3	0	0.53	0.59	0.77	6.69	0	3	2	2	1	0.2	7	8	1.77	2.02	668	5000	0.13	1.84	1.09	2.4	0.55	-1.2	0.3	0.3	0	-1.68	-1.55	-0.87	1.03	-0.53	1.22	-0.96
1	1	1	3	71	0	71	0	0	0.62	1	0	20	dice	0	2	2	0	0.17	0.5	0.5	4.57	0	3	2	2	0	0	10	4	1.53	0.86	0	4745	0	-0.78	0.79	-0.28	-0.62	-0.82	0.53	0.59	0	-1.73	-1.56	0.33	-0.18	-1.18	-0.66	-0.89
1	1	1	3	12	0	12	0	1	0.98	1	0	20	pour	0	1	5	0	0.26	0.54	0.48	4.81	2	3	2	2	2	0.3	11	5	1.72	1.42	0	6054	0	-1.04	0.47	0.19	-0.68	-0.24	0.17	0.17	0	-1.16	-1.26	0.53	-0.44	-0.69	-1	-0.86
1	1	1	3	101	0	101	0	0	1.42	1	0	20	staple	1	3	5	0	0.39	0.56	0.57	5.92	0	3	2	2	0	0	11	5	1.75	1.12	0	6054	0	0.46	1.11	0.66	-0.28	-1.09	0.17	0.17	0	-1.68	-0.87	-0.2	-0.52	-0.79	-0.48	-2
1	1	1	3	37	0	37	0	0	0.95	1	0	21	bottle	1	2	8	1	0.63	0.43	0.44	6.07	4	3	2	2	3	0.77	10	7	1.56	2.78	2,589.00	8037	0.32	2.48	-0.46	0.11	0.55	1.29	0	0	0	-0.42	-0.59	0.66	1.28	-1.05	1.72	-0.34
1	1	1	3	64	0	64	0	0	0.65	1	0	21	hammer	1	3	3	1	0.16	0.35	0.43	6.2	2	3	2	2	2	0.47	10	6	2.1	1.43	737	7710	0.1	-1.21	-1.27	-0.6	-0.31	-0.47	0.35	0.35	0	-0.64	-0.95	-0.42	0.39	-0.55	-0.54	-0.22
1	1	1	3	111	0	111	0	0	1.2	1	0	21	pour	0	1	4	1	0.44	0.46	0.45	8.48	4	3	2	2	7	2.43	11	9	3.07	2.92	1,127.00	10447	0.11	0.45	-0.5	0.01	1.04	1.52	0.17	0.17	0	1.16	0.54	0.53	1.17	0.82	0.62	1.3
1	1	1	3	99	0	99	0	0	1.1	1	0	22	apple	0	3	1	0	0.36	0.47	0.46	3.24	2	3	2	2	2	1.07	4	3	1.12	1.69	0	4520	0	0.66	-0.17	-0.09	-1.06	0.63	0.3	0.34	0	-0.66	0.26	-1.69	-0.25	-1.28	-0.01	-1.29
1	1	1	3	47	0	47	0	1	1.93	1	0	22	brushoff	1	1	4	0	0.31	0.51	0.6	6.4	0	3	2	2	0	0	9	8	1.65	1.47	0	6687	0	-0.19	0.81	0	-0.15	-0.56	0	0	0	-1.7	-1.26	-0.4	0.86	-1.32	-0.14	-1.53
1	1	1	3	7	0	7	0	1	0.73	1	0	22	tear	1	2	6	0	0.39	0.38	0.49	5.04	2	3	2	2	4	0.83	6	8	1.14	1.31	0	6208	0	-0.16	-0.76	-0.16	-0.45	0.3	0	0	0	0.3	-0.31	-1.04	1	-1.62	-0.51	-1.39
1	1	1	3	3	0	3	0	0	1.18	1	0	23	cut	0	3	3	0	0.33	0.38	0.4	4.45	2	3	2	2	3	0.8	5	8	1.59	2.06	0	6324	0	-0.14	-0.87	-0.15	-0.69	0.46	0.17	0.17	0	-0.75	-0.88	-1.56	0.88	-0.88	0.68	0.74
1	1	1	3	45	0	45	0	1	0.97	1	0	23	remove-pencap	1	1	5	0	0.3	0.22	0.44	3.97	4	3	2	2	5	1.57	6	4	3.58	1.14	565	5068	0.11	-0.27	-1.34	-0.04	-0.65	2.25	0.17	0	0.17	0.71	0.72	-1.12	-0.65	1.52	-0.22	1.57
1	1	1	3	118	0	118	0	1	1.35	1	0	23	steep	1	2	1	0	0.38	0.43	0.49	5.9	4	3	2	2	2	1.3	9	6	1.14	1.9	838	7244	0.12	0.76	-1	0.29	-0.17	1.58	0.4	0.4	0	-0.84	-0.22	-0.57	0.13	-1.01	0.84	-0.4
1	1	1	3	27	0	27	0	1	0.75	1	0	24	jar	1	1	4	0	0.42	0.49	0.44	4.76	0	3	2	2	5	1.17	9	5	2.86	0.9	0	6000	0	0.64	0.61	-0.07	-0.47	-1.06	0	0	0.17	0.66	0.23	-0.3	-0.32	0.19	-0.88	0.46
1	1	1	3	103	0	103	0	0	0.78	1	0	24	lock	0	2	6	0	0.36	0.42	0.44	5.34	2	3	2	2	4	1.3	10	5	2.08	1.12	0	6000	0	0.53	0.24	-0.16	-0.17	0.85	0	0	0	-0.51	-0.27	-0.38	-0.31	-0.27	-0.19	-0.15
1	1	1	3	63	0	63	0	0	0.68	1	0	24	stir	1	3	2	0	0.45	0.52	0.46	5.55	2	3	2	2	10	1.87	10	3	2.3	2.35	0	6787	0	1.23	0.31	0.28	-0.03	0.32	0.3	0.3	0	2.21	0.52	0.08	-0.61	-0.14	1.99	-0.53
1	1	1	3	8	0	8	0	1	1.5	0	0	25	brush	1	1	5	1	0.17	0.61	0.45	6.39	5	3	2	2	5	1	12	2	1.49	1.18	6,044.00	8532	0.71	-0.85	-0.3	-0.76	-0.54	0.65	0.65	0.65	0	1.23	0.49	-0.32	-0.63	-1.1	-0.52	-0.76
1	1	1	3	61	0	61	0	1	0.6	1	0	25	hat	1	2	7	1	0.13	0.61	0.48	5.5	5	2	0	2	3	1.27	10	7	1.81	0.71	4,814.00	6541	0.74	-1.33	-0.42	-0.51	-0.22	0.34	-2.01	-2.01	0	-0.07	0.32	1.03	1.2	-0.58	-1.3	-0.39
1	1	1	3	106	0	106	0	1	1.05	1	0	25	jar	0	3	2	1	0.26	0.37	0.31	4.12	2	3	2	2	8	1.83	8	4	1.45	0.95	4,468.00	8407	0.53	-1.18	-0.43	-0.92	-0.82	0.64	0	0	0.17	2.23	1.36	-0.61	-0.77	-0.5	-0.78	0.03
1	1	1	3	2	0	2	0	0	1.88	1	0	26	dice	0	1	7	1	0.4	0.42	0.53	6.39	2	3	2	2	4	1.43	8	5	2.56	2.08	1,262.00	6570	0.19	0.68	0.1	-0.11	0.13	0.82	0.53	0.59	0	0.46	0.73	-0.46	0.22	-0.19	0.35	0.66
1	1	1	3	70	0	70	0	0	1.1	1	0	26	jar	1	3	6	1	0.31	0.5	0.38	5.27	2	3	2	2	3	0.67	13	3	1.99	0.7	2,986.00	7064	0.42	-0.55	0.71	-0.45	-0.19	0.64	0	0	0.17	-0.38	-0.62	0.91	-1.22	-0.24	-1.25	-0.2
1	1	1	3	98	0	98	0	1	0.5	1	0	26	peel	1	2	6	1	0.49	0.44	0.58	8.64	2	3	2	2	2	2.1	9	10	1.54	2.55	3,040.00	7978	0.38	1.1	-0.44	0.34	0.13	-0.11	0	0	0	-1.01	1.18	-1.06	0.51	-1.07	1.02	0.26
1	1	1	3	11	0	11	0	1	0.77	1	0	27	measure	0	3	2	0	0.42	0.35	0.44	4.6	0	3	2	2	2	0.8	10	6	2.4	1.05	0	6200	0	0.2	-0.71	-0.26	-1.04	-0.76	0	0	0	-1.47	-0.96	-1.08	-0.46	-0.45	-1.15	0.55
1	1	1	3	89	0	89	0	1	0.85	0	0	27	scrub	0	1	4	0	0.12	0.31	0.5	5.09	0	2	0	2	4	0.4	11	4	1.89	0.86	0	6300	0	-1.62	-1.5	-0.91	-1.18	-0.65	-2.2	-2.2	0	0.81	-0.86	-0.76	-0.72	-1.05	-1.46	-0.11
1	1	1	3	59	0	59	0	0	0.68	1	0	27	squeeze	1	2	2	0	0.36	0.49	0.51	5.27	0	3	2	2	4	1.2	9	5	1.51	1.73	0	6501	0	-0.04	0.32	0.23	-0.62	-1.19	0.24	0.24	0	-0.16	-0.12	-0.86	-0.5	-1.03	-0.09	-1.27
1	1	1	3	19	0	19	0	1	1.17	1	0	28	apple	0	2	6	1	0.3	0.53	0.73	6.14	2	3	2	2	1	0.27	10	1	4.29	1.81	834	4830	0.17	0	0.41	1.56	1.15	0.63	0.3	0.34	0	-1.22	-1.13	0.92	-1.19	2.47	0.16	0.15
1	1	1	3	68	0	68	0	1	0.82	1	0	28	bottle	0	3	2	1	0.27	0.42	0.87	8.78	2	3	2	2	1	0.23	13	4	4.73	0.91	1,025.00	6042	0.17	-0.96	-0.59	2.74	1.84	-0.69	0	0	0	-1.34	-1.15	1.65	-0.26	3.11	-0.56	-0.75
1	1	1	3	82	0	82	0	1	0.78	0	0	28	tear	1	1	3	1	0.43	0.53	0.81	9.01	2	3	2	2	0	0	11	10	2.44	1.78	1,611.00	5830	0.28	0.15	0.68	1.88	1.99	0.3	0	0	0	-1.88	-1.69	0.83	1.92	0.07	0.35	-0.77
1	1	1	3	20	0	20	0	1	0.48	1	0	29	fold	0	3	3	0	0.41	0.42	0.5	3.05	0	3	2	2	3	0.37	5	3	1.8	1.21	0	3603	0	0.88	0.19	0.02	-1.28	-0.54	0.17	0	0.17	-0.28	-0.97	-1.67	-0.95	-0.95	-0.26	-0.31
1	1	1	3	42	0	42	0	0	0.75	1	0	29	shuffle	0	2	1	0	0.34	0.38	0.51	3.5	0	3	2	2	3	0.33	6	4	1.53	1.16	0	4035	0	-0.08	0.01	-0.25	-1.28	-1.12	0.17	0.17	0	-0.18	-0.75	-1.21	-1.1	-1.69	-0.61	-0.29
1	1	1	3	104	0	104	0	0	1.13	1	0	29	stack	1	1	2	0	0.32	0.58	0.64	4.74	0	3	2	2	2	0.43	7	5	1.81	1.14	0	4327	0	-0.45	1.1	0.69	-0.93	-1.15	0.23	0.17	0.17	-0.87	-0.91	-1.04	-0.76	-0.58	-0.92	-1.29
1	1	1	3	10	0	10	0	1	1.1	1	0	30	lock	1	1	5	0	0.36	0.44	0.54	4.83	0	3	2	2	2	0.37	9	5	1.68	1.13	0	5660	0	0.47	0.38	-0.11	-0.19	-0.68	0	0	0	-1.34	-1.42	-0.66	-0.31	-0.35	-0.15	-1.73
1	1	1	3	67	0	67	0	1	0.95	1	0	30	measure	1	3	2	0	0.44	0.52	0.75	6.76	0	3	2	2	1	0.17	12	3	2.3	2.4	0	5553	0	0.39	0.65	1.79	-0.34	-0.76	0	0	0	-1.87	-1.53	-0.47	-1.22	-0.56	1.7	-1.44
1	1	1	3	119	0	119	0	0	0.52	1	0	30	pencap	0	2	2	0	0.41	0.44	0.62	5.03	0	3	2	2	0	0	8	5	2.21	2.25	0	4890	0	0.61	0.06	-0.1	-0.18	-0.87	0.17	0.17	0	-1.64	-1.45	-0.45	-0.26	-0.29	0.74	-1.06
1	1	1	3	86	0	86	0	1	2.52	0	0	31	erase	1	1	4	0	0.38	0.5	0.46	4.76	0	3	2	2	2	0.53	9	3	1.86	1.6	0	6146	0	0.48	0.95	-0.36	-0.88	-0.5	0	0	0	-0.93	-0.73	-0.68	-1.53	-0.86	0.28	-0.59
1	1	1	3	51	0	51	0	0	0.97	1	0	31	fold	1	2	7	0	0.15	0.37	0.43	4.36	0	3	2	2	6	1.8	9	4	2.29	0.66	0	6020	0	-1.75	-0.24	-0.39	-0.82	-0.54	0.17	0	0.17	0.69	0.61	-0.64	-0.65	-0.43	-1.27	-1.07
1	1	1	3	13	0	13	0	0	1.28	1	0	31	squeeze	0	3	7	0	0.35	0.55	0.44	4.87	0	3	2	2	4	1.37	10	6	2.02	1.33	0	6687	0	-0.15	0.9	-0.21	-0.77	-1.19	0.24	0.24	0	-0.16	0.01	-0.64	-0.17	-0.56	-0.73	-0.8
1	1	1	3	40	0	40	0	0	0.85	1	0	32	bread	0	3	7	1	0.26	0.21	0.46	5.53	0	3	2	2	3	0.6	14	2	4.77	1.24	2,457.00	7723	0.32	-0.84	-2.09	0.01	-0.48	-0.46	0	0	0	-0.44	-0.7	0.16	-1.92	2.37	-0.35	2.1
1	1	1	3	1	0	1	0	1	1.58	1	0	32	remove-pencap	1	2	3	1	0.28	0.33	0.38	3.58	2	3	2	2	4	1.57	8	3	1.59	1.68	2,278.00	5595	0.41	-0.59	-0.35	-0.45	-0.91	0.69	0.17	0	0.17	0.14	0.72	-0.34	-1.29	-1.13	1.01	-0.67
1	1	1	3	85	0	85	0	0	0.8	1	0	32	ring	0	1	2	1	0.3	0.29	0.42	4.4	2	3	2	2	4	1.47	10	4	4.07	0.85	1,736.00	5171	0.34	-0.14	-0.73	-0.17	-0.18	0.65	0.28	0.24	0.17	-0.1	0.19	0.14	-0.32	0.11	-0.84	0.91
1	1	1	3	116	0	116	0	0	1.28	1	0	33	brushoff	0	1	2	1	0.3	0.47	0.42	4.92	2	3	2	2	2	0.27	8	5	2.06	0.98	194	6400	0.03	-0.32	0.4	-0.83	-0.72	0.98	0	0	0	-0.49	-0.82	-0.73	-0.47	-0.79	-0.72	0.42
1	1	1	3	52	0	52	0	1	0.7	1	0	33	pour	1	2	3	1	0.54	0.56	0.71	7.66	2	3	2	2	2	0.33	11	7	3.99	1.99	0	6234	0	1.29	0.71	1.76	0.65	-0.24	0.17	0.17	0	-1.16	-1.23	0.53	0.37	1.85	-0.38	-0.04
1	1	1	3	15	0	15	0	0	1.27	1	0	33	steep	1	3	7	1	0.55	0.54	0.38	5.43	2	3	2	2	3	1.63	8	8	2.01	1.81	596	7830	0.08	1.94	0.18	-0.39	-0.37	-0.2	0.4	0.4	0	-0.54	0.06	-0.84	0.78	-0.37	0.69	0.61
1	1	1	3	96	0	96	0	1	0.73	1	0	34	hat	0	2	3	1	0.06	0.75	0.94	7.16	5	2	0	2	1	0.23	10	0	4.84	2.49	2,102.00	4277	0.49	-1.63	0.92	1.84	0.84	0.34	-2.01	-2.01	0	-1.38	-1.21	1.03	-1.79	2.46	1.02	-0.38
1	1	1	3	65	0	65	0	1	1.2	1	0	34	sunglasses	1	1	2	1	0.5	0.47	0.67	5.59	4	3	2	2	4	0.83	7	4	3.37	1.64	3,060.00	5531	0.55	0.05	-0.71	0.59	-0.55	0.07	0.17	0.17	0	0.03	-0.31	-1.02	-1.03	0.85	0.17	0.56
1	1	1	3	4	0	4	0	1	1.27	1	0	34	write	0	3	6	1	0.31	0.48	0.51	5.74	2	3	2	2	4	1.37	12	4	2.2	2.11	2,021.00	5830	0.35	0.08	0.76	0.18	-0.62	1.32	0.3	0.3	0	-0.38	-0.16	-0.27	-0.8	-0.57	0.65	-0.03
1	1	1	3	16	0	16	0	1	2	1	0	35	erase	1	1	2	0	0.28	0.33	0.36	4.02	0	3	2	2	7	1.53	8	8	2.4	0.62	0	6660	0	-0.52	-0.81	-0.91	-1.14	-0.5	0	0	0	1.5	0.58	-0.91	0.47	-0.4	-1.33	0.39
1	1	1	3	72	0	72	0	0	0.97	1	0	35	hammer	0	2	4	0	0.36	0.47	0.73	7.12	2	3	2	2	1	0.2	9	5	2.97	2.09	0	6298	0	0.22	-0.14	0.83	0.03	-0.47	0.35	0.35	0	-1.17	-1.41	-0.71	0.02	0.39	0.06	0.09
1	1	1	3	112	0	112	0	0	0.95	1	0	35	squeeze	0	3	8	0	0.44	0.47	0.61	8.8	0	3	2	2	0	0	15	9	2.43	1.32	0	8766	0	0.58	0.08	0.88	0.74	-1.19	0.24	0.24	0	-1.62	-1.09	0.5	0.83	-0.18	-0.73	-0.65
1	1	1	3	88	0	88	0	1	0.77	1	0	36	brush	1	2	6	0	0.36	0.63	0.59	8.33	5	3	2	2	2	0.93	13	6	2.43	2.06	450	8200	0.05	-0.05	-0.04	-0.13	-0.25	0.65	0.65	0.65	0	-0.33	0.37	-0.19	-0.09	-0.39	0.09	0.06
1	1	1	3	79	0	79	0	0	1.1	1	0	36	sunglasses	0	1	5	0	0.3	0.53	0.53	6.93	4	3	2	2	4	0.83	10	7	3.53	1.71	0	9021	0	-1.7	-0.1	-0.18	0.2	0.07	0.17	0.17	0	0.03	-0.31	0.1	0.74	1.02	0.37	1.48
1	1	1	3	25	0	25	0	0	0.88	1	0	36	write	1	3	8	0	0.44	0.48	0.53	7.63	2	3	2	2	6	0.9	15	7	3.01	1.91	0	8121	0	1.04	0.79	0.3	0.03	1.32	0.3	0.3	0	0.43	-0.65	0.47	0.04	0.33	0.41	0.7
1	1	1	3	5	0	5	0	1	0.82	1	0	37	hammer	0	2	5	1	0.41	0.52	0.65	9.48	2	3	2	2	3	0.63	13	7	2.17	2.91	239	7744	0.03	0.58	0.36	0.46	0.89	-0.47	0.35	0.35	0	-0.12	-0.67	0.44	0.76	-0.47	0.8	-0.59
1	1	1	3	94	0	94	0	1	0.87	1	0	37	shuffle	1	1	3	1	0.43	0.52	0.55	10.47	2	3	2	2	7	2.3	17	9	3.56	1.11	0	9210	0	0.96	1.57	-0.02	0.36	0.76	0.17	0.17	0	1.24	1.68	0.31	-0.07	1.51	-0.68	1.23
1	1	1	3	75	0	75	0	0	0.87	1	0	37	tear	0	3	7	1	0.46	0.64	0.5	6.88	2	3	2	2	4	2.3	9	7	3.39	1.21	465	8277	0.06	0.52	1.85	-0.14	0.69	0.3	0	0	0	0.3	2.13	0.08	0.55	1.29	-0.7	0.85
1	1	1	3	0	0	0	0	0	1.2	1	0	38	fold	0	1	8	1	0.25	0.43	0.41	6.33	0	3	2	2	7	2.43	13	6	3.37	1.29	830	7830	0.11	-0.73	0.28	-0.47	-0.13	-0.54	0.17	0	0.17	1.01	1.31	0.4	-0.03	0.7	-0.11	1.2
1	1	1	3	100	0	100	0	1	0.72	1	0	38	measure	1	2	10	1	0.39	0.32	0.4	9.42	0	3	2	2	7	4.53	14	9	4.08	2.38	559	13319	0.04	-0.16	-0.9	-0.53	0.53	-0.76	0	0	0	0.52	2.44	0.14	0.3	1.36	1.66	2.1
1	1	1	3	74	0	74	0	1	0.53	1	0	38	peel	1	3	10	1	0.44	0.6	0.63	12.26	2	3	2	2	6	0.93	18	8	4	2.37	1,439.00	10468	0.14	0.45	1.14	0.71	1.91	-0.11	0	0	0	1.09	-0.3	1.33	-0.24	1.62	0.73	0.04
1	1	1	3	66	0	66	0	1	1.02	1	0	39	brushoff	0	3	7	0	0.27	0.44	0.32	3.75	0	3	2	2	4	0.9	9	4	1.92	0.5	0	6313	0	-0.68	0.06	-1.28	-1.17	-0.56	0	0	0	0.72	0.23	-0.4	-0.91	-0.97	-1.31	1.2
1	1	1	3	18	0	18	0	1	0.62	1	0	39	peel	1	2	7	0	0.42	0.32	0.49	7.2	0	3	2	2	7	1.87	14	9	2.17	1.47	0	8319	0	0.23	-1.51	-0.22	-0.58	-2.04	0	0	0	1.62	0.88	0.27	0.14	-0.38	-0.62	0.46
1	1	1	3	95	0	95	0	0	1.1	1	0	39	staple	1	1	3	0	0.39	0.37	0.31	3.5	0	3	2	2	6	2.4	10	4	1.6	0.75	0	6187	0	0.41	-0.64	-0.85	-1.11	-1.09	0.17	0.17	0	0.57	0.36	-0.42	-0.82	-0.91	-1.05	-0.03
1	1	1	3	6	0	6	0	1	1.13	1	0	40	erase	1	2	4	1	0.33	0.45	0.55	6.28	0	3	2	2	4	1.03	13	7	2.65	1.18	184	6830	0.03	-0.01	0.42	0.11	-0.36	-0.5	0	0	0	0.04	-0.08	0.23	0.07	-0.19	-0.41	-1
1	1	1	3	56	0	56	0	1	0.72	1	0	40	peel	0	1	3	1	0.64	0.63	0.59	8.71	2	3	2	2	3	1.23	13	8	2.06	3.39	252	7724	0.03	2.81	1.39	0.45	0.17	-0.11	0	0	0	-0.48	0.08	0	-0.24	-0.5	2.29	-0.81
1	1	1	3	107	0	107	0	0	1.1	1	0	40	stir	1	3	8	1	0.52	0.59	0.55	7.15	0	3	2	2	4	0.87	13	9	3.57	1.43	958	7468	0.13	1.77	1.11	0.89	0.78	-1.2	0.3	0.3	0	-0.38	-0.72	1.03	1.36	0.8	-0.17	0.56
1	1	1	3	9	0	9	0	1	1.35	1	0	41	crumple	0	3	10	1	0.45	0.42	0.72	13.15	4	3	2	2	5	0.9	17	16	2.54	2.02	4,300.00	9638	0.45	1.11	0.07	1.12	3.06	2.39	0	0	0	0.56	-0.07	1.98	3.74	-0.19	0.66	-0.11
1	1	1	3	91	0	91	0	1	2.07	0	0	41	fold	1	1	3	1	0.45	0.48	0.49	7.2	2	3	2	2	2	0.9	11	9	1.82	1.64	3,870.00	7234	0.53	1.31	0.7	-0.01	0.17	1.41	0.17	0	0.17	-0.6	-0.38	-0.12	0.88	-0.92	0.51	-0.99
1	1	1	3	78	0	78	0	1	1.32	1	0	41	steep	0	2	3	1	0.23	0.55	0.53	5.16	2	3	2	2	4	0.83	9	4	1.58	1.04	2,362.00	5426	0.44	-0.38	0.28	0.49	-0.48	-0.2	0.4	0.4	0	-0.24	-0.6	-0.57	-0.51	-0.69	-0.74	-1.14
1	1	1	4	25	0	25	0	1	2.15	1	0	2	brushoff	0	1	2	0	0.33	0.27	0.33	5.43	1	3	2	2	1	0.33	10	6	1.32	1.24	0	6990	0	-0.01	-1.52	-1.2	-0.51	-0.65	0	0	0	-0.24	-0.27	-0.79	1.23	-1.65	-0.41	Na
1	1	1	4	44	0	44	0	0	1.57	1	0	2	pencap	1	3	7	0	0.36	0.3	0.39	5.05	0	3	2	2	1	0.33	7	7	1.64	1.93	0	5710	0	0.17	-1.1	-0.22	-0.18	0.87	0.16	0.16	0	0	-2.83	-0.52	0.18	-0.43	0.28	Na
1	1	1	4	109	0	109	0	1	1.13	0	0	2	remove-pencap	0	2	4	0	0.34	0.29	0.41	4.84	1	3	2	2	1	0.33	6	4	1.54	0.98	0	5070	0	0.3	-0.67	-0.23	-0.07	-0.91	0.16	0	0.16	0	-2.83	-0.46	-0.16	-1.15	-0.59	Na
1	1	1	4	10	0	10	0	1	1.72	1	0	3	ring	1	1	3	1	0.29	0.28	0.35	4.99	2	3	2	2	1	0.33	6	3	1.88	1.1	2,388.00	8403	0.28	-0.23	-0.79	-0.19	-0.17	-0.08	0.28	0.24	0.17	2.57	0.83	0.73	0.06	-0.31	-0.45	Na
1	1	1	4	49	0	49	0	0	1.35	1	0	3	staple	1	3	10	1	0.14	0.28	0.14	3.93	0	2	0	2	1	1	13	6	0.86	0.65	3,305.00	8455	0.39	-1.83	-1.42	-1.8	-0.96	-1.09	-5.83	-5.83	0	2.45	5.29	0.46	-0.82	-1.56	-1.2	Na
1	1	1	4	80	0	80	0	1	0.57	1	0	3	sunglasses	0	2	5	1	0.51	0.53	0.48	5.84	4	3	2	2	1	0.33	6	6	2.8	1.16	2,957.00	5865	0.5	0.1	-0.11	-0.43	-0.41	-2.46	0.17	0.17	0	0.03	1.37	-0.27	-1.03	0.23	-1.18	Na
1	1	1	4	26	0	26	0	1	1.6	1	0	4	crumple	0	1	2	0	0.23	0.47	0.04	4.67	0	3	2	2	1	0.33	9	8	2.17	1.66	0	5363	0	-1.79	0.56	-2.73	-0.79	-0.68	0	0	0	-0.45	-0.82	-0.22	-0.64	-0.61	0.12	Na
1	1	1	4	71	0	71	0	1	1.1	1	0	4	erase	0	2	4	0	0.36	0.41	0.05	5.22	0	3	2	2	1	0.33	13	5	1.53	3.01	0	5466	0	0.26	0.01	-2.63	-0.72	-0.5	0	0	0	1.5	0.92	-1.14	-1.13	-1.14	2.6	Na
1	1	1	4	115	0	115	0	1	0.53	1	0	4	write	1	3	7	0	0.35	0.53	0.05	6.86	0	3	2	2	1	0.33	13	12	2.14	3.95	0	5977	0	0.37	1.32	-2.36	-0.23	-0.58	0.3	0.3	0	-1.2	0.09	-0.76	0.32	-0.64	2.86	Na
1	1	1	4	73	0	73	0	1	1.12	1	0	5	apple	1	2	3	0	0.37	0.25	0.03	2.95	2	3	2	2	1	0.33	6	1	0.76	3.31	0	4174	0	0.73	-2.3	-2.74	-1.28	-0.15	0.3	0.34	0	-0.09	0.14	-0.82	-1.19	-1.7	2.48	Na
1	1	1	4	83	0	83	0	0	0.95	1	0	5	brush	0	1	2	0	0.55	0.49	0.06	9.92	5	3	2	2	1	0.33	12	7	1.3	8.52	0	7276	0	0.75	-1.71	-2.43	-0.01	-1.94	0.65	0.65	0	-0.86	-1.16	-0.32	0.04	-1.25	4.52	Na
1	1	1	4	15	0	15	0	1	0.82	1	0	5	stamp	0	3	6	0	0.25	0.43	0.03	4.31	2	3	2	2	1	0.33	6	3	1.03	3.23	0	5812	0	-1.05	-0.4	-2.88	-0.81	-0.44	0	0	0	0.55	1.15	-1.03	-0.98	-1.35	1.62	Na
1	1	1	4	110	0	110	0	0	1.45	1	0	6	bottle	1	1	2	1	Na	Na	Na	Na	Na	Na	Na	Na	Na	Na	Na	Na	Na	Na	599	2632	0.23	Na	Na	Na	Na	Na	Na	Na	Na	Na	Na	Na	Na	Na	Na	Na
1	1	1	4	77	0	77	0	1	0.97	1	0	6	brush	0	2	4	1	Na	Na	Na	Na	Na	Na	Na	Na	Na	Na	Na	Na	Na	Na	2,635.00	4880	0.54	Na	Na	Na	Na	Na	Na	Na	Na	Na	Na	Na	Na	Na	Na	Na
1	1	1	4	22	0	22	0	0	1.3	1	0	6	hat	0	3	2	1	Na	Na	Na	Na	Na	Na	Na	Na	Na	Na	Na	Na	Na	Na	1,564.00	3062	0.51	Na	Na	Na	Na	Na	Na	Na	Na	Na	Na	Na	Na	Na	Na	Na
1	1	1	4	17	0	17	0	1	1.65	1	0	7	scrub	1	3	5	1	Na	Na	Na	Na	Na	Na	Na	Na	Na	Na	Na	Na	Na	Na	2,361.00	5537	0.43	Na	Na	Na	Na	Na	Na	Na	Na	Na	Na	Na	Na	Na	Na	Na
1	1	1	4	43	0	43	0	0	1.35	1	0	7	shuffle	0	2	4	1	Na	Na	Na	Na	Na	Na	Na	Na	Na	Na	Na	Na	Na	Na	2,786.00	5756	0.48	Na	Na	Na	Na	Na	Na	Na	Na	Na	Na	Na	Na	Na	Na	Na
1	1	1	4	118	0	118	0	0	1.85	1	0	7	stamp	0	1	2	1	Na	Na	Na	Na	Na	Na	Na	Na	Na	Na	Na	Na	Na	Na	1,489.00	5617	0.27	Na	Na	Na	Na	Na	Na	Na	Na	Na	Na	Na	Na	Na	Na	Na
1	1	1	4	70	0	70	0	1	1.6	0	0	8	stamp	1	1	2	0	Na	Na	Na	Na	Na	Na	Na	Na	Na	Na	Na	Na	Na	Na	0	7021	0	Na	Na	Na	Na	Na	Na	Na	Na	Na	Na	Na	Na	Na	Na	Na
1	1	1	4	19	0	19	0	1	1.35	1	0	8	staple	1	2	5	0	Na	Na	Na	Na	Na	Na	Na	Na	Na	Na	Na	Na	Na	Na	0	6354	0	Na	Na	Na	Na	Na	Na	Na	Na	Na	Na	Na	Na	Na	Na	Na
1	1	1	4	112	0	112	0	1	0.52	1	0	8	tear	0	3	7	0	Na	Na	Na	Na	Na	Na	Na	Na	Na	Na	Na	Na	Na	Na	0	7273	0	Na	Na	Na	Na	Na	Na	Na	Na	Na	Na	Na	Na	Na	Na	Na
1	1	1	4	11	0	11	0	0	1.12	1	0	9	cut	0	3	8	1	0.51	0.5	0.47	6.49	4	3	2	2	4	1	12	4	2.51	1.02	941	8000	0.12	1.65	0.41	0.36	0.26	1.86	0.17	0.17	0	-0.36	-0.65	0.2	-0.83	0.39	-0.55	-0.53
1	1	1	4	68	0	68	0	0	0.77	1	0	9	hat	0	2	9	1	0.66	0.75	0.5	9.39	5	3	2	2	5	1.77	14	10	2.59	1.78	3,028.00	10256	0.3	0.96	0.95	-0.41	2.24	0.34	0.48	0.48	0	1.24	1.06	2.81	2.48	0.2	0.1	1.4
1	1	1	4	106	0	106	0	0	0.9	1	0	9	jar	1	1	3	1	0.47	0.49	0.53	8.21	4	3	2	2	5	0.83	11	9	1.87	2.54	6,227.00	9000	0.69	1.19	0.65	0.5	1.4	2.33	0	0	0.17	0.66	-0.34	0.3	1.5	-0.3	2.13	-0.18
1	1	1	4	87	0	87	0	0	0.73	1	0	10	cut	1	1	2	0	0.38	0.25	0.25	3.3	0	3	2	2	3	2.37	9	5	0.9	1.23	0	6708	0	0.36	-2.16	-1.22	-1.22	-0.93	0.17	0.17	0	-0.75	0.95	-0.56	-0.41	-1.84	-0.31	-0.5
1	1	1	4	24	0	24	0	0	1.97	1	0	10	shuffle	1	3	7	0	0.18	0.25	0.47	6.23	0	3	2	2	4	0.43	10	8	2.68	1.27	0	7896	0	-2.04	-1.53	-0.51	-0.64	-1.12	0.17	0.17	0	0.18	-0.63	-0.66	-0.28	0.11	-0.46	1.85
1	1	1	4	52	0	52	0	0	0.97	1	0	10	write	0	2	7	0	0.29	0.29	0.34	5.19	0	3	2	2	6	2.4	11	8	2.31	1.27	0	8520	0	-0.06	-1.18	-0.77	-0.81	-0.58	0.3	0.3	0	0.43	0.93	-0.51	0.32	-0.45	-0.35	1.31
1	1	1	4	28	0	28	0	0	1.48	1	0	11	bottle	0	1	3	0	0.28	0.42	0.27	2.78	2	3	2	2	7	2.4	5	3	1.98	0.82	0	5500	0	-0.91	-0.61	-0.97	-1.01	-0.69	0	0	0	1.41	1.14	-0.99	-0.77	-0.5	-0.66	0.89
1	1	1	4	61	0	61	0	0	0.97	1	0	11	cut	1	2	4	0	0.23	0.31	0.41	4.74	0	3	2	2	2	0.53	7	4	1.88	0.91	0	5658	0	-1.18	-1.62	-0.12	-0.55	-0.93	0.17	0.17	0	-1.14	-1.2	-1.06	-0.83	-0.48	-0.68	0.01
1	1	1	4	116	0	116	0	1	0.7	1	0	11	hammer	1	3	7	0	0.24	0.36	0.38	5.35	2	3	2	2	3	0.73	12	4	2.27	0.84	0	8000	0	-0.66	-1.18	-0.83	-0.62	-0.47	0.35	0.35	0	-0.12	-0.49	0.15	-0.35	-0.36	-1.08	0.06
1	1	1	4	6	0	6	0	1	1.78	1	0	12	bread	1	2	5	1	0.23	0.47	0.42	5.08	0	3	2	2	4	1.03	14	6	2.12	1.33	0	7250	0	-1.1	0.41	-0.29	-0.65	-0.46	0	0	0	-0.11	-0.18	0.16	-0.15	-0.5	-0.23	-0.06
1	1	1	4	48	0	48	0	1	0.72	1	0	12	ring	1	3	5	1	0.34	0.32	0.46	4.35	0	3	2	2	2	0.83	10	4	2.56	0.9	744	5500	0.14	0.37	-0.41	-0.16	-0.18	-0.81	0.28	0.24	0.17	-0.99	-0.63	0.14	-0.32	-0.18	-0.77	-0.14
1	1	1	4	84	0	84	0	1	1.08	1	0	12	stir	0	1	2	1	0.16	0.51	0.42	4.65	0	3	2	2	2	1.57	9	3	2.09	1.56	0	6078	0	-1.07	0.26	0.01	-0.49	-1.2	0.3	0.3	0	-1.25	0.14	-0.24	-0.61	-0.3	0.15	-0.95
1	1	1	4	7	0	7	0	1	1.82	1	0	13	pencap	1	1	3	1	0.32	0.3	0.38	4.37	2	3	2	2	6	1.87	9	6	1.4	1.5	0	6417	0	-0.22	-1.14	-0.23	-0.2	0.78	0.17	0.17	0	1.19	1.24	-0.07	0.29	-0.5	-0.33	-1.08
1	1	1	4	101	0	101	0	0	0.88	1	0	13	ring	0	2	4	1	0.29	0.33	0.43	4.75	2	3	2	2	6	1.23	10	5	2.2	1.02	0	6812	0	-0.28	-0.36	-0.17	-0.17	0.65	0.28	0.24	0.17	0.79	-0.11	0.14	0.06	-0.25	-0.57	-0.41
1	1	1	4	58	0	58	0	0	0.77	1	0	13	stack	1	3	6	1	0.38	0.36	0.52	5.36	2	3	2	2	4	0.53	9	4	1.81	2.33	0	6000	0	0.22	-0.77	0.04	-0.74	0.87	0.23	0.17	0.17	-0.18	-0.81	-0.65	-1.04	-0.58	1.02	-1.31
1	1	1	4	27	0	27	0	1	1.38	1	0	14	bread	1	2	5	0	0.38	0.56	0.41	5.08	0	3	2	2	4	1	13	5	1.31	1.24	0	7216	0	0.22	1.26	-0.35	-0.65	-0.46	0	0	0	-0.11	-0.22	-0.03	-0.59	-1.38	-0.36	-1.59
1	1	1	4	42	0	42	0	1	0.53	1	0	14	crumple	1	3	5	0	0.43	0.42	0.54	6.13	2	3	2	2	3	0.4	10	5	1.2	1.55	0	6568	0	0.81	0.07	0.11	-0.13	0.85	0	0	0	-0.45	-1.01	-0.22	-0.27	-1.69	-0.05	-1.6
1	1	1	4	104	0	104	0	0	1.88	0	0	14	steep	0	1	1	0	0.16	0.51	0.48	5.09	2	3	2	2	1	0.1	7	5	1.69	0.76	0	6108	0	-0.9	-0.16	0.23	-0.51	-0.2	0.4	0.4	0	-1.14	-1.2	-1.1	-0.19	-0.61	-1.26	-0.54
1	1	1	4	119	0	119	0	1	0.65	1	0	15	crumple	1	3	7	1	0.34	0.53	0.62	8.63	4	3	2	2	3	0.67	12	7	2.86	1.77	4,217.00	7510	0.56	-0.38	1.17	0.52	1	2.39	0	0	0	-0.45	-0.5	0.41	0.46	0.17	0.28	-0.15
1	Na	Na	4	60	0	60	0	0	3.48	1	0	15	measure	0	1	4	1	0.32	0.43	0.56	10.07	2	3	2	2	6	2.07	15	8	3.79	1.36	2,791.00	9533	0.29	-0.9	-0.06	0.54	0.74	0.9	0	0	0	0.12	0.19	0.45	0.04	1.06	-0.5	0.18
1	1	1	4	23	0	23	0	0	0.62	1	0	15	sunglasses	0	2	7	1	0.5	0.56	0.48	4.34	4	3	2	2	3	1.9	6	3	2.72	1.76	4,960.00	8685	0.57	0.03	0.23	-0.45	-1.26	0.07	0.17	0.17	0	-0.46	1.27	-1.39	-1.62	0.15	0.49	0.87
1	1	1	4	114	0	114	0	0	2.53	0	0	16	apple	1	2	2	0	0.24	0.31	0.34	2.65	0	3	2	2	1	1.03	6	3	1.51	0.94	0	4255	0	-1.24	-0.48	-0.69	-1.52	-0.87	0.17	0	0.17	-1.56	-0.12	-1.12	-1.29	-1.22	-0.68	-0.45
1	1	1	4	75	0	75	0	1	1.13	1	0	16	lock	0	3	5	0	0.24	0.29	0.37	3.03	0	3	2	2	1	0.77	4	7	2.15	1.16	0	4511	0	-1.41	-1.19	-0.53	-1.41	-1.06	0	0	0.17	-1.42	-0.45	-1.83	0.59	-0.16	-0.4	1.02
1	1	1	4	14	0	14	0	1	2.55	1	0	16	stack	0	1	2	0	0.31	0.15	0.28	2.81	0	1	2	0	3	1.4	3	5	1.11	1.04	0	5979	0	-0.58	-2.69	-1.26	-1.54	-1.15	-5.2	0.17	-5.83	-0.53	0.09	-1.82	-0.76	-1.22	-1.09	1.2
1	1	1	4	91	0	91	0	1	0.58	1	0	17	dice	1	1	3	1	0.01	0.22	0.47	3.89	0	2	0	2	5	1.2	7	0	2.01	0.13	0	5237	0	-1.84	-1.63	-0.48	-0.9	-0.82	-1.84	-1.77	0	1	0.35	-0.85	-1.75	-0.72	-1.26	-0.98
1	1	1	4	64	0	64	0	1	1.52	1	0	17	lock	0	3	5	1	0.43	0.61	0.5	4.96	0	3	2	2	4	0.83	8	7	4.66	1.51	0	6500	0	1.56	1.89	-0.13	-0.18	-0.68	0	0	0	-0.51	-0.85	-0.94	0.51	0.28	0.93	2.27
1	1	1	4	3	0	3	0	1	2.23	1	0	17	pencap	0	2	3	1	0.29	0.6	0.66	5.28	0	3	2	2	2	0.37	9	6	4.3	1.24	0	4973	0	-0.53	1.48	-0.09	-0.17	-0.87	0.17	0.17	0	-0.7	-0.92	-0.07	0.29	0.26	-0.72	0.52
1	1	1	4	37	0	37	0	0	0.82	1	0	18	remove-pencap	0	3	5	1	0.41	0.43	0.5	5.46	0	3	2	2	4	1.03	10	5	2.3	1.54	327	5750	0.06	1.34	0.51	0.31	0.33	-0.87	0.17	0	0.17	0.14	-0.12	0.45	0	-0.18	0.7	0.15
1	1	1	4	66	0	66	0	0	1.1	1	0	18	scrub	0	1	1	1	0.42	0.54	0.99	10.84	0	3	2	2	3	0.53	15	3	6.35	2	0	6491	0	0.42	0.12	1.04	0.13	-0.65	0.44	0.44	0	0.18	-0.61	0.13	-0.97	2.71	0.06	0.96
1	1	1	4	98	0	98	0	0	1.82	0	0	18	stamp	1	2	4	1	0.38	0.47	0.46	3.39	0	3	2	2	3	1.03	7	2	1.72	1.87	529	4316	0.12	0.25	-0.04	-0.28	-1.2	-1.24	0	0	0	-0.35	-0.08	-0.77	-1.34	-0.61	0.05	-1.03
1	1	1	4	100	0	100	0	1	0.85	1	0	19	bread	0	3	1	0	0.42	0.56	0.49	4.2	0	3	2	2	1	0.63	5	6	2.21	0.82	715	5276	0.14	0.53	1.25	0.2	-0.99	-0.46	0	0	0	-1.1	-0.66	-1.55	-0.15	-0.4	-0.92	-0.55
1	1	1	4	54	0	54	0	1	1.8	0	0	19	pour	1	1	3	0	0.41	0.54	0.46	4.04	2	3	2	2	3	1.2	4	6	1.88	2.31	1,017.00	5000	0.2	0.26	0.42	0.1	-1.05	-0.24	0.17	0.17	0	-0.7	-0.5	-1.66	-0.03	-0.51	-0.03	0.11
1	1	1	4	9	0	9	0	1	1.13	1	0	19	stir	0	2	3	0	0.53	0.59	0.77	6.69	0	3	2	2	1	0.2	7	8	1.77	2.02	668	5000	0.13	1.84	1.09	2.4	0.55	-1.2	0.3	0.3	0	-1.68	-1.55	-0.87	1.03	-0.53	1.22	-0.96
1	1	1	4	72	0	72	0	1	0.68	1	0	20	dice	0	2	2	0	0.17	0.5	0.5	4.57	0	3	2	2	0	0	10	4	1.53	0.86	0	4745	0	-0.78	0.79	-0.28	-0.62	-0.82	0.53	0.59	0	-1.73	-1.56	0.33	-0.18	-1.18	-0.66	-0.89
1	1	1	4	39	0	39	0	0	1.38	1	0	20	pour	0	1	5	0	0.26	0.54	0.48	4.81	2	3	2	2	2	0.3	11	5	1.72	1.42	0	6054	0	-1.04	0.47	0.19	-0.68	-0.24	0.17	0.17	0	-1.16	-1.26	0.53	-0.44	-0.69	-1	-0.86
1	1	1	4	111	0	111	0	0	1.1	1	0	20	staple	1	3	5	0	0.39	0.56	0.57	5.92	0	3	2	2	0	0	11	5	1.75	1.12	0	6054	0	0.46	1.11	0.66	-0.28	-1.09	0.17	0.17	0	-1.68	-0.87	-0.2	-0.52	-0.79	-0.48	-2
1	1	1	4	16	0	16	0	0	1.98	1	0	21	bottle	1	2	8	1	0.63	0.43	0.44	6.07	4	3	2	2	3	0.77	10	7	1.56	2.78	2,589.00	8037	0.32	2.48	-0.46	0.11	0.55	1.29	0	0	0	-0.42	-0.59	0.66	1.28	-1.05	1.72	-0.34
1	1	1	4	63	0	63	0	0	0.8	1	0	21	hammer	1	3	3	1	0.16	0.35	0.43	6.2	2	3	2	2	2	0.47	10	6	2.1	1.43	737	7710	0.1	-1.21	-1.27	-0.6	-0.31	-0.47	0.35	0.35	0	-0.64	-0.95	-0.42	0.39	-0.55	-0.54	-0.22
1	1	1	4	102	0	102	0	1	1.15	1	0	21	pour	0	1	4	1	0.44	0.46	0.45	8.48	4	3	2	2	7	2.43	11	9	3.07	2.92	1,127.00	10447	0.11	0.45	-0.5	0.01	1.04	1.52	0.17	0.17	0	1.16	0.54	0.53	1.17	0.82	0.62	1.3
1	1	1	4	85	0	85	0	0	0.8	1	0	22	apple	0	3	1	0	0.36	0.47	0.46	3.24	2	3	2	2	2	1.07	4	3	1.12	1.69	0	4520	0	0.66	-0.17	-0.09	-1.06	0.63	0.3	0.34	0	-0.66	0.26	-1.69	-0.25	-1.28	-0.01	-1.29
1	1	1	4	57	0	57	0	0	2.2	0	0	22	brushoff	1	1	4	0	0.31	0.51	0.6	6.4	0	3	2	2	0	0	9	8	1.65	1.47	0	6687	0	-0.19	0.81	0	-0.15	-0.56	0	0	0	-1.7	-1.26	-0.4	0.86	-1.32	-0.14	-1.53
1	1	1	4	8	0	8	0	1	1.1	1	0	22	tear	1	2	6	0	0.39	0.38	0.49	5.04	2	3	2	2	4	0.83	6	8	1.14	1.31	0	6208	0	-0.16	-0.76	-0.16	-0.45	0.3	0	0	0	0.3	-0.31	-1.04	1	-1.62	-0.51	-1.39
1	1	1	4	21	0	21	0	0	0.95	1	0	23	cut	0	3	3	0	0.33	0.38	0.4	4.45	2	3	2	2	3	0.8	5	8	1.59	2.06	0	6324	0	-0.14	-0.87	-0.15	-0.69	0.46	0.17	0.17	0	-0.75	-0.88	-1.56	0.88	-0.88	0.68	0.74
1	1	1	4	50	0	50	0	0	2.18	1	0	23	remove-pencap	1	1	5	0	0.3	0.22	0.44	3.97	4	3	2	2	5	1.57	6	4	3.58	1.14	565	5068	0.11	-0.27	-1.34	-0.04	-0.65	2.25	0.17	0	0.17	0.71	0.72	-1.12	-0.65	1.52	-0.22	1.57
1	1	1	4	105	0	105	0	1	0.48	1	0	23	steep	1	2	1	0	0.38	0.43	0.49	5.9	4	3	2	2	2	1.3	9	6	1.14	1.9	838	7244	0.12	0.76	-1	0.29	-0.17	1.58	0.4	0.4	0	-0.84	-0.22	-0.57	0.13	-1.01	0.84	-0.4
1	1	1	4	2	0	2	0	1	1.2	1	0	24	jar	1	1	4	0	0.42	0.49	0.44	4.76	0	3	2	2	5	1.17	9	5	2.86	0.9	0	6000	0	0.64	0.61	-0.07	-0.47	-1.06	0	0	0.17	0.66	0.23	-0.3	-0.32	0.19	-0.88	0.46
1	1	1	4	108	0	108	0	0	1.23	1	0	24	lock	0	2	6	0	0.36	0.42	0.44	5.34	2	3	2	2	4	1.3	10	5	2.08	1.12	0	6000	0	0.53	0.24	-0.16	-0.17	0.85	0	0	0	-0.51	-0.27	-0.38	-0.31	-0.27	-0.19	-0.15
1	1	1	4	76	0	76	0	0	1	1	0	24	stir	1	3	2	0	0.45	0.52	0.46	5.55	2	3	2	2	10	1.87	10	3	2.3	2.35	0	6787	0	1.23	0.31	0.28	-0.03	0.32	0.3	0.3	0	2.21	0.52	0.08	-0.61	-0.14	1.99	-0.53
1	1	1	4	30	0	30	0	0	2.32	0	0	25	brush	1	1	5	1	0.17	0.61	0.45	6.39	5	3	2	2	5	1	12	2	1.49	1.18	6,044.00	8532	0.71	-0.85	-0.3	-0.76	-0.54	0.65	0.65	0.65	0	1.23	0.49	-0.32	-0.63	-1.1	-0.52	-0.76
1	1	1	4	40	0	40	0	1	0.78	1	0	25	hat	1	2	7	1	0.13	0.61	0.48	5.5	5	2	0	2	3	1.27	10	7	1.81	0.71	4,814.00	6541	0.74	-1.33	-0.42	-0.51	-0.22	0.34	-2.01	-2.01	0	-0.07	0.32	1.03	1.2	-0.58	-1.3	-0.39
1	1	1	4	88	0	88	0	1	1.25	0	0	25	jar	0	3	2	1	0.26	0.37	0.31	4.12	2	3	2	2	8	1.83	8	4	1.45	0.95	4,468.00	8407	0.53	-1.18	-0.43	-0.92	-0.82	0.64	0	0	0.17	2.23	1.36	-0.61	-0.77	-0.5	-0.78	0.03
1	1	1	4	35	0	35	0	1	1.45	1	0	26	dice	0	1	7	1	0.4	0.42	0.53	6.39	2	3	2	2	4	1.43	8	5	2.56	2.08	1,262.00	6570	0.19	0.68	0.1	-0.11	0.13	0.82	0.53	0.59	0	0.46	0.73	-0.46	0.22	-0.19	0.35	0.66
1	1	1	4	41	0	41	0	1	1.63	1	0	26	jar	1	3	6	1	0.31	0.5	0.38	5.27	2	3	2	2	3	0.67	13	3	1.99	0.7	2,986.00	7064	0.42	-0.55	0.71	-0.45	-0.19	0.64	0	0	0.17	-0.38	-0.62	0.91	-1.22	-0.24	-1.25	-0.2
1	1	1	4	96	0	96	0	1	0.62	1	0	26	peel	1	2	6	1	0.49	0.44	0.58	8.64	2	3	2	2	2	2.1	9	10	1.54	2.55	3,040.00	7978	0.38	1.1	-0.44	0.34	0.13	-0.11	0	0	0	-1.01	1.18	-1.06	0.51	-1.07	1.02	0.26
1	1	1	4	12	0	12	0	1	1.1	1	0	27	measure	0	3	2	0	0.42	0.35	0.44	4.6	0	3	2	2	2	0.8	10	6	2.4	1.05	0	6200	0	0.2	-0.71	-0.26	-1.04	-0.76	0	0	0	-1.47	-0.96	-1.08	-0.46	-0.45	-1.15	0.55
1	1	1	4	107	0	107	0	1	1.48	1	0	27	scrub	0	1	4	0	0.12	0.31	0.5	5.09	0	2	0	2	4	0.4	11	4	1.89	0.86	0	6300	0	-1.62	-1.5	-0.91	-1.18	-0.65	-2.2	-2.2	0	0.81	-0.86	-0.76	-0.72	-1.05	-1.46	-0.11
1	1	1	4	56	0	56	0	1	1.1	1	0	27	squeeze	1	2	2	0	0.36	0.49	0.51	5.27	0	3	2	2	4	1.2	9	5	1.51	1.73	0	6501	0	-0.04	0.32	0.23	-0.62	-1.19	0.24	0.24	0	-0.16	-0.12	-0.86	-0.5	-1.03	-0.09	-1.27
1	1	1	4	4	0	4	0	1	1.97	1	0	28	apple	0	2	6	1	0.3	0.53	0.73	6.14	2	3	2	2	1	0.27	10	1	4.29	1.81	834	4830	0.17	0	0.41	1.56	1.15	0.63	0.3	0.34	0	-1.22	-1.13	0.92	-1.19	2.47	0.16	0.15
1	1	1	4	51	0	51	0	0	1.07	1	0	28	bottle	0	3	2	1	0.27	0.42	0.87	8.78	2	3	2	2	1	0.23	13	4	4.73	0.91	1,025.00	6042	0.17	-0.96	-0.59	2.74	1.84	-0.69	0	0	0	-1.34	-1.15	1.65	-0.26	3.11	-0.56	-0.75
1	1	1	4	103	0	103	0	0	1.9	1	0	28	tear	1	1	3	1	0.43	0.53	0.81	9.01	2	3	2	2	0	0	11	10	2.44	1.78	1,611.00	5830	0.28	0.15	0.68	1.88	1.99	0.3	0	0	0	-1.88	-1.69	0.83	1.92	0.07	0.35	-0.77
1	1	1	4	1	0	1	0	0	1.88	1	0	29	fold	0	3	3	0	0.41	0.42	0.5	3.05	0	3	2	2	3	0.37	5	3	1.8	1.21	0	3603	0	0.88	0.19	0.02	-1.28	-0.54	0.17	0	0.17	-0.28	-0.97	-1.67	-0.95	-0.95	-0.26	-0.31
1	1	1	4	74	0	74	0	0	1.17	1	0	29	shuffle	0	2	1	0	0.34	0.38	0.51	3.5	0	3	2	2	3	0.33	6	4	1.53	1.16	0	4035	0	-0.08	0.01	-0.25	-1.28	-1.12	0.17	0.17	0	-0.18	-0.75	-1.21	-1.1	-1.69	-0.61	-0.29
1	1	1	4	97	0	97	0	1	1.5	1	0	29	stack	1	1	2	0	0.32	0.58	0.64	4.74	0	3	2	2	2	0.43	7	5	1.81	1.14	0	4327	0	-0.45	1.1	0.69	-0.93	-1.15	0.23	0.17	0.17	-0.87	-0.91	-1.04	-0.76	-0.58	-0.92	-1.29
1	1	1	4	38	0	38	0	0	1.05	1	0	30	lock	1	1	5	0	0.36	0.44	0.54	4.83	0	3	2	2	2	0.37	9	5	1.68	1.13	0	5660	0	0.47	0.38	-0.11	-0.19	-0.68	0	0	0	-1.34	-1.42	-0.66	-0.31	-0.35	-0.15	-1.73
1	1	1	4	79	0	79	0	1	1.57	0	0	30	measure	1	3	2	0	0.44	0.52	0.75	6.76	0	3	2	2	1	0.17	12	3	2.3	2.4	0	5553	0	0.39	0.65	1.79	-0.34	-0.76	0	0	0	-1.87	-1.53	-0.47	-1.22	-0.56	1.7	-1.44
1	1	1	4	113	0	113	0	1	1.43	1	0	30	pencap	0	2	2	0	0.41	0.44	0.62	5.03	0	3	2	2	0	0	8	5	2.21	2.25	0	4890	0	0.61	0.06	-0.1	-0.18	-0.87	0.17	0.17	0	-1.64	-1.45	-0.45	-0.26	-0.29	0.74	-1.06
1	1	1	4	99	0	99	0	1	1.63	1	0	31	erase	1	1	4	0	0.38	0.5	0.46	4.76	0	3	2	2	2	0.53	9	3	1.86	1.6	0	6146	0	0.48	0.95	-0.36	-0.88	-0.5	0	0	0	-0.93	-0.73	-0.68	-1.53	-0.86	0.28	-0.59
1	1	1	4	62	0	62	0	0	1.27	1	0	31	fold	1	2	7	0	0.15	0.37	0.43	4.36	0	3	2	2	6	1.8	9	4	2.29	0.66	0	6020	0	-1.75	-0.24	-0.39	-0.82	-0.54	0.17	0	0.17	0.69	0.61	-0.64	-0.65	-0.43	-1.27	-1.07
1	1	1	4	36	0	36	0	0	1.1	1	0	31	squeeze	0	3	7	0	0.35	0.55	0.44	4.87	0	3	2	2	4	1.37	10	6	2.02	1.33	0	6687	0	-0.15	0.9	-0.21	-0.77	-1.19	0.24	0.24	0	-0.16	0.01	-0.64	-0.17	-0.56	-0.73	-0.8
1	1	1	4	65	0	65	0	0	1.15	1	0	32	bread	0	3	7	1	0.26	0.21	0.46	5.53	0	3	2	2	3	0.6	14	2	4.77	1.24	2,457.00	7723	0.32	-0.84	-2.09	0.01	-0.48	-0.46	0	0	0	-0.44	-0.7	0.16	-1.92	2.37	-0.35	2.1
1	1	1	4	34	0	34	0	1	1.73	1	0	32	remove-pencap	1	2	3	1	0.28	0.33	0.38	3.58	2	3	2	2	4	1.57	8	3	1.59	1.68	2,278.00	5595	0.41	-0.59	-0.35	-0.45	-0.91	0.69	0.17	0	0.17	0.14	0.72	-0.34	-1.29	-1.13	1.01	-0.67
1	1	1	4	89	0	89	0	0	2.22	0	0	32	ring	0	1	2	1	0.3	0.29	0.42	4.4	2	3	2	2	4	1.47	10	4	4.07	0.85	1,736.00	5171	0.34	-0.14	-0.73	-0.17	-0.18	0.65	0.28	0.24	0.17	-0.1	0.19	0.14	-0.32	0.11	-0.84	0.91
1	1	1	4	95	0	95	0	1	1.13	1	0	33	brushoff	0	1	2	1	0.3	0.47	0.42	4.92	2	3	2	2	2	0.27	8	5	2.06	0.98	194	6400	0.03	-0.32	0.4	-0.83	-0.72	0.98	0	0	0	-0.49	-0.82	-0.73	-0.47	-0.79	-0.72	0.42
1	1	1	4	69	0	69	0	0	0.83	1	0	33	pour	1	2	3	1	0.54	0.56	0.71	7.66	2	3	2	2	2	0.33	11	7	3.99	1.99	0	6234	0	1.29	0.71	1.76	0.65	-0.24	0.17	0.17	0	-1.16	-1.23	0.53	0.37	1.85	-0.38	-0.04
1	1	1	4	13	0	13	0	0	1.23	1	0	33	steep	1	3	7	1	0.55	0.54	0.38	5.43	2	3	2	2	3	1.63	8	8	2.01	1.81	596	7830	0.08	1.94	0.18	-0.39	-0.37	-0.2	0.4	0.4	0	-0.54	0.06	-0.84	0.78	-0.37	0.69	0.61
1	1	1	4	93	0	93	0	1	0.75	1	0	34	hat	0	2	3	1	0.06	0.75	0.94	7.16	5	2	0	2	1	0.23	10	0	4.84	2.49	2,102.00	4277	0.49	-1.63	0.92	1.84	0.84	0.34	-2.01	-2.01	0	-1.38	-1.21	1.03	-1.79	2.46	1.02	-0.38
1	1	1	4	47	0	47	0	1	1.65	0	0	34	sunglasses	1	1	2	1	0.5	0.47	0.67	5.59	4	3	2	2	4	0.83	7	4	3.37	1.64	3,060.00	5531	0.55	0.05	-0.71	0.59	-0.55	0.07	0.17	0.17	0	0.03	-0.31	-1.02	-1.03	0.85	0.17	0.56
1	1	1	4	5	0	5	0	1	2.93	1	0	34	write	0	3	6	1	0.31	0.48	0.51	5.74	2	3	2	2	4	1.37	12	4	2.2	2.11	2,021.00	5830	0.35	0.08	0.76	0.18	-0.62	1.32	0.3	0.3	0	-0.38	-0.16	-0.27	-0.8	-0.57	0.65	-0.03
1	1	1	4	32	0	32	0	1	1.28	1	0	35	erase	1	1	2	0	0.28	0.33	0.36	4.02	0	3	2	2	7	1.53	8	8	2.4	0.62	0	6660	0	-0.52	-0.81	-0.91	-1.14	-0.5	0	0	0	1.5	0.58	-0.91	0.47	-0.4	-1.33	0.39
1	1	1	4	59	0	59	0	1	1.77	1	0	35	hammer	0	2	4	0	0.36	0.47	0.73	7.12	2	3	2	2	1	0.2	9	5	2.97	2.09	0	6298	0	0.22	-0.14	0.83	0.03	-0.47	0.35	0.35	0	-1.17	-1.41	-0.71	0.02	0.39	0.06	0.09
1	1	1	4	92	0	92	0	0	0.88	1	0	35	squeeze	0	3	8	0	0.44	0.47	0.61	8.8	0	3	2	2	0	0	15	9	2.43	1.32	0	8766	0	0.58	0.08	0.88	0.74	-1.19	0.24	0.24	0	-1.62	-1.09	0.5	0.83	-0.18	-0.73	-0.65
1	1	1	4	81	0	81	0	0	1.28	1	0	36	brush	1	2	6	0	0.36	0.63	0.59	8.33	5	3	2	2	2	0.93	13	6	2.43	2.06	450	8200	0.05	-0.05	-0.04	-0.13	-0.25	0.65	0.65	0.65	0	-0.33	0.37	-0.19	-0.09	-0.39	0.09	0.06
1	1	1	4	78	0	78	0	1	1.03	1	0	36	sunglasses	0	1	5	0	0.3	0.53	0.53	6.93	4	3	2	2	4	0.83	10	7	3.53	1.71	0	9021	0	-1.7	-0.1	-0.18	0.2	0.07	0.17	0.17	0	0.03	-0.31	0.1	0.74	1.02	0.37	1.48
1	1	1	4	33	0	33	0	1	0.92	1	0	36	write	1	3	8	0	0.44	0.48	0.53	7.63	2	3	2	2	6	0.9	15	7	3.01	1.91	0	8121	0	1.04	0.79	0.3	0.03	1.32	0.3	0.3	0	0.43	-0.65	0.47	0.04	0.33	0.41	0.7
1	1	1	4	0	0	0	0	1	1.82	1	0	37	hammer	0	2	5	1	0.41	0.52	0.65	9.48	2	3	2	2	3	0.63	13	7	2.17	2.91	239	7744	0.03	0.58	0.36	0.46	0.89	-0.47	0.35	0.35	0	-0.12	-0.67	0.44	0.76	-0.47	0.8	-0.59
1	1	1	4	90	0	90	0	0	1.57	1	0	37	shuffle	1	1	3	1	0.43	0.52	0.55	10.47	2	3	2	2	7	2.3	17	9	3.56	1.11	0	9210	0	0.96	1.57	-0.02	0.36	0.76	0.17	0.17	0	1.24	1.68	0.31	-0.07	1.51	-0.68	1.23
1	1	1	4	46	0	46	0	1	1.17	1	0	37	tear	0	3	7	1	0.46	0.64	0.5	6.88	2	3	2	2	4	2.3	9	7	3.39	1.21	465	8277	0.06	0.52	1.85	-0.14	0.69	0.3	0	0	0	0.3	2.13	0.08	0.55	1.29	-0.7	0.85
1	1	1	4	20	0	20	0	1	1.23	1	0	38	fold	0	1	8	1	0.25	0.43	0.41	6.33	0	3	2	2	7	2.43	13	6	3.37	1.29	830	7830	0.11	-0.73	0.28	-0.47	-0.13	-0.54	0.17	0	0.17	1.01	1.31	0.4	-0.03	0.7	-0.11	1.2
1	1	1	4	82	0	82	0	0	0.82	1	0	38	measure	1	2	10	1	0.39	0.32	0.4	9.42	0	3	2	2	7	4.53	14	9	4.08	2.38	559	13319	0.04	-0.16	-0.9	-0.53	0.53	-0.76	0	0	0	0.52	2.44	0.14	0.3	1.36	1.66	2.1
1	1	1	4	53	0	53	0	0	0.8	1	0	38	peel	1	3	10	1	0.44	0.6	0.63	12.26	2	3	2	2	6	0.93	18	8	4	2.37	1,439.00	10468	0.14	0.45	1.14	0.71	1.91	-0.11	0	0	0	1.09	-0.3	1.33	-0.24	1.62	0.73	0.04
1	1	1	4	55	0	55	0	0	2.03	1	0	39	brushoff	0	3	7	0	0.27	0.44	0.32	3.75	0	3	2	2	4	0.9	9	4	1.92	0.5	0	6313	0	-0.68	0.06	-1.28	-1.17	-0.56	0	0	0	0.72	0.23	-0.4	-0.91	-0.97	-1.31	1.2
1	1	1	4	18	0	18	0	1	1.78	1	0	39	peel	1	2	7	0	0.42	0.32	0.49	7.2	0	3	2	2	7	1.87	14	9	2.17	1.47	0	8319	0	0.23	-1.51	-0.22	-0.58	-2.04	0	0	0	1.62	0.88	0.27	0.14	-0.38	-0.62	0.46
1	1	1	4	117	0	117	0	0	1.62	1	0	39	staple	1	1	3	0	0.39	0.37	0.31	3.5	0	3	2	2	6	2.4	10	4	1.6	0.75	0	6187	0	0.41	-0.64	-0.85	-1.11	-1.09	0.17	0.17	0	0.57	0.36	-0.42	-0.82	-0.91	-1.05	-0.03
1	1	1	4	29	0	29	0	0	0.93	1	0	40	erase	1	2	4	1	0.33	0.45	0.55	6.28	0	3	2	2	4	1.03	13	7	2.65	1.18	184	6830	0.03	-0.01	0.42	0.11	-0.36	-0.5	0	0	0	0.04	-0.08	0.23	0.07	-0.19	-0.41	-1
1	1	1	4	67	0	67	0	1	1.48	1	0	40	peel	0	1	3	1	0.64	0.63	0.59	8.71	2	3	2	2	3	1.23	13	8	2.06	3.39	252	7724	0.03	2.81	1.39	0.45	0.17	-0.11	0	0	0	-0.48	0.08	0	-0.24	-0.5	2.29	-0.81
1	1	1	4	86	0	86	0	1	0.58	1	0	40	stir	1	3	8	1	0.52	0.59	0.55	7.15	0	3	2	2	4	0.87	13	9	3.57	1.43	958	7468	0.13	1.77	1.11	0.89	0.78	-1.2	0.3	0.3	0	-0.38	-0.72	1.03	1.36	0.8	-0.17	0.56
1	1	1	4	31	0	31	0	1	1.33	1	0	41	crumple	0	3	10	1	0.45	0.42	0.72	13.15	4	3	2	2	5	0.9	17	16	2.54	2.02	4,300.00	9638	0.45	1.11	0.07	1.12	3.06	2.39	0	0	0	0.56	-0.07	1.98	3.74	-0.19	0.66	-0.11
1	1	1	4	94	0	94	0	1	1.27	0	0	41	fold	1	1	3	1	0.45	0.48	0.49	7.2	2	3	2	2	2	0.9	11	9	1.82	1.64	3,870.00	7234	0.53	1.31	0.7	-0.01	0.17	1.41	0.17	0	0.17	-0.6	-0.38	-0.12	0.88	-0.92	0.51	-0.99
1	1	1	4	45	0	45	0	1	0.98	1	0	41	steep	0	2	3	1	0.23	0.55	0.53	5.16	2	3	2	2	4	0.83	9	4	1.58	1.04	2,362.00	5426	0.44	-0.38	0.28	0.49	-0.48	-0.2	0.4	0.4	0	-0.24	-0.6	-0.57	-0.51	-0.69	-0.74	-1.14
1	Na	Na	5	5	0	5	0	0	3.48	1	0	2	brushoff	0	1	2	0	0.33	0.27	0.33	5.43	1	3	2	2	1	0.33	10	6	1.32	1.24	0	6990	0	-0.01	-1.52	-1.2	-0.51	-0.65	0	0	0	-0.24	-0.27	-0.79	1.23	-1.65	-0.41	Na
1	1	1	5	75	0	75	0	1	1.22	1	0	2	pencap	1	3	7	0	0.36	0.3	0.39	5.05	0	3	2	2	1	0.33	7	7	1.64	1.93	0	5710	0	0.17	-1.1	-0.22	-0.18	0.87	0.16	0.16	0	0	-2.83	-0.52	0.18	-0.43	0.28	Na
1	1	1	5	107	0	107	0	1	1.18	1	0	2	remove-pencap	0	2	4	0	0.34	0.29	0.41	4.84	1	3	2	2	1	0.33	6	4	1.54	0.98	0	5070	0	0.3	-0.67	-0.23	-0.07	-0.91	0.16	0	0.16	0	-2.83	-0.46	-0.16	-1.15	-0.59	Na
1	1	1	5	9	0	9	0	0	2.7	1	0	3	ring	1	1	3	1	0.29	0.28	0.35	4.99	2	3	2	2	1	0.33	6	3	1.88	1.1	2,388.00	8403	0.28	-0.23	-0.79	-0.19	-0.17	-0.08	0.28	0.24	0.17	2.57	0.83	0.73	0.06	-0.31	-0.45	Na
1	1	1	5	48	0	48	0	1	0.7	1	0	3	staple	1	3	10	1	0.14	0.28	0.14	3.93	0	2	0	2	1	1	13	6	0.86	0.65	3,305.00	8455	0.39	-1.83	-1.42	-1.8	-0.96	-1.09	-5.83	-5.83	0	2.45	5.29	0.46	-0.82	-1.56	-1.2	Na
1	1	1	5	81	0	81	0	1	0.52	1	0	3	sunglasses	0	2	5	1	0.51	0.53	0.48	5.84	4	3	2	2	1	0.33	6	6	2.8	1.16	2,957.00	5865	0.5	0.1	-0.11	-0.43	-0.41	-2.46	0.17	0.17	0	0.03	1.37	-0.27	-1.03	0.23	-1.18	Na
1	1	1	5	2	0	2	0	0	2.23	1	0	4	crumple	0	1	2	0	0.23	0.47	0.04	4.67	0	3	2	2	1	0.33	9	8	2.17	1.66	0	5363	0	-1.79	0.56	-2.73	-0.79	-0.68	0	0	0	-0.45	-0.82	-0.22	-0.64	-0.61	0.12	Na
1	1	1	5	63	0	63	0	1	0.58	1	0	4	erase	0	2	4	0	0.36	0.41	0.05	5.22	0	3	2	2	1	0.33	13	5	1.53	3.01	0	5466	0	0.26	0.01	-2.63	-0.72	-0.5	0	0	0	1.5	0.92	-1.14	-1.13	-1.14	2.6	Na
1	1	1	5	87	0	87	0	0	0.57	1	0	4	write	1	3	7	0	0.35	0.53	0.05	6.86	0	3	2	2	1	0.33	13	12	2.14	3.95	0	5977	0	0.37	1.32	-2.36	-0.23	-0.58	0.3	0.3	0	-1.2	0.09	-0.76	0.32	-0.64	2.86	Na
1	1	1	5	40	0	40	0	1	1.28	1	0	5	apple	1	2	3	0	0.37	0.25	0.03	2.95	2	3	2	2	1	0.33	6	1	0.76	3.31	0	4174	0	0.73	-2.3	-2.74	-1.28	-0.15	0.3	0.34	0	-0.09	0.14	-0.82	-1.19	-1.7	2.48	Na
1	1	1	5	84	0	84	0	0	0.95	1	0	5	brush	0	1	2	0	0.55	0.49	0.06	9.92	5	3	2	2	1	0.33	12	7	1.3	8.52	0	7276	0	0.75	-1.71	-2.43	-0.01	-1.94	0.65	0.65	0	-0.86	-1.16	-0.32	0.04	-1.25	4.52	Na
1	1	1	5	13	0	13	0	0	0.93	1	0	5	stamp	0	3	6	0	0.25	0.43	0.03	4.31	2	3	2	2	1	0.33	6	3	1.03	3.23	0	5812	0	-1.05	-0.4	-2.88	-0.81	-0.44	0	0	0	0.55	1.15	-1.03	-0.98	-1.35	1.62	Na
1	1	1	5	100	0	100	0	0	1.43	1	0	6	bottle	1	1	2	1	Na	Na	Na	Na	Na	Na	Na	Na	Na	Na	Na	Na	Na	Na	599	2632	0.23	Na	Na	Na	Na	Na	Na	Na	Na	Na	Na	Na	Na	Na	Na	Na
1	1	1	5	52	0	52	0	1	0.63	1	0	6	brush	0	2	4	1	Na	Na	Na	Na	Na	Na	Na	Na	Na	Na	Na	Na	Na	Na	2,635.00	4880	0.54	Na	Na	Na	Na	Na	Na	Na	Na	Na	Na	Na	Na	Na	Na	Na
1	1	1	5	25	0	25	0	1	1.43	1	0	6	hat	0	3	2	1	Na	Na	Na	Na	Na	Na	Na	Na	Na	Na	Na	Na	Na	Na	1,564.00	3062	0.51	Na	Na	Na	Na	Na	Na	Na	Na	Na	Na	Na	Na	Na	Na	Na
1	1	1	5	4	0	4	0	0	1.18	1	0	7	scrub	1	3	5	1	Na	Na	Na	Na	Na	Na	Na	Na	Na	Na	Na	Na	Na	Na	2,361.00	5537	0.43	Na	Na	Na	Na	Na	Na	Na	Na	Na	Na	Na	Na	Na	Na	Na
1	1	1	5	47	0	47	0	1	0.93	1	0	7	shuffle	0	2	4	1	Na	Na	Na	Na	Na	Na	Na	Na	Na	Na	Na	Na	Na	Na	2,786.00	5756	0.48	Na	Na	Na	Na	Na	Na	Na	Na	Na	Na	Na	Na	Na	Na	Na
1	1	1	5	115	0	115	0	1	1.65	1	0	7	stamp	0	1	2	1	Na	Na	Na	Na	Na	Na	Na	Na	Na	Na	Na	Na	Na	Na	1,489.00	5617	0.27	Na	Na	Na	Na	Na	Na	Na	Na	Na	Na	Na	Na	Na	Na	Na
1	1	1	5	45	0	45	0	1	2.05	1	0	8	stamp	1	1	2	0	Na	Na	Na	Na	Na	Na	Na	Na	Na	Na	Na	Na	Na	Na	0	7021	0	Na	Na	Na	Na	Na	Na	Na	Na	Na	Na	Na	Na	Na	Na	Na
1	1	1	5	15	0	15	0	1	1.12	1	0	8	staple	1	2	5	0	Na	Na	Na	Na	Na	Na	Na	Na	Na	Na	Na	Na	Na	Na	0	6354	0	Na	Na	Na	Na	Na	Na	Na	Na	Na	Na	Na	Na	Na	Na	Na
1	1	1	5	103	0	103	0	0	0.95	1	0	8	tear	0	3	7	0	Na	Na	Na	Na	Na	Na	Na	Na	Na	Na	Na	Na	Na	Na	0	7273	0	Na	Na	Na	Na	Na	Na	Na	Na	Na	Na	Na	Na	Na	Na	Na
1	1	1	5	22	0	22	0	0	0.98	1	0	9	cut	0	3	8	1	0.51	0.5	0.47	6.49	4	3	2	2	4	1	12	4	2.51	1.02	941	8000	0.12	1.65	0.41	0.36	0.26	1.86	0.17	0.17	0	-0.36	-0.65	0.2	-0.83	0.39	-0.55	-0.53
1	1	1	5	54	0	54	0	1	0.73	1	0	9	hat	0	2	9	1	0.66	0.75	0.5	9.39	5	3	2	2	5	1.77	14	10	2.59	1.78	3,028.00	10256	0.3	0.96	0.95	-0.41	2.24	0.34	0.48	0.48	0	1.24	1.06	2.81	2.48	0.2	0.1	1.4
1	1	1	5	99	0	99	0	0	1.07	1	0	9	jar	1	1	3	1	0.47	0.49	0.53	8.21	4	3	2	2	5	0.83	11	9	1.87	2.54	6,227.00	9000	0.69	1.19	0.65	0.5	1.4	2.33	0	0	0.17	0.66	-0.34	0.3	1.5	-0.3	2.13	-0.18
1	1	1	5	97	0	97	0	1	0.55	1	0	10	cut	1	1	2	0	0.38	0.25	0.25	3.3	0	3	2	2	3	2.37	9	5	0.9	1.23	0	6708	0	0.36	-2.16	-1.22	-1.22	-0.93	0.17	0.17	0	-0.75	0.95	-0.56	-0.41	-1.84	-0.31	-0.5
1	1	1	5	36	0	36	0	0	2.57	1	0	10	shuffle	1	3	7	0	0.18	0.25	0.47	6.23	0	3	2	2	4	0.43	10	8	2.68	1.27	0	7896	0	-2.04	-1.53	-0.51	-0.64	-1.12	0.17	0.17	0	0.18	-0.63	-0.66	-0.28	0.11	-0.46	1.85
1	1	1	5	64	0	64	0	1	0.6	1	0	10	write	0	2	7	0	0.29	0.29	0.34	5.19	0	3	2	2	6	2.4	11	8	2.31	1.27	0	8520	0	-0.06	-1.18	-0.77	-0.81	-0.58	0.3	0.3	0	0.43	0.93	-0.51	0.32	-0.45	-0.35	1.31
1	1	1	5	35	0	35	0	0	2.02	1	0	11	bottle	0	1	3	0	0.28	0.42	0.27	2.78	2	3	2	2	7	2.4	5	3	1.98	0.82	0	5500	0	-0.91	-0.61	-0.97	-1.01	-0.69	0	0	0	1.41	1.14	-0.99	-0.77	-0.5	-0.66	0.89
1	1	1	5	70	0	70	0	1	0.65	1	0	11	cut	1	2	4	0	0.23	0.31	0.41	4.74	0	3	2	2	2	0.53	7	4	1.88	0.91	0	5658	0	-1.18	-1.62	-0.12	-0.55	-0.93	0.17	0.17	0	-1.14	-1.2	-1.06	-0.83	-0.48	-0.68	0.01
1	1	1	5	94	0	94	0	0	0.97	1	0	11	hammer	1	3	7	0	0.24	0.36	0.38	5.35	2	3	2	2	3	0.73	12	4	2.27	0.84	0	8000	0	-0.66	-1.18	-0.83	-0.62	-0.47	0.35	0.35	0	-0.12	-0.49	0.15	-0.35	-0.36	-1.08	0.06
1	1	1	5	14	0	14	0	0	1.63	1	0	12	bread	1	2	5	1	0.23	0.47	0.42	5.08	0	3	2	2	4	1.03	14	6	2.12	1.33	0	7250	0	-1.1	0.41	-0.29	-0.65	-0.46	0	0	0	-0.11	-0.18	0.16	-0.15	-0.5	-0.23	-0.06
1	1	1	5	51	0	51	0	1	0.72	1	0	12	ring	1	3	5	1	0.34	0.32	0.46	4.35	0	3	2	2	2	0.83	10	4	2.56	0.9	744	5500	0.14	0.37	-0.41	-0.16	-0.18	-0.81	0.28	0.24	0.17	-0.99	-0.63	0.14	-0.32	-0.18	-0.77	-0.14
1	1	1	5	111	0	111	0	0	0.8	1	0	12	stir	0	1	2	1	0.16	0.51	0.42	4.65	0	3	2	2	2	1.57	9	3	2.09	1.56	0	6078	0	-1.07	0.26	0.01	-0.49	-1.2	0.3	0.3	0	-1.25	0.14	-0.24	-0.61	-0.3	0.15	-0.95
1	1	1	5	27	0	27	0	1	1.67	1	0	13	pencap	1	1	3	1	0.32	0.3	0.38	4.37	2	3	2	2	6	1.87	9	6	1.4	1.5	0	6417	0	-0.22	-1.14	-0.23	-0.2	0.78	0.17	0.17	0	1.19	1.24	-0.07	0.29	-0.5	-0.33	-1.08
1	1	1	5	104	0	104	0	0	0.75	1	0	13	ring	0	2	4	1	0.29	0.33	0.43	4.75	2	3	2	2	6	1.23	10	5	2.2	1.02	0	6812	0	-0.28	-0.36	-0.17	-0.17	0.65	0.28	0.24	0.17	0.79	-0.11	0.14	0.06	-0.25	-0.57	-0.41
1	1	1	5	41	0	41	0	1	0.63	1	0	13	stack	1	3	6	1	0.38	0.36	0.52	5.36	2	3	2	2	4	0.53	9	4	1.81	2.33	0	6000	0	0.22	-0.77	0.04	-0.74	0.87	0.23	0.17	0.17	-0.18	-0.81	-0.65	-1.04	-0.58	1.02	-1.31
1	1	1	5	18	0	18	0	1	1.38	1	0	14	bread	1	2	5	0	0.38	0.56	0.41	5.08	0	3	2	2	4	1	13	5	1.31	1.24	0	7216	0	0.22	1.26	-0.35	-0.65	-0.46	0	0	0	-0.11	-0.22	-0.03	-0.59	-1.38	-0.36	-1.59
1	1	1	5	42	0	42	0	0	0.8	1	0	14	crumple	1	3	5	0	0.43	0.42	0.54	6.13	2	3	2	2	3	0.4	10	5	1.2	1.55	0	6568	0	0.81	0.07	0.11	-0.13	0.85	0	0	0	-0.45	-1.01	-0.22	-0.27	-1.69	-0.05	-1.6
1	1	1	5	102	0	102	0	0	2.28	0	0	14	steep	0	1	1	0	0.16	0.51	0.48	5.09	2	3	2	2	1	0.1	7	5	1.69	0.76	0	6108	0	-0.9	-0.16	0.23	-0.51	-0.2	0.4	0.4	0	-1.14	-1.2	-1.1	-0.19	-0.61	-1.26	-0.54
1	1	1	5	88	0	88	0	1	0.47	1	0	15	crumple	1	3	7	1	0.34	0.53	0.62	8.63	4	3	2	2	3	0.67	12	7	2.86	1.77	4,217.00	7510	0.56	-0.38	1.17	0.52	1	2.39	0	0	0	-0.45	-0.5	0.41	0.46	0.17	0.28	-0.15
1	1	1	5	56	0	56	0	0	1.2	1	0	15	measure	0	1	4	1	0.32	0.43	0.56	10.07	2	3	2	2	6	2.07	15	8	3.79	1.36	2,791.00	9533	0.29	-0.9	-0.06	0.54	0.74	0.9	0	0	0	0.12	0.19	0.45	0.04	1.06	-0.5	0.18
1	1	1	5	39	0	39	0	1	0.83	1	0	15	sunglasses	0	2	7	1	0.5	0.56	0.48	4.34	4	3	2	2	3	1.9	6	3	2.72	1.76	4,960.00	8685	0.57	0.03	0.23	-0.45	-1.26	0.07	0.17	0.17	0	-0.46	1.27	-1.39	-1.62	0.15	0.49	0.87
1	1	1	5	83	0	83	0	1	2.2	0	0	16	apple	1	2	2	0	0.24	0.31	0.34	2.65	0	3	2	2	1	1.03	6	3	1.51	0.94	0	4255	0	-1.24	-0.48	-0.69	-1.52	-0.87	0.17	0	0.17	-1.56	-0.12	-1.12	-1.29	-1.22	-0.68	-0.45
1	1	1	5	59	0	59	0	1	0.45	1	0	16	lock	0	3	5	0	0.24	0.29	0.37	3.03	0	3	2	2	1	0.77	4	7	2.15	1.16	0	4511	0	-1.41	-1.19	-0.53	-1.41	-1.06	0	0	0.17	-1.42	-0.45	-1.83	0.59	-0.16	-0.4	1.02
1	Na	Na	5	21	0	21	0	0	4.97	1	0	16	stack	0	1	2	0	0.31	0.15	0.28	2.81	0	1	2	0	3	1.4	3	5	1.11	1.04	0	5979	0	-0.58	-2.69	-1.26	-1.54	-1.15	-5.2	0.17	-5.83	-0.53	0.09	-1.82	-0.76	-1.22	-1.09	1.2
1	1	1	5	91	0	91	0	0	0.67	1	0	17	dice	1	1	3	1	0.01	0.22	0.47	3.89	0	2	0	2	5	1.2	7	0	2.01	0.13	0	5237	0	-1.84	-1.63	-0.48	-0.9	-0.82	-1.84	-1.77	0	1	0.35	-0.85	-1.75	-0.72	-1.26	-0.98
1	1	1	5	43	0	43	0	1	1.98	1	0	17	lock	0	3	5	1	0.43	0.61	0.5	4.96	0	3	2	2	4	0.83	8	7	4.66	1.51	0	6500	0	1.56	1.89	-0.13	-0.18	-0.68	0	0	0	-0.51	-0.85	-0.94	0.51	0.28	0.93	2.27
1	1	1	5	31	0	31	0	1	1.73	1	0	17	pencap	0	2	3	1	0.29	0.6	0.66	5.28	0	3	2	2	2	0.37	9	6	4.3	1.24	0	4973	0	-0.53	1.48	-0.09	-0.17	-0.87	0.17	0.17	0	-0.7	-0.92	-0.07	0.29	0.26	-0.72	0.52
1	1	1	5	26	0	26	0	1	1.3	1	0	18	remove-pencap	0	3	5	1	0.41	0.43	0.5	5.46	0	3	2	2	4	1.03	10	5	2.3	1.54	327	5750	0.06	1.34	0.51	0.31	0.33	-0.87	0.17	0	0.17	0.14	-0.12	0.45	0	-0.18	0.7	0.15
1	1	1	5	65	0	65	0	1	1.47	1	0	18	scrub	0	1	1	1	0.42	0.54	0.99	10.84	0	3	2	2	3	0.53	15	3	6.35	2	0	6491	0	0.42	0.12	1.04	0.13	-0.65	0.44	0.44	0	0.18	-0.61	0.13	-0.97	2.71	0.06	0.96
1	1	1	5	85	0	85	0	0	1.12	1	0	18	stamp	1	2	4	1	0.38	0.47	0.46	3.39	0	3	2	2	3	1.03	7	2	1.72	1.87	529	4316	0.12	0.25	-0.04	-0.28	-1.2	-1.24	0	0	0	-0.35	-0.08	-0.77	-1.34	-0.61	0.05	-1.03
1	1	1	5	101	0	101	0	0	0.93	1	0	19	bread	0	3	1	0	0.42	0.56	0.49	4.2	0	3	2	2	1	0.63	5	6	2.21	0.82	715	5276	0.14	0.53	1.25	0.2	-0.99	-0.46	0	0	0	-1.1	-0.66	-1.55	-0.15	-0.4	-0.92	-0.55
1	1	1	5	76	0	76	0	1	1.17	1	0	19	pour	1	1	3	0	0.41	0.54	0.46	4.04	2	3	2	2	3	1.2	4	6	1.88	2.31	1,017.00	5000	0.2	0.26	0.42	0.1	-1.05	-0.24	0.17	0.17	0	-0.7	-0.5	-1.66	-0.03	-0.51	-0.03	0.11
1	1	1	5	6	0	6	0	1	1.02	1	0	19	stir	0	2	3	0	0.53	0.59	0.77	6.69	0	3	2	2	1	0.2	7	8	1.77	2.02	668	5000	0.13	1.84	1.09	2.4	0.55	-1.2	0.3	0.3	0	-1.68	-1.55	-0.87	1.03	-0.53	1.22	-0.96
1	1	1	5	49	0	49	0	1	0.58	1	0	20	dice	0	2	2	0	0.17	0.5	0.5	4.57	0	3	2	2	0	0	10	4	1.53	0.86	0	4745	0	-0.78	0.79	-0.28	-0.62	-0.82	0.53	0.59	0	-1.73	-1.56	0.33	-0.18	-1.18	-0.66	-0.89
1	1	1	5	8	0	8	0	1	1.35	1	0	20	pour	0	1	5	0	0.26	0.54	0.48	4.81	2	3	2	2	2	0.3	11	5	1.72	1.42	0	6054	0	-1.04	0.47	0.19	-0.68	-0.24	0.17	0.17	0	-1.16	-1.26	0.53	-0.44	-0.69	-1	-0.86
1	1	1	5	82	0	82	0	1	0.57	1	0	20	staple	1	3	5	0	0.39	0.56	0.57	5.92	0	3	2	2	0	0	11	5	1.75	1.12	0	6054	0	0.46	1.11	0.66	-0.28	-1.09	0.17	0.17	0	-1.68	-0.87	-0.2	-0.52	-0.79	-0.48	-2
1	1	1	5	30	0	30	0	0	0.75	1	0	21	bottle	1	2	8	1	0.63	0.43	0.44	6.07	4	3	2	2	3	0.77	10	7	1.56	2.78	2,589.00	8037	0.32	2.48	-0.46	0.11	0.55	1.29	0	0	0	-0.42	-0.59	0.66	1.28	-1.05	1.72	-0.34
1	1	1	5	53	0	53	0	0	0.67	1	0	21	hammer	1	3	3	1	0.16	0.35	0.43	6.2	2	3	2	2	2	0.47	10	6	2.1	1.43	737	7710	0.1	-1.21	-1.27	-0.6	-0.31	-0.47	0.35	0.35	0	-0.64	-0.95	-0.42	0.39	-0.55	-0.54	-0.22
1	1	1	5	106	0	106	0	0	2.18	1	0	21	pour	0	1	4	1	0.44	0.46	0.45	8.48	4	3	2	2	7	2.43	11	9	3.07	2.92	1,127.00	10447	0.11	0.45	-0.5	0.01	1.04	1.52	0.17	0.17	0	1.16	0.54	0.53	1.17	0.82	0.62	1.3
1	1	1	5	86	0	86	0	1	0.53	1	0	22	apple	0	3	1	0	0.36	0.47	0.46	3.24	2	3	2	2	2	1.07	4	3	1.12	1.69	0	4520	0	0.66	-0.17	-0.09	-1.06	0.63	0.3	0.34	0	-0.66	0.26	-1.69	-0.25	-1.28	-0.01	-1.29
1	1	1	5	57	0	57	0	0	2.1	1	0	22	brushoff	1	1	4	0	0.31	0.51	0.6	6.4	0	3	2	2	0	0	9	8	1.65	1.47	0	6687	0	-0.19	0.81	0	-0.15	-0.56	0	0	0	-1.7	-1.26	-0.4	0.86	-1.32	-0.14	-1.53
1	1	1	5	3	0	3	0	1	0.93	1	0	22	tear	1	2	6	0	0.39	0.38	0.49	5.04	2	3	2	2	4	0.83	6	8	1.14	1.31	0	6208	0	-0.16	-0.76	-0.16	-0.45	0.3	0	0	0	0.3	-0.31	-1.04	1	-1.62	-0.51	-1.39
1	1	1	5	16	0	16	0	1	0.73	1	0	23	cut	0	3	3	0	0.33	0.38	0.4	4.45	2	3	2	2	3	0.8	5	8	1.59	2.06	0	6324	0	-0.14	-0.87	-0.15	-0.69	0.46	0.17	0.17	0	-0.75	-0.88	-1.56	0.88	-0.88	0.68	0.74
1	1	1	5	77	0	77	0	1	0.85	1	0	23	remove-pencap	1	1	5	0	0.3	0.22	0.44	3.97	4	3	2	2	5	1.57	6	4	3.58	1.14	565	5068	0.11	-0.27	-1.34	-0.04	-0.65	2.25	0.17	0	0.17	0.71	0.72	-1.12	-0.65	1.52	-0.22	1.57
1	1	1	5	90	0	90	0	0	0.9	1	0	23	steep	1	2	1	0	0.38	0.43	0.49	5.9	4	3	2	2	2	1.3	9	6	1.14	1.9	838	7244	0.12	0.76	-1	0.29	-0.17	1.58	0.4	0.4	0	-0.84	-0.22	-0.57	0.13	-1.01	0.84	-0.4
1	1	1	5	28	0	28	0	1	1.35	1	0	24	jar	1	1	4	0	0.42	0.49	0.44	4.76	0	3	2	2	5	1.17	9	5	2.86	0.9	0	6000	0	0.64	0.61	-0.07	-0.47	-1.06	0	0	0.17	0.66	0.23	-0.3	-0.32	0.19	-0.88	0.46
1	1	1	5	80	0	80	0	0	0.73	1	0	24	lock	0	2	6	0	0.36	0.42	0.44	5.34	2	3	2	2	4	1.3	10	5	2.08	1.12	0	6000	0	0.53	0.24	-0.16	-0.17	0.85	0	0	0	-0.51	-0.27	-0.38	-0.31	-0.27	-0.19	-0.15
1	1	1	5	74	0	74	0	0	0.58	1	0	24	stir	1	3	2	0	0.45	0.52	0.46	5.55	2	3	2	2	10	1.87	10	3	2.3	2.35	0	6787	0	1.23	0.31	0.28	-0.03	0.32	0.3	0.3	0	2.21	0.52	0.08	-0.61	-0.14	1.99	-0.53
1	1	1	5	11	0	11	0	1	2.28	1	0	25	brush	1	1	5	1	0.17	0.61	0.45	6.39	5	3	2	2	5	1	12	2	1.49	1.18	6,044.00	8532	0.71	-0.85	-0.3	-0.76	-0.54	0.65	0.65	0.65	0	1.23	0.49	-0.32	-0.63	-1.1	-0.52	-0.76
1	1	1	5	78	0	78	0	1	0.62	1	0	25	hat	1	2	7	1	0.13	0.61	0.48	5.5	5	2	0	2	3	1.27	10	7	1.81	0.71	4,814.00	6541	0.74	-1.33	-0.42	-0.51	-0.22	0.34	-2.01	-2.01	0	-0.07	0.32	1.03	1.2	-0.58	-1.3	-0.39
1	1	1	5	118	0	118	0	0	0.82	1	0	25	jar	0	3	2	1	0.26	0.37	0.31	4.12	2	3	2	2	8	1.83	8	4	1.45	0.95	4,468.00	8407	0.53	-1.18	-0.43	-0.92	-0.82	0.64	0	0	0.17	2.23	1.36	-0.61	-0.77	-0.5	-0.78	0.03
1	1	1	5	23	0	23	0	1	1.42	1	0	26	dice	0	1	7	1	0.4	0.42	0.53	6.39	2	3	2	2	4	1.43	8	5	2.56	2.08	1,262.00	6570	0.19	0.68	0.1	-0.11	0.13	0.82	0.53	0.59	0	0.46	0.73	-0.46	0.22	-0.19	0.35	0.66
1	1	1	5	72	0	72	0	0	1.1	1	0	26	jar	1	3	6	1	0.31	0.5	0.38	5.27	2	3	2	2	3	0.67	13	3	1.99	0.7	2,986.00	7064	0.42	-0.55	0.71	-0.45	-0.19	0.64	0	0	0.17	-0.38	-0.62	0.91	-1.22	-0.24	-1.25	-0.2
1	1	1	5	117	0	117	0	0	0.83	1	0	26	peel	1	2	6	1	0.49	0.44	0.58	8.64	2	3	2	2	2	2.1	9	10	1.54	2.55	3,040.00	7978	0.38	1.1	-0.44	0.34	0.13	-0.11	0	0	0	-1.01	1.18	-1.06	0.51	-1.07	1.02	0.26
1	1	1	5	12	0	12	0	0	1.47	1	0	27	measure	0	3	2	0	0.42	0.35	0.44	4.6	0	3	2	2	2	0.8	10	6	2.4	1.05	0	6200	0	0.2	-0.71	-0.26	-1.04	-0.76	0	0	0	-1.47	-0.96	-1.08	-0.46	-0.45	-1.15	0.55
1	1	1	5	113	0	113	0	1	1.15	1	0	27	scrub	0	1	4	0	0.12	0.31	0.5	5.09	0	2	0	2	4	0.4	11	4	1.89	0.86	0	6300	0	-1.62	-1.5	-0.91	-1.18	-0.65	-2.2	-2.2	0	0.81	-0.86	-0.76	-0.72	-1.05	-1.46	-0.11
1	1	1	5	69	0	69	0	0	0.55	1	0	27	squeeze	1	2	2	0	0.36	0.49	0.51	5.27	0	3	2	2	4	1.2	9	5	1.51	1.73	0	6501	0	-0.04	0.32	0.23	-0.62	-1.19	0.24	0.24	0	-0.16	-0.12	-0.86	-0.5	-1.03	-0.09	-1.27
1	1	1	5	34	0	34	0	0	1.08	1	0	28	apple	0	2	6	1	0.3	0.53	0.73	6.14	2	3	2	2	1	0.27	10	1	4.29	1.81	834	4830	0.17	0	0.41	1.56	1.15	0.63	0.3	0.34	0	-1.22	-1.13	0.92	-1.19	2.47	0.16	0.15
1	1	1	5	79	0	79	0	1	1.1	1	0	28	bottle	0	3	2	1	0.27	0.42	0.87	8.78	2	3	2	2	1	0.23	13	4	4.73	0.91	1,025.00	6042	0.17	-0.96	-0.59	2.74	1.84	-0.69	0	0	0	-1.34	-1.15	1.65	-0.26	3.11	-0.56	-0.75
1	1	1	5	119	0	119	0	1	1.68	1	0	28	tear	1	1	3	1	0.43	0.53	0.81	9.01	2	3	2	2	0	0	11	10	2.44	1.78	1,611.00	5830	0.28	0.15	0.68	1.88	1.99	0.3	0	0	0	-1.88	-1.69	0.83	1.92	0.07	0.35	-0.77
1	1	1	5	24	0	24	0	1	0.97	1	0	29	fold	0	3	3	0	0.41	0.42	0.5	3.05	0	3	2	2	3	0.37	5	3	1.8	1.21	0	3603	0	0.88	0.19	0.02	-1.28	-0.54	0.17	0	0.17	-0.28	-0.97	-1.67	-0.95	-0.95	-0.26	-0.31
1	1	1	5	60	0	60	0	0	0.5	1	0	29	shuffle	0	2	1	0	0.34	0.38	0.51	3.5	0	3	2	2	3	0.33	6	4	1.53	1.16	0	4035	0	-0.08	0.01	-0.25	-1.28	-1.12	0.17	0.17	0	-0.18	-0.75	-1.21	-1.1	-1.69	-0.61	-0.29
1	1	1	5	96	0	96	0	0	1.42	1	0	29	stack	1	1	2	0	0.32	0.58	0.64	4.74	0	3	2	2	2	0.43	7	5	1.81	1.14	0	4327	0	-0.45	1.1	0.69	-0.93	-1.15	0.23	0.17	0.17	-0.87	-0.91	-1.04	-0.76	-0.58	-0.92	-1.29
1	1	1	5	20	0	20	0	1	2.2	1	0	30	lock	1	1	5	0	0.36	0.44	0.54	4.83	0	3	2	2	2	0.37	9	5	1.68	1.13	0	5660	0	0.47	0.38	-0.11	-0.19	-0.68	0	0	0	-1.34	-1.42	-0.66	-0.31	-0.35	-0.15	-1.73
1	1	1	5	73	0	73	0	1	0.75	1	0	30	measure	1	3	2	0	0.44	0.52	0.75	6.76	0	3	2	2	1	0.17	12	3	2.3	2.4	0	5553	0	0.39	0.65	1.79	-0.34	-0.76	0	0	0	-1.87	-1.53	-0.47	-1.22	-0.56	1.7	-1.44
1	1	1	5	108	0	108	0	1	0.83	1	0	30	pencap	0	2	2	0	0.41	0.44	0.62	5.03	0	3	2	2	0	0	8	5	2.21	2.25	0	4890	0	0.61	0.06	-0.1	-0.18	-0.87	0.17	0.17	0	-1.64	-1.45	-0.45	-0.26	-0.29	0.74	-1.06
1	1	1	5	116	0	116	0	0	1.65	1	0	31	erase	1	1	4	0	0.38	0.5	0.46	4.76	0	3	2	2	2	0.53	9	3	1.86	1.6	0	6146	0	0.48	0.95	-0.36	-0.88	-0.5	0	0	0	-0.93	-0.73	-0.68	-1.53	-0.86	0.28	-0.59
1	1	1	5	66	0	66	0	1	1.32	1	0	31	fold	1	2	7	0	0.15	0.37	0.43	4.36	0	3	2	2	6	1.8	9	4	2.29	0.66	0	6020	0	-1.75	-0.24	-0.39	-0.82	-0.54	0.17	0	0.17	0.69	0.61	-0.64	-0.65	-0.43	-1.27	-1.07
1	1	1	5	17	0	17	0	0	1.68	1	0	31	squeeze	0	3	7	0	0.35	0.55	0.44	4.87	0	3	2	2	4	1.37	10	6	2.02	1.33	0	6687	0	-0.15	0.9	-0.21	-0.77	-1.19	0.24	0.24	0	-0.16	0.01	-0.64	-0.17	-0.56	-0.73	-0.8
1	1	1	5	44	0	44	0	0	0.82	1	0	32	bread	0	3	7	1	0.26	0.21	0.46	5.53	0	3	2	2	3	0.6	14	2	4.77	1.24	2,457.00	7723	0.32	-0.84	-2.09	0.01	-0.48	-0.46	0	0	0	-0.44	-0.7	0.16	-1.92	2.37	-0.35	2.1
1	1	1	5	37	0	37	0	1	1.8	1	0	32	remove-pencap	1	2	3	1	0.28	0.33	0.38	3.58	2	3	2	2	4	1.57	8	3	1.59	1.68	2,278.00	5595	0.41	-0.59	-0.35	-0.45	-0.91	0.69	0.17	0	0.17	0.14	0.72	-0.34	-1.29	-1.13	1.01	-0.67
1	1	1	5	112	0	112	0	1	0.97	1	0	32	ring	0	1	2	1	0.3	0.29	0.42	4.4	2	3	2	2	4	1.47	10	4	4.07	0.85	1,736.00	5171	0.34	-0.14	-0.73	-0.17	-0.18	0.65	0.28	0.24	0.17	-0.1	0.19	0.14	-0.32	0.11	-0.84	0.91
1	1	1	5	95	0	95	0	1	1.18	1	0	33	brushoff	0	1	2	1	0.3	0.47	0.42	4.92	2	3	2	2	2	0.27	8	5	2.06	0.98	194	6400	0.03	-0.32	0.4	-0.83	-0.72	0.98	0	0	0	-0.49	-0.82	-0.73	-0.47	-0.79	-0.72	0.42
1	1	1	5	62	0	62	0	1	0.58	1	0	33	pour	1	2	3	1	0.54	0.56	0.71	7.66	2	3	2	2	2	0.33	11	7	3.99	1.99	0	6234	0	1.29	0.71	1.76	0.65	-0.24	0.17	0.17	0	-1.16	-1.23	0.53	0.37	1.85	-0.38	-0.04
1	1	1	5	7	0	7	0	0	1.3	1	0	33	steep	1	3	7	1	0.55	0.54	0.38	5.43	2	3	2	2	3	1.63	8	8	2.01	1.81	596	7830	0.08	1.94	0.18	-0.39	-0.37	-0.2	0.4	0.4	0	-0.54	0.06	-0.84	0.78	-0.37	0.69	0.61
1	1	1	5	114	0	114	0	1	0.53	1	0	34	hat	0	2	3	1	0.06	0.75	0.94	7.16	5	2	0	2	1	0.23	10	0	4.84	2.49	2,102.00	4277	0.49	-1.63	0.92	1.84	0.84	0.34	-2.01	-2.01	0	-1.38	-1.21	1.03	-1.79	2.46	1.02	-0.38
1	1	1	5	68	0	68	0	1	1.53	1	0	34	sunglasses	1	1	2	1	0.5	0.47	0.67	5.59	4	3	2	2	4	0.83	7	4	3.37	1.64	3,060.00	5531	0.55	0.05	-0.71	0.59	-0.55	0.07	0.17	0.17	0	0.03	-0.31	-1.02	-1.03	0.85	0.17	0.56
1	1	1	5	0	0	0	0	1	1.88	1	0	34	write	0	3	6	1	0.31	0.48	0.51	5.74	2	3	2	2	4	1.37	12	4	2.2	2.11	2,021.00	5830	0.35	0.08	0.76	0.18	-0.62	1.32	0.3	0.3	0	-0.38	-0.16	-0.27	-0.8	-0.57	0.65	-0.03
1	Na	Na	5	29	0	29	0	0	3.25	1	0	35	erase	1	1	2	0	0.28	0.33	0.36	4.02	0	3	2	2	7	1.53	8	8	2.4	0.62	0	6660	0	-0.52	-0.81	-0.91	-1.14	-0.5	0	0	0	1.5	0.58	-0.91	0.47	-0.4	-1.33	0.39
1	1	1	5	55	0	55	0	1	0.67	1	0	35	hammer	0	2	4	0	0.36	0.47	0.73	7.12	2	3	2	2	1	0.2	9	5	2.97	2.09	0	6298	0	0.22	-0.14	0.83	0.03	-0.47	0.35	0.35	0	-1.17	-1.41	-0.71	0.02	0.39	0.06	0.09
1	1	1	5	109	0	109	0	0	0.92	1	0	35	squeeze	0	3	8	0	0.44	0.47	0.61	8.8	0	3	2	2	0	0	15	9	2.43	1.32	0	8766	0	0.58	0.08	0.88	0.74	-1.19	0.24	0.24	0	-1.62	-1.09	0.5	0.83	-0.18	-0.73	-0.65
1	1	1	5	110	0	110	0	0	0.62	1	0	36	brush	1	2	6	0	0.36	0.63	0.59	8.33	5	3	2	2	2	0.93	13	6	2.43	2.06	450	8200	0.05	-0.05	-0.04	-0.13	-0.25	0.65	0.65	0.65	0	-0.33	0.37	-0.19	-0.09	-0.39	0.09	0.06
1	1	1	5	50	0	50	0	1	1.83	1	0	36	sunglasses	0	1	5	0	0.3	0.53	0.53	6.93	4	3	2	2	4	0.83	10	7	3.53	1.71	0	9021	0	-1.7	-0.1	-0.18	0.2	0.07	0.17	0.17	0	0.03	-0.31	0.1	0.74	1.02	0.37	1.48
1	1	1	5	10	0	10	0	0	1	1	0	36	write	1	3	8	0	0.44	0.48	0.53	7.63	2	3	2	2	6	0.9	15	7	3.01	1.91	0	8121	0	1.04	0.79	0.3	0.03	1.32	0.3	0.3	0	0.43	-0.65	0.47	0.04	0.33	0.41	0.7
1	1	1	5	1	0	1	0	0	1.63	1	0	37	hammer	0	2	5	1	0.41	0.52	0.65	9.48	2	3	2	2	3	0.63	13	7	2.17	2.91	239	7744	0.03	0.58	0.36	0.46	0.89	-0.47	0.35	0.35	0	-0.12	-0.67	0.44	0.76	-0.47	0.8	-0.59
1	1	1	5	105	0	105	0	0	0.92	1	0	37	shuffle	1	1	3	1	0.43	0.52	0.55	10.47	2	3	2	2	7	2.3	17	9	3.56	1.11	0	9210	0	0.96	1.57	-0.02	0.36	0.76	0.17	0.17	0	1.24	1.68	0.31	-0.07	1.51	-0.68	1.23
1	1	1	5	61	0	61	0	1	0.42	1	0	37	tear	0	3	7	1	0.46	0.64	0.5	6.88	2	3	2	2	4	2.3	9	7	3.39	1.21	465	8277	0.06	0.52	1.85	-0.14	0.69	0.3	0	0	0	0.3	2.13	0.08	0.55	1.29	-0.7	0.85
1	1	1	5	33	0	33	0	1	0.87	1	0	38	fold	0	1	8	1	0.25	0.43	0.41	6.33	0	3	2	2	7	2.43	13	6	3.37	1.29	830	7830	0.11	-0.73	0.28	-0.47	-0.13	-0.54	0.17	0	0.17	1.01	1.31	0.4	-0.03	0.7	-0.11	1.2
1	1	1	5	92	0	92	0	0	0.88	1	0	38	measure	1	2	10	1	0.39	0.32	0.4	9.42	0	3	2	2	7	4.53	14	9	4.08	2.38	559	13319	0.04	-0.16	-0.9	-0.53	0.53	-0.76	0	0	0	0.52	2.44	0.14	0.3	1.36	1.66	2.1
1	1	1	5	58	0	58	0	0	0.7	1	0	38	peel	1	3	10	1	0.44	0.6	0.63	12.26	2	3	2	2	6	0.93	18	8	4	2.37	1,439.00	10468	0.14	0.45	1.14	0.71	1.91	-0.11	0	0	0	1.09	-0.3	1.33	-0.24	1.62	0.73	0.04
1	1	1	5	67	0	67	0	1	0.55	1	0	39	brushoff	0	3	7	0	0.27	0.44	0.32	3.75	0	3	2	2	4	0.9	9	4	1.92	0.5	0	6313	0	-0.68	0.06	-1.28	-1.17	-0.56	0	0	0	0.72	0.23	-0.4	-0.91	-0.97	-1.31	1.2
1	1	1	5	19	0	19	0	1	1.27	1	0	39	peel	1	2	7	0	0.42	0.32	0.49	7.2	0	3	2	2	7	1.87	14	9	2.17	1.47	0	8319	0	0.23	-1.51	-0.22	-0.58	-2.04	0	0	0	1.62	0.88	0.27	0.14	-0.38	-0.62	0.46
1	1	1	5	93	0	93	0	1	0.57	1	0	39	staple	1	1	3	0	0.39	0.37	0.31	3.5	0	3	2	2	6	2.4	10	4	1.6	0.75	0	6187	0	0.41	-0.64	-0.85	-1.11	-1.09	0.17	0.17	0	0.57	0.36	-0.42	-0.82	-0.91	-1.05	-0.03
1	1	1	5	38	0	38	0	0	0.78	1	0	40	erase	1	2	4	1	0.33	0.45	0.55	6.28	0	3	2	2	4	1.03	13	7	2.65	1.18	184	6830	0.03	-0.01	0.42	0.11	-0.36	-0.5	0	0	0	0.04	-0.08	0.23	0.07	-0.19	-0.41	-1
1	1	1	5	71	0	71	0	0	1.43	0	0	40	peel	0	1	3	1	0.64	0.63	0.59	8.71	2	3	2	2	3	1.23	13	8	2.06	3.39	252	7724	0.03	2.81	1.39	0.45	0.17	-0.11	0	0	0	-0.48	0.08	0	-0.24	-0.5	2.29	-0.81
1	1	1	5	89	0	89	0	1	0.48	1	0	40	stir	1	3	8	1	0.52	0.59	0.55	7.15	0	3	2	2	4	0.87	13	9	3.57	1.43	958	7468	0.13	1.77	1.11	0.89	0.78	-1.2	0.3	0.3	0	-0.38	-0.72	1.03	1.36	0.8	-0.17	0.56
1	1	1	5	32	0	32	0	1	1.57	1	0	41	crumple	0	3	10	1	0.45	0.42	0.72	13.15	4	3	2	2	5	0.9	17	16	2.54	2.02	4,300.00	9638	0.45	1.11	0.07	1.12	3.06	2.39	0	0	0	0.56	-0.07	1.98	3.74	-0.19	0.66	-0.11
1	1	1	5	98	0	98	0	0	1.08	1	0	41	fold	1	1	3	1	0.45	0.48	0.49	7.2	2	3	2	2	2	0.9	11	9	1.82	1.64	3,870.00	7234	0.53	1.31	0.7	-0.01	0.17	1.41	0.17	0	0.17	-0.6	-0.38	-0.12	0.88	-0.92	0.51	-0.99
1	1	1	5	46	0	46	0	0	1.05	1	0	41	steep	0	2	3	1	0.23	0.55	0.53	5.16	2	3	2	2	4	0.83	9	4	1.58	1.04	2,362.00	5426	0.44	-0.38	0.28	0.49	-0.48	-0.2	0.4	0.4	0	-0.24	-0.6	-0.57	-0.51	-0.69	-0.74	-1.14
1	Na	Na	6	2	0	2	0	0	6.85	1	0	2	brushoff	0	1	2	0	0.33	0.27	0.33	5.43	1	3	2	2	1	0.33	10	6	1.32	1.24	0	6990	0	-0.01	-1.52	-1.2	-0.51	-0.65	0	0	0	-0.24	-0.27	-0.79	1.23	-1.65	-0.41	Na
1	1	1	6	66	0	66	0	0	2.88	1	0	2	pencap	1	3	7	0	0.36	0.3	0.39	5.05	0	3	2	2	1	0.33	7	7	1.64	1.93	0	5710	0	0.17	-1.1	-0.22	-0.18	0.87	0.16	0.16	0	0	-2.83	-0.52	0.18	-0.43	0.28	Na
1	1	1	6	113	0	113	0	0	0.6	1	0	2	remove-pencap	0	2	4	0	0.34	0.29	0.41	4.84	1	3	2	2	1	0.33	6	4	1.54	0.98	0	5070	0	0.3	-0.67	-0.23	-0.07	-0.91	0.16	0	0.16	0	-2.83	-0.46	-0.16	-1.15	-0.59	Na
1	1	1	6	29	0	29	0	1	2.82	1	0	3	ring	1	1	3	1	0.29	0.28	0.35	4.99	2	3	2	2	1	0.33	6	3	1.88	1.1	2,388.00	8403	0.28	-0.23	-0.79	-0.19	-0.17	-0.08	0.28	0.24	0.17	2.57	0.83	0.73	0.06	-0.31	-0.45	Na
1	1	1	6	56	0	56	0	1	1.18	1	0	3	staple	1	3	10	1	0.14	0.28	0.14	3.93	0	2	0	2	1	1	13	6	0.86	0.65	3,305.00	8455	0.39	-1.83	-1.42	-1.8	-0.96	-1.09	-5.83	-5.83	0	2.45	5.29	0.46	-0.82	-1.56	-1.2	Na
1	1	1	6	118	0	118	0	0	0.83	1	0	3	sunglasses	0	2	5	1	0.51	0.53	0.48	5.84	4	3	2	2	1	0.33	6	6	2.8	1.16	2,957.00	5865	0.5	0.1	-0.11	-0.43	-0.41	-2.46	0.17	0.17	0	0.03	1.37	-0.27	-1.03	0.23	-1.18	Na
1	1	1	6	18	0	18	0	1	2.58	1	0	4	crumple	0	1	2	0	0.23	0.47	0.04	4.67	0	3	2	2	1	0.33	9	8	2.17	1.66	0	5363	0	-1.79	0.56	-2.73	-0.79	-0.68	0	0	0	-0.45	-0.82	-0.22	-0.64	-0.61	0.12	Na
1	1	1	6	53	0	53	0	0	0.88	1	0	4	erase	0	2	4	0	0.36	0.41	0.05	5.22	0	3	2	2	1	0.33	13	5	1.53	3.01	0	5466	0	0.26	0.01	-2.63	-0.72	-0.5	0	0	0	1.5	0.92	-1.14	-1.13	-1.14	2.6	Na
1	1	1	6	98	0	98	0	0	0.87	1	0	4	write	1	3	7	0	0.35	0.53	0.05	6.86	0	3	2	2	1	0.33	13	12	2.14	3.95	0	5977	0	0.37	1.32	-2.36	-0.23	-0.58	0.3	0.3	0	-1.2	0.09	-0.76	0.32	-0.64	2.86	Na
1	1	1	6	70	0	70	0	1	1.38	1	0	5	apple	1	2	3	0	0.37	0.25	0.03	2.95	2	3	2	2	1	0.33	6	1	0.76	3.31	0	4174	0	0.73	-2.3	-2.74	-1.28	-0.15	0.3	0.34	0	-0.09	0.14	-0.82	-1.19	-1.7	2.48	Na
1	1	1	6	107	0	107	0	1	0.88	1	0	5	brush	0	1	2	0	0.55	0.49	0.06	9.92	5	3	2	2	1	0.33	12	7	1.3	8.52	0	7276	0	0.75	-1.71	-2.43	-0.01	-1.94	0.65	0.65	0	-0.86	-1.16	-0.32	0.04	-1.25	4.52	Na
1	1	1	6	33	0	33	0	0	1.87	0	0	5	stamp	0	3	6	0	0.25	0.43	0.03	4.31	2	3	2	2	1	0.33	6	3	1.03	3.23	0	5812	0	-1.05	-0.4	-2.88	-0.81	-0.44	0	0	0	0.55	1.15	-1.03	-0.98	-1.35	1.62	Na
1	1	1	6	94	0	94	0	0	1.9	0	0	6	bottle	1	1	2	1	Na	Na	Na	Na	Na	Na	Na	Na	Na	Na	Na	Na	Na	Na	599	2632	0.23	Na	Na	Na	Na	Na	Na	Na	Na	Na	Na	Na	Na	Na	Na	Na
1	1	1	6	60	0	60	0	1	0.68	1	0	6	brush	0	2	4	1	Na	Na	Na	Na	Na	Na	Na	Na	Na	Na	Na	Na	Na	Na	2,635.00	4880	0.54	Na	Na	Na	Na	Na	Na	Na	Na	Na	Na	Na	Na	Na	Na	Na
1	1	1	6	36	0	36	0	0	1.23	1	0	6	hat	0	3	2	1	Na	Na	Na	Na	Na	Na	Na	Na	Na	Na	Na	Na	Na	Na	1,564.00	3062	0.51	Na	Na	Na	Na	Na	Na	Na	Na	Na	Na	Na	Na	Na	Na	Na
1	1	1	6	39	0	39	0	0	1.55	1	0	7	scrub	1	3	5	1	Na	Na	Na	Na	Na	Na	Na	Na	Na	Na	Na	Na	Na	Na	2,361.00	5537	0.43	Na	Na	Na	Na	Na	Na	Na	Na	Na	Na	Na	Na	Na	Na	Na
1	1	1	6	55	0	55	0	0	0.83	1	0	7	shuffle	0	2	4	1	Na	Na	Na	Na	Na	Na	Na	Na	Na	Na	Na	Na	Na	Na	2,786.00	5756	0.48	Na	Na	Na	Na	Na	Na	Na	Na	Na	Na	Na	Na	Na	Na	Na
1	1	1	6	116	0	116	0	0	1.82	1	0	7	stamp	0	1	2	1	Na	Na	Na	Na	Na	Na	Na	Na	Na	Na	Na	Na	Na	Na	1,489.00	5617	0.27	Na	Na	Na	Na	Na	Na	Na	Na	Na	Na	Na	Na	Na	Na	Na
1	Na	Na	6	73	0	73	0	0	3.28	0	0	8	stamp	1	1	2	0	Na	Na	Na	Na	Na	Na	Na	Na	Na	Na	Na	Na	Na	Na	0	7021	0	Na	Na	Na	Na	Na	Na	Na	Na	Na	Na	Na	Na	Na	Na	Na
1	1	1	6	9	0	9	0	1	2.23	1	0	8	staple	1	2	5	0	Na	Na	Na	Na	Na	Na	Na	Na	Na	Na	Na	Na	Na	Na	0	6354	0	Na	Na	Na	Na	Na	Na	Na	Na	Na	Na	Na	Na	Na	Na	Na
1	1	1	6	110	0	110	0	1	0.85	1	0	8	tear	0	3	7	0	Na	Na	Na	Na	Na	Na	Na	Na	Na	Na	Na	Na	Na	Na	0	7273	0	Na	Na	Na	Na	Na	Na	Na	Na	Na	Na	Na	Na	Na	Na	Na
1	1	1	6	27	0	27	0	1	0.8	1	0	9	cut	0	3	8	1	0.51	0.5	0.47	6.49	4	3	2	2	4	1	12	4	2.51	1.02	941	8000	0.12	1.65	0.41	0.36	0.26	1.86	0.17	0.17	0	-0.36	-0.65	0.2	-0.83	0.39	-0.55	-0.53
1	1	1	6	68	0	68	0	1	0.82	1	0	9	hat	0	2	9	1	0.66	0.75	0.5	9.39	5	3	2	2	5	1.77	14	10	2.59	1.78	3,028.00	10256	0.3	0.96	0.95	-0.41	2.24	0.34	0.48	0.48	0	1.24	1.06	2.81	2.48	0.2	0.1	1.4
1	1	1	6	109	0	109	0	0	0.88	1	0	9	jar	1	1	3	1	0.47	0.49	0.53	8.21	4	3	2	2	5	0.83	11	9	1.87	2.54	6,227.00	9000	0.69	1.19	0.65	0.5	1.4	2.33	0	0	0.17	0.66	-0.34	0.3	1.5	-0.3	2.13	-0.18
1	1	1	6	104	0	104	0	0	0.9	1	0	10	cut	1	1	2	0	0.38	0.25	0.25	3.3	0	3	2	2	3	2.37	9	5	0.9	1.23	0	6708	0	0.36	-2.16	-1.22	-1.22	-0.93	0.17	0.17	0	-0.75	0.95	-0.56	-0.41	-1.84	-0.31	-0.5
1	1	1	6	24	0	24	0	0	1.43	1	0	10	shuffle	1	3	7	0	0.18	0.25	0.47	6.23	0	3	2	2	4	0.43	10	8	2.68	1.27	0	7896	0	-2.04	-1.53	-0.51	-0.64	-1.12	0.17	0.17	0	0.18	-0.63	-0.66	-0.28	0.11	-0.46	1.85
1	1	1	6	51	0	51	0	0	0.9	1	0	10	write	0	2	7	0	0.29	0.29	0.34	5.19	0	3	2	2	6	2.4	11	8	2.31	1.27	0	8520	0	-0.06	-1.18	-0.77	-0.81	-0.58	0.3	0.3	0	0.43	0.93	-0.51	0.32	-0.45	-0.35	1.31
1	1	1	6	28	0	28	0	1	1.6	1	0	11	bottle	0	1	3	0	0.28	0.42	0.27	2.78	2	3	2	2	7	2.4	5	3	1.98	0.82	0	5500	0	-0.91	-0.61	-0.97	-1.01	-0.69	0	0	0	1.41	1.14	-0.99	-0.77	-0.5	-0.66	0.89
1	1	1	6	75	0	75	0	1	0.58	1	0	11	cut	1	2	4	0	0.23	0.31	0.41	4.74	0	3	2	2	2	0.53	7	4	1.88	0.91	0	5658	0	-1.18	-1.62	-0.12	-0.55	-0.93	0.17	0.17	0	-1.14	-1.2	-1.06	-0.83	-0.48	-0.68	0.01
1	1	1	6	82	0	82	0	1	1.15	1	0	11	hammer	1	3	7	0	0.24	0.36	0.38	5.35	2	3	2	2	3	0.73	12	4	2.27	0.84	0	8000	0	-0.66	-1.18	-0.83	-0.62	-0.47	0.35	0.35	0	-0.12	-0.49	0.15	-0.35	-0.36	-1.08	0.06
1	1	1	6	25	0	25	0	0	1.3	1	0	12	bread	1	2	5	1	0.23	0.47	0.42	5.08	0	3	2	2	4	1.03	14	6	2.12	1.33	0	7250	0	-1.1	0.41	-0.29	-0.65	-0.46	0	0	0	-0.11	-0.18	0.16	-0.15	-0.5	-0.23	-0.06
1	1	1	6	40	0	40	0	1	0.7	1	0	12	ring	1	3	5	1	0.34	0.32	0.46	4.35	0	3	2	2	2	0.83	10	4	2.56	0.9	744	5500	0.14	0.37	-0.41	-0.16	-0.18	-0.81	0.28	0.24	0.17	-0.99	-0.63	0.14	-0.32	-0.18	-0.77	-0.14
1	1	1	6	99	0	99	0	0	1.15	1	0	12	stir	0	1	2	1	0.16	0.51	0.42	4.65	0	3	2	2	2	1.57	9	3	2.09	1.56	0	6078	0	-1.07	0.26	0.01	-0.49	-1.2	0.3	0.3	0	-1.25	0.14	-0.24	-0.61	-0.3	0.15	-0.95
1	1	1	6	20	0	20	0	0	1.63	1	0	13	pencap	1	1	3	1	0.32	0.3	0.38	4.37	2	3	2	2	6	1.87	9	6	1.4	1.5	0	6417	0	-0.22	-1.14	-0.23	-0.2	0.78	0.17	0.17	0	1.19	1.24	-0.07	0.29	-0.5	-0.33	-1.08
1	1	1	6	87	0	87	0	0	0.75	1	0	13	ring	0	2	4	1	0.29	0.33	0.43	4.75	2	3	2	2	6	1.23	10	5	2.2	1.02	0	6812	0	-0.28	-0.36	-0.17	-0.17	0.65	0.28	0.24	0.17	0.79	-0.11	0.14	0.06	-0.25	-0.57	-0.41
1	1	1	6	78	0	78	0	1	1.38	1	0	13	stack	1	3	6	1	0.38	0.36	0.52	5.36	2	3	2	2	4	0.53	9	4	1.81	2.33	0	6000	0	0.22	-0.77	0.04	-0.74	0.87	0.23	0.17	0.17	-0.18	-0.81	-0.65	-1.04	-0.58	1.02	-1.31
1	1	1	6	14	0	14	0	1	0.95	1	0	14	bread	1	2	5	0	0.38	0.56	0.41	5.08	0	3	2	2	4	1	13	5	1.31	1.24	0	7216	0	0.22	1.26	-0.35	-0.65	-0.46	0	0	0	-0.11	-0.22	-0.03	-0.59	-1.38	-0.36	-1.59
1	1	1	6	76	0	76	0	1	0.65	1	0	14	crumple	1	3	5	0	0.43	0.42	0.54	6.13	2	3	2	2	3	0.4	10	5	1.2	1.55	0	6568	0	0.81	0.07	0.11	-0.13	0.85	0	0	0	-0.45	-1.01	-0.22	-0.27	-1.69	-0.05	-1.6
1	1	1	6	108	0	108	0	1	2.85	1	0	14	steep	0	1	1	0	0.16	0.51	0.48	5.09	2	3	2	2	1	0.1	7	5	1.69	0.76	0	6108	0	-0.9	-0.16	0.23	-0.51	-0.2	0.4	0.4	0	-1.14	-1.2	-1.1	-0.19	-0.61	-1.26	-0.54
1	1	1	6	102	0	102	0	1	0.43	1	0	15	crumple	1	3	7	1	0.34	0.53	0.62	8.63	4	3	2	2	3	0.67	12	7	2.86	1.77	4,217.00	7510	0.56	-0.38	1.17	0.52	1	2.39	0	0	0	-0.45	-0.5	0.41	0.46	0.17	0.28	-0.15
1	1	1	6	63	0	63	0	0	1.65	0	0	15	measure	0	1	4	1	0.32	0.43	0.56	10.07	2	3	2	2	6	2.07	15	8	3.79	1.36	2,791.00	9533	0.29	-0.9	-0.06	0.54	0.74	0.9	0	0	0	0.12	0.19	0.45	0.04	1.06	-0.5	0.18
1	1	1	6	0	0	0	0	0	1.7	1	0	15	sunglasses	0	2	7	1	0.5	0.56	0.48	4.34	4	3	2	2	3	1.9	6	3	2.72	1.76	4,960.00	8685	0.57	0.03	0.23	-0.45	-1.26	0.07	0.17	0.17	0	-0.46	1.27	-1.39	-1.62	0.15	0.49	0.87
1	1	1	6	112	0	112	0	0	1.37	1	0	16	apple	1	2	2	0	0.24	0.31	0.34	2.65	0	3	2	2	1	1.03	6	3	1.51	0.94	0	4255	0	-1.24	-0.48	-0.69	-1.52	-0.87	0.17	0	0.17	-1.56	-0.12	-1.12	-1.29	-1.22	-0.68	-0.45
1	1	1	6	50	0	50	0	1	1.25	1	0	16	lock	0	3	5	0	0.24	0.29	0.37	3.03	0	3	2	2	1	0.77	4	7	2.15	1.16	0	4511	0	-1.41	-1.19	-0.53	-1.41	-1.06	0	0	0.17	-1.42	-0.45	-1.83	0.59	-0.16	-0.4	1.02
1	1	1	6	23	0	23	0	1	2.22	0	0	16	stack	0	1	2	0	0.31	0.15	0.28	2.81	0	1	2	0	3	1.4	3	5	1.11	1.04	0	5979	0	-0.58	-2.69	-1.26	-1.54	-1.15	-5.2	0.17	-5.83	-0.53	0.09	-1.82	-0.76	-1.22	-1.09	1.2
1	1	1	6	106	0	106	0	1	0.82	1	0	17	dice	1	1	3	1	0.01	0.22	0.47	3.89	0	2	0	2	5	1.2	7	0	2.01	0.13	0	5237	0	-1.84	-1.63	-0.48	-0.9	-0.82	-1.84	-1.77	0	1	0.35	-0.85	-1.75	-0.72	-1.26	-0.98
1	1	1	6	41	0	41	0	1	1.65	1	0	17	lock	0	3	5	1	0.43	0.61	0.5	4.96	0	3	2	2	4	0.83	8	7	4.66	1.51	0	6500	0	1.56	1.89	-0.13	-0.18	-0.68	0	0	0	-0.51	-0.85	-0.94	0.51	0.28	0.93	2.27
1	1	1	6	17	0	17	0	0	2.32	1	0	17	pencap	0	2	3	1	0.29	0.6	0.66	5.28	0	3	2	2	2	0.37	9	6	4.3	1.24	0	4973	0	-0.53	1.48	-0.09	-0.17	-0.87	0.17	0.17	0	-0.7	-0.92	-0.07	0.29	0.26	-0.72	0.52
1	1	1	6	11	0	11	0	1	2.05	1	0	18	remove-pencap	0	3	5	1	0.41	0.43	0.5	5.46	0	3	2	2	4	1.03	10	5	2.3	1.54	327	5750	0.06	1.34	0.51	0.31	0.33	-0.87	0.17	0	0.17	0.14	-0.12	0.45	0	-0.18	0.7	0.15
1	1	1	6	54	0	54	0	1	2.02	0	0	18	scrub	0	1	1	1	0.42	0.54	0.99	10.84	0	3	2	2	3	0.53	15	3	6.35	2	0	6491	0	0.42	0.12	1.04	0.13	-0.65	0.44	0.44	0	0.18	-0.61	0.13	-0.97	2.71	0.06	0.96
1	1	1	6	111	0	111	0	1	1.78	1	0	18	stamp	1	2	4	1	0.38	0.47	0.46	3.39	0	3	2	2	3	1.03	7	2	1.72	1.87	529	4316	0.12	0.25	-0.04	-0.28	-1.2	-1.24	0	0	0	-0.35	-0.08	-0.77	-1.34	-0.61	0.05	-1.03
1	1	1	6	92	0	92	0	1	1.13	1	0	19	bread	0	3	1	0	0.42	0.56	0.49	4.2	0	3	2	2	1	0.63	5	6	2.21	0.82	715	5276	0.14	0.53	1.25	0.2	-0.99	-0.46	0	0	0	-1.1	-0.66	-1.55	-0.15	-0.4	-0.92	-0.55
1	1	1	6	57	0	57	0	1	1.97	1	0	19	pour	1	1	3	0	0.41	0.54	0.46	4.04	2	3	2	2	3	1.2	4	6	1.88	2.31	1,017.00	5000	0.2	0.26	0.42	0.1	-1.05	-0.24	0.17	0.17	0	-0.7	-0.5	-1.66	-0.03	-0.51	-0.03	0.11
1	1	1	6	30	0	30	0	0	0.73	1	0	19	stir	0	2	3	0	0.53	0.59	0.77	6.69	0	3	2	2	1	0.2	7	8	1.77	2.02	668	5000	0.13	1.84	1.09	2.4	0.55	-1.2	0.3	0.3	0	-1.68	-1.55	-0.87	1.03	-0.53	1.22	-0.96
1	1	1	6	71	0	71	0	1	0.73	1	0	20	dice	0	2	2	0	0.17	0.5	0.5	4.57	0	3	2	2	0	0	10	4	1.53	0.86	0	4745	0	-0.78	0.79	-0.28	-0.62	-0.82	0.53	0.59	0	-1.73	-1.56	0.33	-0.18	-1.18	-0.66	-0.89
1	1	1	6	13	0	13	0	1	1.67	1	0	20	pour	0	1	5	0	0.26	0.54	0.48	4.81	2	3	2	2	2	0.3	11	5	1.72	1.42	0	6054	0	-1.04	0.47	0.19	-0.68	-0.24	0.17	0.17	0	-1.16	-1.26	0.53	-0.44	-0.69	-1	-0.86
1	1	1	6	93	0	93	0	1	1.52	1	0	20	staple	1	3	5	0	0.39	0.56	0.57	5.92	0	3	2	2	0	0	11	5	1.75	1.12	0	6054	0	0.46	1.11	0.66	-0.28	-1.09	0.17	0.17	0	-1.68	-0.87	-0.2	-0.52	-0.79	-0.48	-2
1	1	1	6	15	0	15	0	0	1.07	1	0	21	bottle	1	2	8	1	0.63	0.43	0.44	6.07	4	3	2	2	3	0.77	10	7	1.56	2.78	2,589.00	8037	0.32	2.48	-0.46	0.11	0.55	1.29	0	0	0	-0.42	-0.59	0.66	1.28	-1.05	1.72	-0.34
1	1	1	6	74	0	74	0	0	1.15	1	0	21	hammer	1	3	3	1	0.16	0.35	0.43	6.2	2	3	2	2	2	0.47	10	6	2.1	1.43	737	7710	0.1	-1.21	-1.27	-0.6	-0.31	-0.47	0.35	0.35	0	-0.64	-0.95	-0.42	0.39	-0.55	-0.54	-0.22
1	1	1	6	84	0	84	0	1	1.35	1	0	21	pour	0	1	4	1	0.44	0.46	0.45	8.48	4	3	2	2	7	2.43	11	9	3.07	2.92	1,127.00	10447	0.11	0.45	-0.5	0.01	1.04	1.52	0.17	0.17	0	1.16	0.54	0.53	1.17	0.82	0.62	1.3
1	1	1	6	91	0	91	0	0	1.25	1	0	22	apple	0	3	1	0	0.36	0.47	0.46	3.24	2	3	2	2	2	1.07	4	3	1.12	1.69	0	4520	0	0.66	-0.17	-0.09	-1.06	0.63	0.3	0.34	0	-0.66	0.26	-1.69	-0.25	-1.28	-0.01	-1.29
1	1	1	6	46	0	46	0	0	1.77	1	0	22	brushoff	1	1	4	0	0.31	0.51	0.6	6.4	0	3	2	2	0	0	9	8	1.65	1.47	0	6687	0	-0.19	0.81	0	-0.15	-0.56	0	0	0	-1.7	-1.26	-0.4	0.86	-1.32	-0.14	-1.53
1	1	1	6	21	0	21	0	1	2.07	1	0	22	tear	1	2	6	0	0.39	0.38	0.49	5.04	2	3	2	2	4	0.83	6	8	1.14	1.31	0	6208	0	-0.16	-0.76	-0.16	-0.45	0.3	0	0	0	0.3	-0.31	-1.04	1	-1.62	-0.51	-1.39
1	1	1	6	12	0	12	0	1	1.02	1	0	23	cut	0	3	3	0	0.33	0.38	0.4	4.45	2	3	2	2	3	0.8	5	8	1.59	2.06	0	6324	0	-0.14	-0.87	-0.15	-0.69	0.46	0.17	0.17	0	-0.75	-0.88	-1.56	0.88	-0.88	0.68	0.74
1	1	1	6	65	0	65	0	0	0.98	1	0	23	remove-pencap	1	1	5	0	0.3	0.22	0.44	3.97	4	3	2	2	5	1.57	6	4	3.58	1.14	565	5068	0.11	-0.27	-1.34	-0.04	-0.65	2.25	0.17	0	0.17	0.71	0.72	-1.12	-0.65	1.52	-0.22	1.57
1	1	1	6	83	0	83	0	0	0.77	1	0	23	steep	1	2	1	0	0.38	0.43	0.49	5.9	4	3	2	2	2	1.3	9	6	1.14	1.9	838	7244	0.12	0.76	-1	0.29	-0.17	1.58	0.4	0.4	0	-0.84	-0.22	-0.57	0.13	-1.01	0.84	-0.4
1	1	1	6	4	0	4	0	1	2.45	1	0	24	jar	1	1	4	0	0.42	0.49	0.44	4.76	0	3	2	2	5	1.17	9	5	2.86	0.9	0	6000	0	0.64	0.61	-0.07	-0.47	-1.06	0	0	0.17	0.66	0.23	-0.3	-0.32	0.19	-0.88	0.46
1	1	1	6	100	0	100	0	1	0.55	1	0	24	lock	0	2	6	0	0.36	0.42	0.44	5.34	2	3	2	2	4	1.3	10	5	2.08	1.12	0	6000	0	0.53	0.24	-0.16	-0.17	0.85	0	0	0	-0.51	-0.27	-0.38	-0.31	-0.27	-0.19	-0.15
1	1	1	6	77	0	77	0	0	0.78	1	0	24	stir	1	3	2	0	0.45	0.52	0.46	5.55	2	3	2	2	10	1.87	10	3	2.3	2.35	0	6787	0	1.23	0.31	0.28	-0.03	0.32	0.3	0.3	0	2.21	0.52	0.08	-0.61	-0.14	1.99	-0.53
1	Na	Na	6	6	0	6	0	0	3.97	1	0	25	brush	1	1	5	1	0.17	0.61	0.45	6.39	5	3	2	2	5	1	12	2	1.49	1.18	6,044.00	8532	0.71	-0.85	-0.3	-0.76	-0.54	0.65	0.65	0.65	0	1.23	0.49	-0.32	-0.63	-1.1	-0.52	-0.76
1	1	1	6	69	0	69	0	1	0.45	1	0	25	hat	1	2	7	1	0.13	0.61	0.48	5.5	5	2	0	2	3	1.27	10	7	1.81	0.71	4,814.00	6541	0.74	-1.33	-0.42	-0.51	-0.22	0.34	-2.01	-2.01	0	-0.07	0.32	1.03	1.2	-0.58	-1.3	-0.39
1	1	1	6	95	0	95	0	1	0.53	1	0	25	jar	0	3	2	1	0.26	0.37	0.31	4.12	2	3	2	2	8	1.83	8	4	1.45	0.95	4,468.00	8407	0.53	-1.18	-0.43	-0.92	-0.82	0.64	0	0	0.17	2.23	1.36	-0.61	-0.77	-0.5	-0.78	0.03
1	1	1	6	34	0	34	0	0	2.88	1	0	26	dice	0	1	7	1	0.4	0.42	0.53	6.39	2	3	2	2	4	1.43	8	5	2.56	2.08	1,262.00	6570	0.19	0.68	0.1	-0.11	0.13	0.82	0.53	0.59	0	0.46	0.73	-0.46	0.22	-0.19	0.35	0.66
1	1	1	6	44	0	44	0	1	0.9	1	0	26	jar	1	3	6	1	0.31	0.5	0.38	5.27	2	3	2	2	3	0.67	13	3	1.99	0.7	2,986.00	7064	0.42	-0.55	0.71	-0.45	-0.19	0.64	0	0	0.17	-0.38	-0.62	0.91	-1.22	-0.24	-1.25	-0.2
1	1	1	6	89	0	89	0	1	0.53	1	0	26	peel	1	2	6	1	0.49	0.44	0.58	8.64	2	3	2	2	2	2.1	9	10	1.54	2.55	3,040.00	7978	0.38	1.1	-0.44	0.34	0.13	-0.11	0	0	0	-1.01	1.18	-1.06	0.51	-1.07	1.02	0.26
1	1	1	6	16	0	16	0	1	1.77	1	0	27	measure	0	3	2	0	0.42	0.35	0.44	4.6	0	3	2	2	2	0.8	10	6	2.4	1.05	0	6200	0	0.2	-0.71	-0.26	-1.04	-0.76	0	0	0	-1.47	-0.96	-1.08	-0.46	-0.45	-1.15	0.55
1	1	1	6	103	0	103	0	0	1.63	1	0	27	scrub	0	1	4	0	0.12	0.31	0.5	5.09	0	2	0	2	4	0.4	11	4	1.89	0.86	0	6300	0	-1.62	-1.5	-0.91	-1.18	-0.65	-2.2	-2.2	0	0.81	-0.86	-0.76	-0.72	-1.05	-1.46	-0.11
1	1	1	6	59	0	59	0	0	1.47	1	0	27	squeeze	1	2	2	0	0.36	0.49	0.51	5.27	0	3	2	2	4	1.2	9	5	1.51	1.73	0	6501	0	-0.04	0.32	0.23	-0.62	-1.19	0.24	0.24	0	-0.16	-0.12	-0.86	-0.5	-1.03	-0.09	-1.27
1	Na	Na	6	22	0	22	0	1	3	1	0	28	apple	0	2	6	1	0.3	0.53	0.73	6.14	2	3	2	2	1	0.27	10	1	4.29	1.81	834	4830	0.17	0	0.41	1.56	1.15	0.63	0.3	0.34	0	-1.22	-1.13	0.92	-1.19	2.47	0.16	0.15
1	1	1	6	42	0	42	0	1	0.87	1	0	28	bottle	0	3	2	1	0.27	0.42	0.87	8.78	2	3	2	2	1	0.23	13	4	4.73	0.91	1,025.00	6042	0.17	-0.96	-0.59	2.74	1.84	-0.69	0	0	0	-1.34	-1.15	1.65	-0.26	3.11	-0.56	-0.75
1	1	1	6	90	0	90	0	0	1.35	1	0	28	tear	1	1	3	1	0.43	0.53	0.81	9.01	2	3	2	2	0	0	11	10	2.44	1.78	1,611.00	5830	0.28	0.15	0.68	1.88	1.99	0.3	0	0	0	-1.88	-1.69	0.83	1.92	0.07	0.35	-0.77
1	1	1	6	32	0	32	0	1	1.23	1	0	29	fold	0	3	3	0	0.41	0.42	0.5	3.05	0	3	2	2	3	0.37	5	3	1.8	1.21	0	3603	0	0.88	0.19	0.02	-1.28	-0.54	0.17	0	0.17	-0.28	-0.97	-1.67	-0.95	-0.95	-0.26	-0.31
1	1	1	6	52	0	52	0	1	0.7	1	0	29	shuffle	0	2	1	0	0.34	0.38	0.51	3.5	0	3	2	2	3	0.33	6	4	1.53	1.16	0	4035	0	-0.08	0.01	-0.25	-1.28	-1.12	0.17	0.17	0	-0.18	-0.75	-1.21	-1.1	-1.69	-0.61	-0.29
1	1	1	6	86	0	86	0	0	1.95	1	0	29	stack	1	1	2	0	0.32	0.58	0.64	4.74	0	3	2	2	2	0.43	7	5	1.81	1.14	0	4327	0	-0.45	1.1	0.69	-0.93	-1.15	0.23	0.17	0.17	-0.87	-0.91	-1.04	-0.76	-0.58	-0.92	-1.29
1	Na	Na	6	1	0	1	0	1	5.7	0	0	30	lock	1	1	5	0	0.36	0.44	0.54	4.83	0	3	2	2	2	0.37	9	5	1.68	1.13	0	5660	0	0.47	0.38	-0.11	-0.19	-0.68	0	0	0	-1.34	-1.42	-0.66	-0.31	-0.35	-0.15	-1.73
1	1	1	6	79	0	79	0	0	2.58	0	0	30	measure	1	3	2	0	0.44	0.52	0.75	6.76	0	3	2	2	1	0.17	12	3	2.3	2.4	0	5553	0	0.39	0.65	1.79	-0.34	-0.76	0	0	0	-1.87	-1.53	-0.47	-1.22	-0.56	1.7	-1.44
1	1	1	6	115	0	115	0	0	0.8	1	0	30	pencap	0	2	2	0	0.41	0.44	0.62	5.03	0	3	2	2	0	0	8	5	2.21	2.25	0	4890	0	0.61	0.06	-0.1	-0.18	-0.87	0.17	0.17	0	-1.64	-1.45	-0.45	-0.26	-0.29	0.74	-1.06
1	1	1	6	117	0	117	0	1	2.37	1	0	31	erase	1	1	4	0	0.38	0.5	0.46	4.76	0	3	2	2	2	0.53	9	3	1.86	1.6	0	6146	0	0.48	0.95	-0.36	-0.88	-0.5	0	0	0	-0.93	-0.73	-0.68	-1.53	-0.86	0.28	-0.59
1	1	1	6	43	0	43	0	1	1.82	1	0	31	fold	1	2	7	0	0.15	0.37	0.43	4.36	0	3	2	2	6	1.8	9	4	2.29	0.66	0	6020	0	-1.75	-0.24	-0.39	-0.82	-0.54	0.17	0	0.17	0.69	0.61	-0.64	-0.65	-0.43	-1.27	-1.07
1	1	1	6	35	0	35	0	1	1.12	1	0	31	squeeze	0	3	7	0	0.35	0.55	0.44	4.87	0	3	2	2	4	1.37	10	6	2.02	1.33	0	6687	0	-0.15	0.9	-0.21	-0.77	-1.19	0.24	0.24	0	-0.16	0.01	-0.64	-0.17	-0.56	-0.73	-0.8
1	1	1	6	64	0	64	0	0	1.08	1	0	32	bread	0	3	7	1	0.26	0.21	0.46	5.53	0	3	2	2	3	0.6	14	2	4.77	1.24	2,457.00	7723	0.32	-0.84	-2.09	0.01	-0.48	-0.46	0	0	0	-0.44	-0.7	0.16	-1.92	2.37	-0.35	2.1
1	1	1	6	38	0	38	0	0	2.52	1	0	32	remove-pencap	1	2	3	1	0.28	0.33	0.38	3.58	2	3	2	2	4	1.57	8	3	1.59	1.68	2,278.00	5595	0.41	-0.59	-0.35	-0.45	-0.91	0.69	0.17	0	0.17	0.14	0.72	-0.34	-1.29	-1.13	1.01	-0.67
1	1	1	6	88	0	88	0	0	1.93	1	0	32	ring	0	1	2	1	0.3	0.29	0.42	4.4	2	3	2	2	4	1.47	10	4	4.07	0.85	1,736.00	5171	0.34	-0.14	-0.73	-0.17	-0.18	0.65	0.28	0.24	0.17	-0.1	0.19	0.14	-0.32	0.11	-0.84	0.91
1	1	1	6	80	0	80	0	1	1.83	1	0	33	brushoff	0	1	2	1	0.3	0.47	0.42	4.92	2	3	2	2	2	0.27	8	5	2.06	0.98	194	6400	0.03	-0.32	0.4	-0.83	-0.72	0.98	0	0	0	-0.49	-0.82	-0.73	-0.47	-0.79	-0.72	0.42
1	1	1	6	72	0	72	0	0	0.77	1	0	33	pour	1	2	3	1	0.54	0.56	0.71	7.66	2	3	2	2	2	0.33	11	7	3.99	1.99	0	6234	0	1.29	0.71	1.76	0.65	-0.24	0.17	0.17	0	-1.16	-1.23	0.53	0.37	1.85	-0.38	-0.04
1	1	1	6	37	0	37	0	1	1.37	1	0	33	steep	1	3	7	1	0.55	0.54	0.38	5.43	2	3	2	2	3	1.63	8	8	2.01	1.81	596	7830	0.08	1.94	0.18	-0.39	-0.37	-0.2	0.4	0.4	0	-0.54	0.06	-0.84	0.78	-0.37	0.69	0.61
1	1	1	6	97	0	97	0	1	0.83	1	0	34	hat	0	2	3	1	0.06	0.75	0.94	7.16	5	2	0	2	1	0.23	10	0	4.84	2.49	2,102.00	4277	0.49	-1.63	0.92	1.84	0.84	0.34	-2.01	-2.01	0	-1.38	-1.21	1.03	-1.79	2.46	1.02	-0.38
1	1	1	6	67	0	67	0	0	2.22	1	0	34	sunglasses	1	1	2	1	0.5	0.47	0.67	5.59	4	3	2	2	4	0.83	7	4	3.37	1.64	3,060.00	5531	0.55	0.05	-0.71	0.59	-0.55	0.07	0.17	0.17	0	0.03	-0.31	-1.02	-1.03	0.85	0.17	0.56
1	Na	Na	6	8	0	8	0	0	3.5	1	0	34	write	0	3	6	1	0.31	0.48	0.51	5.74	2	3	2	2	4	1.37	12	4	2.2	2.11	2,021.00	5830	0.35	0.08	0.76	0.18	-0.62	1.32	0.3	0.3	0	-0.38	-0.16	-0.27	-0.8	-0.57	0.65	-0.03
1	1	1	6	7	0	7	0	1	2.93	1	0	35	erase	1	1	2	0	0.28	0.33	0.36	4.02	0	3	2	2	7	1.53	8	8	2.4	0.62	0	6660	0	-0.52	-0.81	-0.91	-1.14	-0.5	0	0	0	1.5	0.58	-0.91	0.47	-0.4	-1.33	0.39
1	1	1	6	62	0	62	0	1	0.68	1	0	35	hammer	0	2	4	0	0.36	0.47	0.73	7.12	2	3	2	2	1	0.2	9	5	2.97	2.09	0	6298	0	0.22	-0.14	0.83	0.03	-0.47	0.35	0.35	0	-1.17	-1.41	-0.71	0.02	0.39	0.06	0.09
1	1	1	6	114	0	114	0	1	1.6	1	0	35	squeeze	0	3	8	0	0.44	0.47	0.61	8.8	0	3	2	2	0	0	15	9	2.43	1.32	0	8766	0	0.58	0.08	0.88	0.74	-1.19	0.24	0.24	0	-1.62	-1.09	0.5	0.83	-0.18	-0.73	-0.65
1	1	1	6	105	0	105	0	1	0.48	1	0	36	brush	1	2	6	0	0.36	0.63	0.59	8.33	5	3	2	2	2	0.93	13	6	2.43	2.06	450	8200	0.05	-0.05	-0.04	-0.13	-0.25	0.65	0.65	0.65	0	-0.33	0.37	-0.19	-0.09	-0.39	0.09	0.06
1	1	1	6	49	0	49	0	1	2.87	1	0	36	sunglasses	0	1	5	0	0.3	0.53	0.53	6.93	4	3	2	2	4	0.83	10	7	3.53	1.71	0	9021	0	-1.7	-0.1	-0.18	0.2	0.07	0.17	0.17	0	0.03	-0.31	0.1	0.74	1.02	0.37	1.48
1	1	1	6	3	0	3	0	0	1.15	1	0	36	write	1	3	8	0	0.44	0.48	0.53	7.63	2	3	2	2	6	0.9	15	7	3.01	1.91	0	8121	0	1.04	0.79	0.3	0.03	1.32	0.3	0.3	0	0.43	-0.65	0.47	0.04	0.33	0.41	0.7
1	1	1	6	31	0	31	0	1	0.53	1	0	37	hammer	0	2	5	1	0.41	0.52	0.65	9.48	2	3	2	2	3	0.63	13	7	2.17	2.91	239	7744	0.03	0.58	0.36	0.46	0.89	-0.47	0.35	0.35	0	-0.12	-0.67	0.44	0.76	-0.47	0.8	-0.59
1	1	1	6	85	0	85	0	0	1.5	1	0	37	shuffle	1	1	3	1	0.43	0.52	0.55	10.47	2	3	2	2	7	2.3	17	9	3.56	1.11	0	9210	0	0.96	1.57	-0.02	0.36	0.76	0.17	0.17	0	1.24	1.68	0.31	-0.07	1.51	-0.68	1.23
1	1	1	6	48	0	48	0	0	2.28	1	0	37	tear	0	3	7	1	0.46	0.64	0.5	6.88	2	3	2	2	4	2.3	9	7	3.39	1.21	465	8277	0.06	0.52	1.85	-0.14	0.69	0.3	0	0	0	0.3	2.13	0.08	0.55	1.29	-0.7	0.85
1	1	1	6	26	0	26	0	1	2.03	1	0	38	fold	0	1	8	1	0.25	0.43	0.41	6.33	0	3	2	2	7	2.43	13	6	3.37	1.29	830	7830	0.11	-0.73	0.28	-0.47	-0.13	-0.54	0.17	0	0.17	1.01	1.31	0.4	-0.03	0.7	-0.11	1.2
1	1	1	6	81	0	81	0	1	0.63	1	0	38	measure	1	2	10	1	0.39	0.32	0.4	9.42	0	3	2	2	7	4.53	14	9	4.08	2.38	559	13319	0.04	-0.16	-0.9	-0.53	0.53	-0.76	0	0	0	0.52	2.44	0.14	0.3	1.36	1.66	2.1
1	1	1	6	47	0	47	0	0	0.6	1	0	38	peel	1	3	10	1	0.44	0.6	0.63	12.26	2	3	2	2	6	0.93	18	8	4	2.37	1,439.00	10468	0.14	0.45	1.14	0.71	1.91	-0.11	0	0	0	1.09	-0.3	1.33	-0.24	1.62	0.73	0.04
1	1	1	6	45	0	45	0	0	0.73	1	0	39	brushoff	0	3	7	0	0.27	0.44	0.32	3.75	0	3	2	2	4	0.9	9	4	1.92	0.5	0	6313	0	-0.68	0.06	-1.28	-1.17	-0.56	0	0	0	0.72	0.23	-0.4	-0.91	-0.97	-1.31	1.2
1	1	1	6	19	0	19	0	1	1.88	1	0	39	peel	1	2	7	0	0.42	0.32	0.49	7.2	0	3	2	2	7	1.87	14	9	2.17	1.47	0	8319	0	0.23	-1.51	-0.22	-0.58	-2.04	0	0	0	1.62	0.88	0.27	0.14	-0.38	-0.62	0.46
1	1	1	6	119	0	119	0	0	1.38	1	0	39	staple	1	1	3	0	0.39	0.37	0.31	3.5	0	3	2	2	6	2.4	10	4	1.6	0.75	0	6187	0	0.41	-0.64	-0.85	-1.11	-1.09	0.17	0.17	0	0.57	0.36	-0.42	-0.82	-0.91	-1.05	-0.03
1	1	1	6	5	0	5	0	1	1.5	1	0	40	erase	1	2	4	1	0.33	0.45	0.55	6.28	0	3	2	2	4	1.03	13	7	2.65	1.18	184	6830	0.03	-0.01	0.42	0.11	-0.36	-0.5	0	0	0	0.04	-0.08	0.23	0.07	-0.19	-0.41	-1
1	1	1	6	61	0	61	0	1	2.35	1	0	40	peel	0	1	3	1	0.64	0.63	0.59	8.71	2	3	2	2	3	1.23	13	8	2.06	3.39	252	7724	0.03	2.81	1.39	0.45	0.17	-0.11	0	0	0	-0.48	0.08	0	-0.24	-0.5	2.29	-0.81
1	1	1	6	96	0	96	0	1	0.62	1	0	40	stir	1	3	8	1	0.52	0.59	0.55	7.15	0	3	2	2	4	0.87	13	9	3.57	1.43	958	7468	0.13	1.77	1.11	0.89	0.78	-1.2	0.3	0.3	0	-0.38	-0.72	1.03	1.36	0.8	-0.17	0.56
1	1	1	6	10	0	10	0	1	2.2	1	0	41	crumple	0	3	10	1	0.45	0.42	0.72	13.15	4	3	2	2	5	0.9	17	16	2.54	2.02	4,300.00	9638	0.45	1.11	0.07	1.12	3.06	2.39	0	0	0	0.56	-0.07	1.98	3.74	-0.19	0.66	-0.11
1	1	1	6	101	0	101	0	0	1.13	1	0	41	fold	1	1	3	1	0.45	0.48	0.49	7.2	2	3	2	2	2	0.9	11	9	1.82	1.64	3,870.00	7234	0.53	1.31	0.7	-0.01	0.17	1.41	0.17	0	0.17	-0.6	-0.38	-0.12	0.88	-0.92	0.51	-0.99
1	1	1	6	58	0	58	0	0	1.47	1	0	41	steep	0	2	3	1	0.23	0.55	0.53	5.16	2	3	2	2	4	0.83	9	4	1.58	1.04	2,362.00	5426	0.44	-0.38	0.28	0.49	-0.48	-0.2	0.4	0.4	0	-0.24	-0.6	-0.57	-0.51	-0.69	-0.74	-1.14
1	Na	Na	7	16	0	16	0	1	5.18	0	0	2	brushoff	0	1	2	0	0.33	0.27	0.33	5.43	1	3	2	2	1	0.33	10	6	1.32	1.24	0	6990	0	-0.01	-1.52	-1.2	-0.51	-0.65	0	0	0	-0.24	-0.27	-0.79	1.23	-1.65	-0.41	Na
1	Na	Na	7	52	0	52	0	1	3.17	1	0	2	pencap	1	3	7	0	0.36	0.3	0.39	5.05	0	3	2	2	1	0.33	7	7	1.64	1.93	0	5710	0	0.17	-1.1	-0.22	-0.18	0.87	0.16	0.16	0	0	-2.83	-0.52	0.18	-0.43	0.28	Na
1	1	1	7	85	0	85	0	1	1.08	1	0	2	remove-pencap	0	2	4	0	0.34	0.29	0.41	4.84	1	3	2	2	1	0.33	6	4	1.54	0.98	0	5070	0	0.3	-0.67	-0.23	-0.07	-0.91	0.16	0	0.16	0	-2.83	-0.46	-0.16	-1.15	-0.59	Na
1	1	1	7	39	0	39	0	0	2.43	1	0	3	ring	1	1	3	1	0.29	0.28	0.35	4.99	2	3	2	2	1	0.33	6	3	1.88	1.1	2,388.00	8403	0.28	-0.23	-0.79	-0.19	-0.17	-0.08	0.28	0.24	0.17	2.57	0.83	0.73	0.06	-0.31	-0.45	Na
1	1	1	7	78	0	78	0	1	1.07	0	0	3	staple	1	3	10	1	0.14	0.28	0.14	3.93	0	2	0	2	1	1	13	6	0.86	0.65	3,305.00	8455	0.39	-1.83	-1.42	-1.8	-0.96	-1.09	-5.83	-5.83	0	2.45	5.29	0.46	-0.82	-1.56	-1.2	Na
1	1	1	7	105	0	105	0	0	1.3	1	0	3	sunglasses	0	2	5	1	0.51	0.53	0.48	5.84	4	3	2	2	1	0.33	6	6	2.8	1.16	2,957.00	5865	0.5	0.1	-0.11	-0.43	-0.41	-2.46	0.17	0.17	0	0.03	1.37	-0.27	-1.03	0.23	-1.18	Na
1	1	1	7	31	0	31	0	1	1.65	1	0	4	crumple	0	1	2	0	0.23	0.47	0.04	4.67	0	3	2	2	1	0.33	9	8	2.17	1.66	0	5363	0	-1.79	0.56	-2.73	-0.79	-0.68	0	0	0	-0.45	-0.82	-0.22	-0.64	-0.61	0.12	Na
1	1	1	7	77	0	77	0	1	1.12	1	0	4	erase	0	2	4	0	0.36	0.41	0.05	5.22	0	3	2	2	1	0.33	13	5	1.53	3.01	0	5466	0	0.26	0.01	-2.63	-0.72	-0.5	0	0	0	1.5	0.92	-1.14	-1.13	-1.14	2.6	Na
1	1	1	7	102	0	102	0	1	0.63	1	0	4	write	1	3	7	0	0.35	0.53	0.05	6.86	0	3	2	2	1	0.33	13	12	2.14	3.95	0	5977	0	0.37	1.32	-2.36	-0.23	-0.58	0.3	0.3	0	-1.2	0.09	-0.76	0.32	-0.64	2.86	Na
1	1	1	7	46	0	46	0	0	1.7	1	0	5	apple	1	2	3	0	0.37	0.25	0.03	2.95	2	3	2	2	1	0.33	6	1	0.76	3.31	0	4174	0	0.73	-2.3	-2.74	-1.28	-0.15	0.3	0.34	0	-0.09	0.14	-0.82	-1.19	-1.7	2.48	Na
1	1	1	7	93	0	93	0	1	0.77	1	0	5	brush	0	1	2	0	0.55	0.49	0.06	9.92	5	3	2	2	1	0.33	12	7	1.3	8.52	0	7276	0	0.75	-1.71	-2.43	-0.01	-1.94	0.65	0.65	0	-0.86	-1.16	-0.32	0.04	-1.25	4.52	Na
1	1	1	7	10	0	10	0	1	2.33	1	0	5	stamp	0	3	6	0	0.25	0.43	0.03	4.31	2	3	2	2	1	0.33	6	3	1.03	3.23	0	5812	0	-1.05	-0.4	-2.88	-0.81	-0.44	0	0	0	0.55	1.15	-1.03	-0.98	-1.35	1.62	Na
1	1	1	7	91	0	91	0	0	1.08	1	0	6	bottle	1	1	2	1	Na	Na	Na	Na	Na	Na	Na	Na	Na	Na	Na	Na	Na	Na	599	2632	0.23	Na	Na	Na	Na	Na	Na	Na	Na	Na	Na	Na	Na	Na	Na	Na
1	1	1	7	61	0	61	0	0	0.78	1	0	6	brush	0	2	4	1	Na	Na	Na	Na	Na	Na	Na	Na	Na	Na	Na	Na	Na	Na	2,635.00	4880	0.54	Na	Na	Na	Na	Na	Na	Na	Na	Na	Na	Na	Na	Na	Na	Na
1	1	1	7	15	0	15	0	1	1	1	0	6	hat	0	3	2	1	Na	Na	Na	Na	Na	Na	Na	Na	Na	Na	Na	Na	Na	Na	1,564.00	3062	0.51	Na	Na	Na	Na	Na	Na	Na	Na	Na	Na	Na	Na	Na	Na	Na
1	Na	Na	7	25	0	25	0	1	4.1	1	0	7	scrub	1	3	5	1	Na	Na	Na	Na	Na	Na	Na	Na	Na	Na	Na	Na	Na	Na	2,361.00	5537	0.43	Na	Na	Na	Na	Na	Na	Na	Na	Na	Na	Na	Na	Na	Na	Na
1	1	1	7	43	0	43	0	0	1.45	0	0	7	shuffle	0	2	4	1	Na	Na	Na	Na	Na	Na	Na	Na	Na	Na	Na	Na	Na	Na	2,786.00	5756	0.48	Na	Na	Na	Na	Na	Na	Na	Na	Na	Na	Na	Na	Na	Na	Na
1	1	1	7	83	0	83	0	1	1.9	1	0	7	stamp	0	1	2	1	Na	Na	Na	Na	Na	Na	Na	Na	Na	Na	Na	Na	Na	Na	1,489.00	5617	0.27	Na	Na	Na	Na	Na	Na	Na	Na	Na	Na	Na	Na	Na	Na	Na
1	1	1	7	56	0	56	0	0	2.28	0	0	8	stamp	1	1	2	0	Na	Na	Na	Na	Na	Na	Na	Na	Na	Na	Na	Na	Na	Na	0	7021	0	Na	Na	Na	Na	Na	Na	Na	Na	Na	Na	Na	Na	Na	Na	Na
1	1	1	7	32	0	32	0	1	1.78	1	0	8	staple	1	2	5	0	Na	Na	Na	Na	Na	Na	Na	Na	Na	Na	Na	Na	Na	Na	0	6354	0	Na	Na	Na	Na	Na	Na	Na	Na	Na	Na	Na	Na	Na	Na	Na
1	1	1	7	115	0	115	0	0	1.67	1	0	8	tear	0	3	7	0	Na	Na	Na	Na	Na	Na	Na	Na	Na	Na	Na	Na	Na	Na	0	7273	0	Na	Na	Na	Na	Na	Na	Na	Na	Na	Na	Na	Na	Na	Na	Na
1	1	1	7	36	0	36	0	1	0.63	1	0	9	cut	0	3	8	1	0.51	0.5	0.47	6.49	4	3	2	2	4	1	12	4	2.51	1.02	941	8000	0.12	1.65	0.41	0.36	0.26	1.86	0.17	0.17	0	-0.36	-0.65	0.2	-0.83	0.39	-0.55	-0.53
1	1	1	7	64	0	64	0	1	1.07	1	0	9	hat	0	2	9	1	0.66	0.75	0.5	9.39	5	3	2	2	5	1.77	14	10	2.59	1.78	3,028.00	10256	0.3	0.96	0.95	-0.41	2.24	0.34	0.48	0.48	0	1.24	1.06	2.81	2.48	0.2	0.1	1.4
1	1	1	7	94	0	94	0	1	0.98	1	0	9	jar	1	1	3	1	0.47	0.49	0.53	8.21	4	3	2	2	5	0.83	11	9	1.87	2.54	6,227.00	9000	0.69	1.19	0.65	0.5	1.4	2.33	0	0	0.17	0.66	-0.34	0.3	1.5	-0.3	2.13	-0.18
1	1	1	7	90	0	90	0	0	1.18	1	0	10	cut	1	1	2	0	0.38	0.25	0.25	3.3	0	3	2	2	3	2.37	9	5	0.9	1.23	0	6708	0	0.36	-2.16	-1.22	-1.22	-0.93	0.17	0.17	0	-0.75	0.95	-0.56	-0.41	-1.84	-0.31	-0.5
1	1	1	7	1	0	1	0	0	2.18	0	0	10	shuffle	1	3	7	0	0.18	0.25	0.47	6.23	0	3	2	2	4	0.43	10	8	2.68	1.27	0	7896	0	-2.04	-1.53	-0.51	-0.64	-1.12	0.17	0.17	0	0.18	-0.63	-0.66	-0.28	0.11	-0.46	1.85
1	1	1	7	54	0	54	0	0	0.92	1	0	10	write	0	2	7	0	0.29	0.29	0.34	5.19	0	3	2	2	6	2.4	11	8	2.31	1.27	0	8520	0	-0.06	-1.18	-0.77	-0.81	-0.58	0.3	0.3	0	0.43	0.93	-0.51	0.32	-0.45	-0.35	1.31
1	1	1	7	13	0	13	0	0	1.87	1	0	11	bottle	0	1	3	0	0.28	0.42	0.27	2.78	2	3	2	2	7	2.4	5	3	1.98	0.82	0	5500	0	-0.91	-0.61	-0.97	-1.01	-0.69	0	0	0	1.41	1.14	-0.99	-0.77	-0.5	-0.66	0.89
1	1	1	7	72	0	72	0	0	0.87	1	0	11	cut	1	2	4	0	0.23	0.31	0.41	4.74	0	3	2	2	2	0.53	7	4	1.88	0.91	0	5658	0	-1.18	-1.62	-0.12	-0.55	-0.93	0.17	0.17	0	-1.14	-1.2	-1.06	-0.83	-0.48	-0.68	0.01
1	1	1	7	97	0	97	0	0	0.57	1	0	11	hammer	1	3	7	0	0.24	0.36	0.38	5.35	2	3	2	2	3	0.73	12	4	2.27	0.84	0	8000	0	-0.66	-1.18	-0.83	-0.62	-0.47	0.35	0.35	0	-0.12	-0.49	0.15	-0.35	-0.36	-1.08	0.06
1	1	1	7	22	0	22	0	0	1.4	1	0	12	bread	1	2	5	1	0.23	0.47	0.42	5.08	0	3	2	2	4	1.03	14	6	2.12	1.33	0	7250	0	-1.1	0.41	-0.29	-0.65	-0.46	0	0	0	-0.11	-0.18	0.16	-0.15	-0.5	-0.23	-0.06
1	1	1	7	55	0	55	0	0	0.68	1	0	12	ring	1	3	5	1	0.34	0.32	0.46	4.35	0	3	2	2	2	0.83	10	4	2.56	0.9	744	5500	0.14	0.37	-0.41	-0.16	-0.18	-0.81	0.28	0.24	0.17	-0.99	-0.63	0.14	-0.32	-0.18	-0.77	-0.14
1	1	1	7	104	0	104	0	0	0.82	1	0	12	stir	0	1	2	1	0.16	0.51	0.42	4.65	0	3	2	2	2	1.57	9	3	2.09	1.56	0	6078	0	-1.07	0.26	0.01	-0.49	-1.2	0.3	0.3	0	-1.25	0.14	-0.24	-0.61	-0.3	0.15	-0.95
1	Na	Na	7	2	0	2	0	0	6.15	1	0	13	pencap	1	1	3	1	0.32	0.3	0.38	4.37	2	3	2	2	6	1.87	9	6	1.4	1.5	0	6417	0	-0.22	-1.14	-0.23	-0.2	0.78	0.17	0.17	0	1.19	1.24	-0.07	0.29	-0.5	-0.33	-1.08
1	1	1	7	87	0	87	0	0	0.63	1	0	13	ring	0	2	4	1	0.29	0.33	0.43	4.75	2	3	2	2	6	1.23	10	5	2.2	1.02	0	6812	0	-0.28	-0.36	-0.17	-0.17	0.65	0.28	0.24	0.17	0.79	-0.11	0.14	0.06	-0.25	-0.57	-0.41
1	1	1	7	69	0	69	0	1	1.48	1	0	13	stack	1	3	6	1	0.38	0.36	0.52	5.36	2	3	2	2	4	0.53	9	4	1.81	2.33	0	6000	0	0.22	-0.77	0.04	-0.74	0.87	0.23	0.17	0.17	-0.18	-0.81	-0.65	-1.04	-0.58	1.02	-1.31
1	1	1	7	3	0	3	0	0	1.6	1	0	14	bread	1	2	5	0	0.38	0.56	0.41	5.08	0	3	2	2	4	1	13	5	1.31	1.24	0	7216	0	0.22	1.26	-0.35	-0.65	-0.46	0	0	0	-0.11	-0.22	-0.03	-0.59	-1.38	-0.36	-1.59
1	1	1	7	63	0	63	0	0	1.25	1	0	14	crumple	1	3	5	0	0.43	0.42	0.54	6.13	2	3	2	2	3	0.4	10	5	1.2	1.55	0	6568	0	0.81	0.07	0.11	-0.13	0.85	0	0	0	-0.45	-1.01	-0.22	-0.27	-1.69	-0.05	-1.6
1	Na	Na	7	95	0	95	0	0	3.07	1	0	14	steep	0	1	1	0	0.16	0.51	0.48	5.09	2	3	2	2	1	0.1	7	5	1.69	0.76	0	6108	0	-0.9	-0.16	0.23	-0.51	-0.2	0.4	0.4	0	-1.14	-1.2	-1.1	-0.19	-0.61	-1.26	-0.54
1	1	1	7	80	0	80	0	1	0.67	1	0	15	crumple	1	3	7	1	0.34	0.53	0.62	8.63	4	3	2	2	3	0.67	12	7	2.86	1.77	4,217.00	7510	0.56	-0.38	1.17	0.52	1	2.39	0	0	0	-0.45	-0.5	0.41	0.46	0.17	0.28	-0.15
1	1	1	7	41	0	41	0	1	2.25	0	0	15	measure	0	1	4	1	0.32	0.43	0.56	10.07	2	3	2	2	6	2.07	15	8	3.79	1.36	2,791.00	9533	0.29	-0.9	-0.06	0.54	0.74	0.9	0	0	0	0.12	0.19	0.45	0.04	1.06	-0.5	0.18
1	1	1	7	18	0	18	0	0	1.3	1	0	15	sunglasses	0	2	7	1	0.5	0.56	0.48	4.34	4	3	2	2	3	1.9	6	3	2.72	1.76	4,960.00	8685	0.57	0.03	0.23	-0.45	-1.26	0.07	0.17	0.17	0	-0.46	1.27	-1.39	-1.62	0.15	0.49	0.87
1	1	1	7	106	0	106	0	1	1.6	1	0	16	apple	1	2	2	0	0.24	0.31	0.34	2.65	0	3	2	2	1	1.03	6	3	1.51	0.94	0	4255	0	-1.24	-0.48	-0.69	-1.52	-0.87	0.17	0	0.17	-1.56	-0.12	-1.12	-1.29	-1.22	-0.68	-0.45
1	1	1	7	47	0	47	0	1	1.75	1	0	16	lock	0	3	5	0	0.24	0.29	0.37	3.03	0	3	2	2	1	0.77	4	7	2.15	1.16	0	4511	0	-1.41	-1.19	-0.53	-1.41	-1.06	0	0	0.17	-1.42	-0.45	-1.83	0.59	-0.16	-0.4	1.02
1	Na	Na	7	26	0	26	0	1	3.57	0	0	16	stack	0	1	2	0	0.31	0.15	0.28	2.81	0	1	2	0	3	1.4	3	5	1.11	1.04	0	5979	0	-0.58	-2.69	-1.26	-1.54	-1.15	-5.2	0.17	-5.83	-0.53	0.09	-1.82	-0.76	-1.22	-1.09	1.2
1	1	1	7	113	0	113	0	0	0.82	1	0	17	dice	1	1	3	1	0.01	0.22	0.47	3.89	0	2	0	2	5	1.2	7	0	2.01	0.13	0	5237	0	-1.84	-1.63	-0.48	-0.9	-0.82	-1.84	-1.77	0	1	0.35	-0.85	-1.75	-0.72	-1.26	-0.98
1	1	1	7	49	0	49	0	0	1.15	1	0	17	lock	0	3	5	1	0.43	0.61	0.5	4.96	0	3	2	2	4	0.83	8	7	4.66	1.51	0	6500	0	1.56	1.89	-0.13	-0.18	-0.68	0	0	0	-0.51	-0.85	-0.94	0.51	0.28	0.93	2.27
1	1	1	7	28	0	28	0	0	1.58	1	0	17	pencap	0	2	3	1	0.29	0.6	0.66	5.28	0	3	2	2	2	0.37	9	6	4.3	1.24	0	4973	0	-0.53	1.48	-0.09	-0.17	-0.87	0.17	0.17	0	-0.7	-0.92	-0.07	0.29	0.26	-0.72	0.52
1	Na	Na	7	6	0	6	0	1	4.83	1	0	18	remove-pencap	0	3	5	1	0.41	0.43	0.5	5.46	0	3	2	2	4	1.03	10	5	2.3	1.54	327	5750	0.06	1.34	0.51	0.31	0.33	-0.87	0.17	0	0.17	0.14	-0.12	0.45	0	-0.18	0.7	0.15
1	1	1	7	67	0	67	0	0	1.5	1	0	18	scrub	0	1	1	1	0.42	0.54	0.99	10.84	0	3	2	2	3	0.53	15	3	6.35	2	0	6491	0	0.42	0.12	1.04	0.13	-0.65	0.44	0.44	0	0.18	-0.61	0.13	-0.97	2.71	0.06	0.96
1	1	1	7	116	0	116	0	0	1.65	0	0	18	stamp	1	2	4	1	0.38	0.47	0.46	3.39	0	3	2	2	3	1.03	7	2	1.72	1.87	529	4316	0.12	0.25	-0.04	-0.28	-1.2	-1.24	0	0	0	-0.35	-0.08	-0.77	-1.34	-0.61	0.05	-1.03
1	1	1	7	98	0	98	0	1	0.93	1	0	19	bread	0	3	1	0	0.42	0.56	0.49	4.2	0	3	2	2	1	0.63	5	6	2.21	0.82	715	5276	0.14	0.53	1.25	0.2	-0.99	-0.46	0	0	0	-1.1	-0.66	-1.55	-0.15	-0.4	-0.92	-0.55
1	1	1	7	73	0	73	0	1	2.63	1	0	19	pour	1	1	3	0	0.41	0.54	0.46	4.04	2	3	2	2	3	1.2	4	6	1.88	2.31	1,017.00	5000	0.2	0.26	0.42	0.1	-1.05	-0.24	0.17	0.17	0	-0.7	-0.5	-1.66	-0.03	-0.51	-0.03	0.11
1	1	1	7	23	0	23	0	0	1	1	0	19	stir	0	2	3	0	0.53	0.59	0.77	6.69	0	3	2	2	1	0.2	7	8	1.77	2.02	668	5000	0.13	1.84	1.09	2.4	0.55	-1.2	0.3	0.3	0	-1.68	-1.55	-0.87	1.03	-0.53	1.22	-0.96
1	1	1	7	59	0	59	0	1	0.77	1	0	20	dice	0	2	2	0	0.17	0.5	0.5	4.57	0	3	2	2	0	0	10	4	1.53	0.86	0	4745	0	-0.78	0.79	-0.28	-0.62	-0.82	0.53	0.59	0	-1.73	-1.56	0.33	-0.18	-1.18	-0.66	-0.89
1	1	1	7	4	0	4	0	1	1.8	1	0	20	pour	0	1	5	0	0.26	0.54	0.48	4.81	2	3	2	2	2	0.3	11	5	1.72	1.42	0	6054	0	-1.04	0.47	0.19	-0.68	-0.24	0.17	0.17	0	-1.16	-1.26	0.53	-0.44	-0.69	-1	-0.86
1	1	1	7	117	0	117	0	0	2.13	1	0	20	staple	1	3	5	0	0.39	0.56	0.57	5.92	0	3	2	2	0	0	11	5	1.75	1.12	0	6054	0	0.46	1.11	0.66	-0.28	-1.09	0.17	0.17	0	-1.68	-0.87	-0.2	-0.52	-0.79	-0.48	-2
1	1	1	7	0	0	0	0	0	1.75	1	0	21	bottle	1	2	8	1	0.63	0.43	0.44	6.07	4	3	2	2	3	0.77	10	7	1.56	2.78	2,589.00	8037	0.32	2.48	-0.46	0.11	0.55	1.29	0	0	0	-0.42	-0.59	0.66	1.28	-1.05	1.72	-0.34
1	1	1	7	51	0	51	0	0	1.08	1	0	21	hammer	1	3	3	1	0.16	0.35	0.43	6.2	2	3	2	2	2	0.47	10	6	2.1	1.43	737	7710	0.1	-1.21	-1.27	-0.6	-0.31	-0.47	0.35	0.35	0	-0.64	-0.95	-0.42	0.39	-0.55	-0.54	-0.22
1	1	1	7	86	0	86	0	0	1.95	1	0	21	pour	0	1	4	1	0.44	0.46	0.45	8.48	4	3	2	2	7	2.43	11	9	3.07	2.92	1,127.00	10447	0.11	0.45	-0.5	0.01	1.04	1.52	0.17	0.17	0	1.16	0.54	0.53	1.17	0.82	0.62	1.3
1	1	1	7	89	0	89	0	0	0.85	1	0	22	apple	0	3	1	0	0.36	0.47	0.46	3.24	2	3	2	2	2	1.07	4	3	1.12	1.69	0	4520	0	0.66	-0.17	-0.09	-1.06	0.63	0.3	0.34	0	-0.66	0.26	-1.69	-0.25	-1.28	-0.01	-1.29
1	1	1	7	44	0	44	0	1	2.77	0	0	22	brushoff	1	1	4	0	0.31	0.51	0.6	6.4	0	3	2	2	0	0	9	8	1.65	1.47	0	6687	0	-0.19	0.81	0	-0.15	-0.56	0	0	0	-1.7	-1.26	-0.4	0.86	-1.32	-0.14	-1.53
1	1	1	7	12	0	12	0	0	2.57	1	0	22	tear	1	2	6	0	0.39	0.38	0.49	5.04	2	3	2	2	4	0.83	6	8	1.14	1.31	0	6208	0	-0.16	-0.76	-0.16	-0.45	0.3	0	0	0	0.3	-0.31	-1.04	1	-1.62	-0.51	-1.39
1	1	1	7	34	0	34	0	1	1.47	1	0	23	cut	0	3	3	0	0.33	0.38	0.4	4.45	2	3	2	2	3	0.8	5	8	1.59	2.06	0	6324	0	-0.14	-0.87	-0.15	-0.69	0.46	0.17	0.17	0	-0.75	-0.88	-1.56	0.88	-0.88	0.68	0.74
1	1	1	7	65	0	65	0	1	1.83	1	0	23	remove-pencap	1	1	5	0	0.3	0.22	0.44	3.97	4	3	2	2	5	1.57	6	4	3.58	1.14	565	5068	0.11	-0.27	-1.34	-0.04	-0.65	2.25	0.17	0	0.17	0.71	0.72	-1.12	-0.65	1.52	-0.22	1.57
1	1	1	7	99	0	99	0	0	0.88	1	0	23	steep	1	2	1	0	0.38	0.43	0.49	5.9	4	3	2	2	2	1.3	9	6	1.14	1.9	838	7244	0.12	0.76	-1	0.29	-0.17	1.58	0.4	0.4	0	-0.84	-0.22	-0.57	0.13	-1.01	0.84	-0.4
1	1	1	7	33	0	33	0	0	1.75	1	0	24	jar	1	1	4	0	0.42	0.49	0.44	4.76	0	3	2	2	5	1.17	9	5	2.86	0.9	0	6000	0	0.64	0.61	-0.07	-0.47	-1.06	0	0	0.17	0.66	0.23	-0.3	-0.32	0.19	-0.88	0.46
1	1	1	7	101	0	101	0	1	1.35	1	0	24	lock	0	2	6	0	0.36	0.42	0.44	5.34	2	3	2	2	4	1.3	10	5	2.08	1.12	0	6000	0	0.53	0.24	-0.16	-0.17	0.85	0	0	0	-0.51	-0.27	-0.38	-0.31	-0.27	-0.19	-0.15
1	1	1	7	71	0	71	0	1	0.82	1	0	24	stir	1	3	2	0	0.45	0.52	0.46	5.55	2	3	2	2	10	1.87	10	3	2.3	2.35	0	6787	0	1.23	0.31	0.28	-0.03	0.32	0.3	0.3	0	2.21	0.52	0.08	-0.61	-0.14	1.99	-0.53
1	Na	Na	7	7	0	7	0	0	5.07	1	0	25	brush	1	1	5	1	0.17	0.61	0.45	6.39	5	3	2	2	5	1	12	2	1.49	1.18	6,044.00	8532	0.71	-0.85	-0.3	-0.76	-0.54	0.65	0.65	0.65	0	1.23	0.49	-0.32	-0.63	-1.1	-0.52	-0.76
1	1	1	7	40	0	40	0	0	0.88	1	0	25	hat	1	2	7	1	0.13	0.61	0.48	5.5	5	2	0	2	3	1.27	10	7	1.81	0.71	4,814.00	6541	0.74	-1.33	-0.42	-0.51	-0.22	0.34	-2.01	-2.01	0	-0.07	0.32	1.03	1.2	-0.58	-1.3	-0.39
1	1	1	7	107	0	107	0	1	0.72	1	0	25	jar	0	3	2	1	0.26	0.37	0.31	4.12	2	3	2	2	8	1.83	8	4	1.45	0.95	4,468.00	8407	0.53	-1.18	-0.43	-0.92	-0.82	0.64	0	0	0.17	2.23	1.36	-0.61	-0.77	-0.5	-0.78	0.03
1	1	1	7	37	0	37	0	1	1.68	1	0	26	dice	0	1	7	1	0.4	0.42	0.53	6.39	2	3	2	2	4	1.43	8	5	2.56	2.08	1,262.00	6570	0.19	0.68	0.1	-0.11	0.13	0.82	0.53	0.59	0	0.46	0.73	-0.46	0.22	-0.19	0.35	0.66
1	1	1	7	50	0	50	0	0	0.93	1	0	26	jar	1	3	6	1	0.31	0.5	0.38	5.27	2	3	2	2	3	0.67	13	3	1.99	0.7	2,986.00	7064	0.42	-0.55	0.71	-0.45	-0.19	0.64	0	0	0.17	-0.38	-0.62	0.91	-1.22	-0.24	-1.25	-0.2
1	1	1	7	96	0	96	0	0	0.63	1	0	26	peel	1	2	6	1	0.49	0.44	0.58	8.64	2	3	2	2	2	2.1	9	10	1.54	2.55	3,040.00	7978	0.38	1.1	-0.44	0.34	0.13	-0.11	0	0	0	-1.01	1.18	-1.06	0.51	-1.07	1.02	0.26
1	1	1	7	24	0	24	0	0	2	1	0	27	measure	0	3	2	0	0.42	0.35	0.44	4.6	0	3	2	2	2	0.8	10	6	2.4	1.05	0	6200	0	0.2	-0.71	-0.26	-1.04	-0.76	0	0	0	-1.47	-0.96	-1.08	-0.46	-0.45	-1.15	0.55
1	1	1	7	100	0	100	0	1	2.32	1	0	27	scrub	0	1	4	0	0.12	0.31	0.5	5.09	0	2	0	2	4	0.4	11	4	1.89	0.86	0	6300	0	-1.62	-1.5	-0.91	-1.18	-0.65	-2.2	-2.2	0	0.81	-0.86	-0.76	-0.72	-1.05	-1.46	-0.11
1	1	1	7	60	0	60	0	0	1.4	1	0	27	squeeze	1	2	2	0	0.36	0.49	0.51	5.27	0	3	2	2	4	1.2	9	5	1.51	1.73	0	6501	0	-0.04	0.32	0.23	-0.62	-1.19	0.24	0.24	0	-0.16	-0.12	-0.86	-0.5	-1.03	-0.09	-1.27
1	Na	Na	7	29	0	29	0	1	4.37	1	0	28	apple	0	2	6	1	0.3	0.53	0.73	6.14	2	3	2	2	1	0.27	10	1	4.29	1.81	834	4830	0.17	0	0.41	1.56	1.15	0.63	0.3	0.34	0	-1.22	-1.13	0.92	-1.19	2.47	0.16	0.15
1	1	1	7	76	0	76	0	0	1.07	1	0	28	bottle	0	3	2	1	0.27	0.42	0.87	8.78	2	3	2	2	1	0.23	13	4	4.73	0.91	1,025.00	6042	0.17	-0.96	-0.59	2.74	1.84	-0.69	0	0	0	-1.34	-1.15	1.65	-0.26	3.11	-0.56	-0.75
1	1	1	7	88	0	88	0	1	1.48	0	0	28	tear	1	1	3	1	0.43	0.53	0.81	9.01	2	3	2	2	0	0	11	10	2.44	1.78	1,611.00	5830	0.28	0.15	0.68	1.88	1.99	0.3	0	0	0	-1.88	-1.69	0.83	1.92	0.07	0.35	-0.77
1	1	1	7	35	0	35	0	1	1.4	1	0	29	fold	0	3	3	0	0.41	0.42	0.5	3.05	0	3	2	2	3	0.37	5	3	1.8	1.21	0	3603	0	0.88	0.19	0.02	-1.28	-0.54	0.17	0	0.17	-0.28	-0.97	-1.67	-0.95	-0.95	-0.26	-0.31
1	1	1	7	57	0	57	0	0	0.88	1	0	29	shuffle	0	2	1	0	0.34	0.38	0.51	3.5	0	3	2	2	3	0.33	6	4	1.53	1.16	0	4035	0	-0.08	0.01	-0.25	-1.28	-1.12	0.17	0.17	0	-0.18	-0.75	-1.21	-1.1	-1.69	-0.61	-0.29
1	1	1	7	103	0	103	0	0	1.7	0	0	29	stack	1	1	2	0	0.32	0.58	0.64	4.74	0	3	2	2	2	0.43	7	5	1.81	1.14	0	4327	0	-0.45	1.1	0.69	-0.93	-1.15	0.23	0.17	0.17	-0.87	-0.91	-1.04	-0.76	-0.58	-0.92	-1.29
1	1	1	7	21	0	21	0	1	2.75	0	0	30	lock	1	1	5	0	0.36	0.44	0.54	4.83	0	3	2	2	2	0.37	9	5	1.68	1.13	0	5660	0	0.47	0.38	-0.11	-0.19	-0.68	0	0	0	-1.34	-1.42	-0.66	-0.31	-0.35	-0.15	-1.73
1	Na	Na	7	66	0	66	0	0	3.12	1	0	30	measure	1	3	2	0	0.44	0.52	0.75	6.76	0	3	2	2	1	0.17	12	3	2.3	2.4	0	5553	0	0.39	0.65	1.79	-0.34	-0.76	0	0	0	-1.87	-1.53	-0.47	-1.22	-0.56	1.7	-1.44
1	1	1	7	109	0	109	0	0	1.27	1	0	30	pencap	0	2	2	0	0.41	0.44	0.62	5.03	0	3	2	2	0	0	8	5	2.21	2.25	0	4890	0	0.61	0.06	-0.1	-0.18	-0.87	0.17	0.17	0	-1.64	-1.45	-0.45	-0.26	-0.29	0.74	-1.06
1	1	1	7	118	0	118	0	0	1.53	1	0	31	erase	1	1	4	0	0.38	0.5	0.46	4.76	0	3	2	2	2	0.53	9	3	1.86	1.6	0	6146	0	0.48	0.95	-0.36	-0.88	-0.5	0	0	0	-0.93	-0.73	-0.68	-1.53	-0.86	0.28	-0.59
1	1	1	7	70	0	70	0	1	1.52	1	0	31	fold	1	2	7	0	0.15	0.37	0.43	4.36	0	3	2	2	6	1.8	9	4	2.29	0.66	0	6020	0	-1.75	-0.24	-0.39	-0.82	-0.54	0.17	0	0.17	0.69	0.61	-0.64	-0.65	-0.43	-1.27	-1.07
1	1	1	7	20	0	20	0	1	2.05	1	0	31	squeeze	0	3	7	0	0.35	0.55	0.44	4.87	0	3	2	2	4	1.37	10	6	2.02	1.33	0	6687	0	-0.15	0.9	-0.21	-0.77	-1.19	0.24	0.24	0	-0.16	0.01	-0.64	-0.17	-0.56	-0.73	-0.8
1	1	1	7	68	0	68	0	0	1.02	1	0	32	bread	0	3	7	1	0.26	0.21	0.46	5.53	0	3	2	2	3	0.6	14	2	4.77	1.24	2,457.00	7723	0.32	-0.84	-2.09	0.01	-0.48	-0.46	0	0	0	-0.44	-0.7	0.16	-1.92	2.37	-0.35	2.1
1	Na	Na	7	9	0	9	0	1	5.45	0	0	32	remove-pencap	1	2	3	1	0.28	0.33	0.38	3.58	2	3	2	2	4	1.57	8	3	1.59	1.68	2,278.00	5595	0.41	-0.59	-0.35	-0.45	-0.91	0.69	0.17	0	0.17	0.14	0.72	-0.34	-1.29	-1.13	1.01	-0.67
1	1	1	7	92	0	92	0	1	1.27	1	0	32	ring	0	1	2	1	0.3	0.29	0.42	4.4	2	3	2	2	4	1.47	10	4	4.07	0.85	1,736.00	5171	0.34	-0.14	-0.73	-0.17	-0.18	0.65	0.28	0.24	0.17	-0.1	0.19	0.14	-0.32	0.11	-0.84	0.91
1	1	1	7	84	0	84	0	1	1.07	0	0	33	brushoff	0	1	2	1	0.3	0.47	0.42	4.92	2	3	2	2	2	0.27	8	5	2.06	0.98	194	6400	0.03	-0.32	0.4	-0.83	-0.72	0.98	0	0	0	-0.49	-0.82	-0.73	-0.47	-0.79	-0.72	0.42
1	1	1	7	48	0	48	0	1	1.43	1	0	33	pour	1	2	3	1	0.54	0.56	0.71	7.66	2	3	2	2	2	0.33	11	7	3.99	1.99	0	6234	0	1.29	0.71	1.76	0.65	-0.24	0.17	0.17	0	-1.16	-1.23	0.53	0.37	1.85	-0.38	-0.04
1	1	1	7	5	0	5	0	0	1.97	1	0	33	steep	1	3	7	1	0.55	0.54	0.38	5.43	2	3	2	2	3	1.63	8	8	2.01	1.81	596	7830	0.08	1.94	0.18	-0.39	-0.37	-0.2	0.4	0.4	0	-0.54	0.06	-0.84	0.78	-0.37	0.69	0.61
1	1	1	7	110	0	110	0	0	0.85	1	0	34	hat	0	2	3	1	0.06	0.75	0.94	7.16	5	2	0	2	1	0.23	10	0	4.84	2.49	2,102.00	4277	0.49	-1.63	0.92	1.84	0.84	0.34	-2.01	-2.01	0	-1.38	-1.21	1.03	-1.79	2.46	1.02	-0.38
1	1	1	7	75	0	75	0	1	2.35	0	0	34	sunglasses	1	1	2	1	0.5	0.47	0.67	5.59	4	3	2	2	4	0.83	7	4	3.37	1.64	3,060.00	5531	0.55	0.05	-0.71	0.59	-0.55	0.07	0.17	0.17	0	0.03	-0.31	-1.02	-1.03	0.85	0.17	0.56
1	1	1	7	19	0	19	0	0	1.95	1	0	34	write	0	3	6	1	0.31	0.48	0.51	5.74	2	3	2	2	4	1.37	12	4	2.2	2.11	2,021.00	5830	0.35	0.08	0.76	0.18	-0.62	1.32	0.3	0.3	0	-0.38	-0.16	-0.27	-0.8	-0.57	0.65	-0.03
1	1	1	7	27	0	27	0	1	1.67	1	0	35	erase	1	1	2	0	0.28	0.33	0.36	4.02	0	3	2	2	7	1.53	8	8	2.4	0.62	0	6660	0	-0.52	-0.81	-0.91	-1.14	-0.5	0	0	0	1.5	0.58	-0.91	0.47	-0.4	-1.33	0.39
1	1	1	7	74	0	74	0	1	1.33	1	0	35	hammer	0	2	4	0	0.36	0.47	0.73	7.12	2	3	2	2	1	0.2	9	5	2.97	2.09	0	6298	0	0.22	-0.14	0.83	0.03	-0.47	0.35	0.35	0	-1.17	-1.41	-0.71	0.02	0.39	0.06	0.09
1	1	1	7	81	0	81	0	1	1.12	1	0	35	squeeze	0	3	8	0	0.44	0.47	0.61	8.8	0	3	2	2	0	0	15	9	2.43	1.32	0	8766	0	0.58	0.08	0.88	0.74	-1.19	0.24	0.24	0	-1.62	-1.09	0.5	0.83	-0.18	-0.73	-0.65
1	1	1	7	111	0	111	0	0	0.9	1	0	36	brush	1	2	6	0	0.36	0.63	0.59	8.33	5	3	2	2	2	0.93	13	6	2.43	2.06	450	8200	0.05	-0.05	-0.04	-0.13	-0.25	0.65	0.65	0.65	0	-0.33	0.37	-0.19	-0.09	-0.39	0.09	0.06
1	1	1	7	45	0	45	0	0	2.83	1	0	36	sunglasses	0	1	5	0	0.3	0.53	0.53	6.93	4	3	2	2	4	0.83	10	7	3.53	1.71	0	9021	0	-1.7	-0.1	-0.18	0.2	0.07	0.17	0.17	0	0.03	-0.31	0.1	0.74	1.02	0.37	1.48
1	1	1	7	38	0	38	0	0	1.68	1	0	36	write	1	3	8	0	0.44	0.48	0.53	7.63	2	3	2	2	6	0.9	15	7	3.01	1.91	0	8121	0	1.04	0.79	0.3	0.03	1.32	0.3	0.3	0	0.43	-0.65	0.47	0.04	0.33	0.41	0.7
1	1	1	7	17	0	17	0	0	1.4	1	0	37	hammer	0	2	5	1	0.41	0.52	0.65	9.48	2	3	2	2	3	0.63	13	7	2.17	2.91	239	7744	0.03	0.58	0.36	0.46	0.89	-0.47	0.35	0.35	0	-0.12	-0.67	0.44	0.76	-0.47	0.8	-0.59
1	1	1	7	82	0	82	0	0	1.65	1	0	37	shuffle	1	1	3	1	0.43	0.52	0.55	10.47	2	3	2	2	7	2.3	17	9	3.56	1.11	0	9210	0	0.96	1.57	-0.02	0.36	0.76	0.17	0.17	0	1.24	1.68	0.31	-0.07	1.51	-0.68	1.23
1	1	1	7	42	0	42	0	0	1.35	1	0	37	tear	0	3	7	1	0.46	0.64	0.5	6.88	2	3	2	2	4	2.3	9	7	3.39	1.21	465	8277	0.06	0.52	1.85	-0.14	0.69	0.3	0	0	0	0.3	2.13	0.08	0.55	1.29	-0.7	0.85
1	1	1	7	8	0	8	0	0	1.73	1	0	38	fold	0	1	8	1	0.25	0.43	0.41	6.33	0	3	2	2	7	2.43	13	6	3.37	1.29	830	7830	0.11	-0.73	0.28	-0.47	-0.13	-0.54	0.17	0	0.17	1.01	1.31	0.4	-0.03	0.7	-0.11	1.2
1	1	1	7	112	0	112	0	1	0.7	1	0	38	measure	1	2	10	1	0.39	0.32	0.4	9.42	0	3	2	2	7	4.53	14	9	4.08	2.38	559	13319	0.04	-0.16	-0.9	-0.53	0.53	-0.76	0	0	0	0.52	2.44	0.14	0.3	1.36	1.66	2.1
1	1	1	7	58	0	58	0	0	0.85	1	0	38	peel	1	3	10	1	0.44	0.6	0.63	12.26	2	3	2	2	6	0.93	18	8	4	2.37	1,439.00	10468	0.14	0.45	1.14	0.71	1.91	-0.11	0	0	0	1.09	-0.3	1.33	-0.24	1.62	0.73	0.04
1	1	1	7	62	0	62	0	0	1.23	1	0	39	brushoff	0	3	7	0	0.27	0.44	0.32	3.75	0	3	2	2	4	0.9	9	4	1.92	0.5	0	6313	0	-0.68	0.06	-1.28	-1.17	-0.56	0	0	0	0.72	0.23	-0.4	-0.91	-0.97	-1.31	1.2
1	1	1	7	11	0	11	0	0	1.75	1	0	39	peel	1	2	7	0	0.42	0.32	0.49	7.2	0	3	2	2	7	1.87	14	9	2.17	1.47	0	8319	0	0.23	-1.51	-0.22	-0.58	-2.04	0	0	0	1.62	0.88	0.27	0.14	-0.38	-0.62	0.46
1	1	1	7	119	0	119	0	0	1.23	1	0	39	staple	1	1	3	0	0.39	0.37	0.31	3.5	0	3	2	2	6	2.4	10	4	1.6	0.75	0	6187	0	0.41	-0.64	-0.85	-1.11	-1.09	0.17	0.17	0	0.57	0.36	-0.42	-0.82	-0.91	-1.05	-0.03
1	1	1	7	30	0	30	0	0	1.15	1	0	40	erase	1	2	4	1	0.33	0.45	0.55	6.28	0	3	2	2	4	1.03	13	7	2.65	1.18	184	6830	0.03	-0.01	0.42	0.11	-0.36	-0.5	0	0	0	0.04	-0.08	0.23	0.07	-0.19	-0.41	-1
1	1	1	7	79	0	79	0	0	1.4	1	0	40	peel	0	1	3	1	0.64	0.63	0.59	8.71	2	3	2	2	3	1.23	13	8	2.06	3.39	252	7724	0.03	2.81	1.39	0.45	0.17	-0.11	0	0	0	-0.48	0.08	0	-0.24	-0.5	2.29	-0.81
1	1	1	7	108	0	108	0	1	1.03	1	0	40	stir	1	3	8	1	0.52	0.59	0.55	7.15	0	3	2	2	4	0.87	13	9	3.57	1.43	958	7468	0.13	1.77	1.11	0.89	0.78	-1.2	0.3	0.3	0	-0.38	-0.72	1.03	1.36	0.8	-0.17	0.56
1	Na	Na	7	14	0	14	0	0	6.62	1	0	41	crumple	0	3	10	1	0.45	0.42	0.72	13.15	4	3	2	2	5	0.9	17	16	2.54	2.02	4,300.00	9638	0.45	1.11	0.07	1.12	3.06	2.39	0	0	0	0.56	-0.07	1.98	3.74	-0.19	0.66	-0.11
1	1	1	7	114	0	114	0	0	1.7	0	0	41	fold	1	1	3	1	0.45	0.48	0.49	7.2	2	3	2	2	2	0.9	11	9	1.82	1.64	3,870.00	7234	0.53	1.31	0.7	-0.01	0.17	1.41	0.17	0	0.17	-0.6	-0.38	-0.12	0.88	-0.92	0.51	-0.99
1	1	1	7	53	0	53	0	0	1.8	1	0	41	steep	0	2	3	1	0.23	0.55	0.53	5.16	2	3	2	2	4	0.83	9	4	1.58	1.04	2,362.00	5426	0.44	-0.38	0.28	0.49	-0.48	-0.2	0.4	0.4	0	-0.24	-0.6	-0.57	-0.51	-0.69	-0.74	-1.14
1	1	1	8	25	0	25	0	0	1.5	0	0	2	brushoff	0	1	2	0	0.33	0.27	0.33	5.43	1	3	2	2	1	0.33	10	6	1.32	1.24	0	6990	0	-0.01	-1.52	-1.2	-0.51	-0.65	0	0	0	-0.24	-0.27	-0.79	1.23	-1.65	-0.41	Na
1	1	1	8	60	0	60	0	1	1.28	1	0	2	pencap	1	3	7	0	0.36	0.3	0.39	5.05	0	3	2	2	1	0.33	7	7	1.64	1.93	0	5710	0	0.17	-1.1	-0.22	-0.18	0.87	0.16	0.16	0	0	-2.83	-0.52	0.18	-0.43	0.28	Na
1	1	1	8	104	0	104	0	1	0.97	1	0	2	remove-pencap	0	2	4	0	0.34	0.29	0.41	4.84	1	3	2	2	1	0.33	6	4	1.54	0.98	0	5070	0	0.3	-0.67	-0.23	-0.07	-0.91	0.16	0	0.16	0	-2.83	-0.46	-0.16	-1.15	-0.59	Na
1	1	1	8	29	0	29	0	0	1.83	0	0	3	ring	1	1	3	1	0.29	0.28	0.35	4.99	2	3	2	2	1	0.33	6	3	1.88	1.1	2,388.00	8403	0.28	-0.23	-0.79	-0.19	-0.17	-0.08	0.28	0.24	0.17	2.57	0.83	0.73	0.06	-0.31	-0.45	Na
1	1	1	8	59	0	59	0	1	0.55	1	0	3	staple	1	3	10	1	0.14	0.28	0.14	3.93	0	2	0	2	1	1	13	6	0.86	0.65	3,305.00	8455	0.39	-1.83	-1.42	-1.8	-0.96	-1.09	-5.83	-5.83	0	2.45	5.29	0.46	-0.82	-1.56	-1.2	Na
1	1	1	8	86	0	86	0	0	0.73	1	0	3	sunglasses	0	2	5	1	0.51	0.53	0.48	5.84	4	3	2	2	1	0.33	6	6	2.8	1.16	2,957.00	5865	0.5	0.1	-0.11	-0.43	-0.41	-2.46	0.17	0.17	0	0.03	1.37	-0.27	-1.03	0.23	-1.18	Na
1	1	1	8	36	0	36	0	0	1.62	0	0	4	crumple	0	1	2	0	0.23	0.47	0.04	4.67	0	3	2	2	1	0.33	9	8	2.17	1.66	0	5363	0	-1.79	0.56	-2.73	-0.79	-0.68	0	0	0	-0.45	-0.82	-0.22	-0.64	-0.61	0.12	Na
1	1	1	8	50	0	50	0	1	0.77	1	0	4	erase	0	2	4	0	0.36	0.41	0.05	5.22	0	3	2	2	1	0.33	13	5	1.53	3.01	0	5466	0	0.26	0.01	-2.63	-0.72	-0.5	0	0	0	1.5	0.92	-1.14	-1.13	-1.14	2.6	Na
1	1	1	8	112	0	112	0	0	0.75	1	0	4	write	1	3	7	0	0.35	0.53	0.05	6.86	0	3	2	2	1	0.33	13	12	2.14	3.95	0	5977	0	0.37	1.32	-2.36	-0.23	-0.58	0.3	0.3	0	-1.2	0.09	-0.76	0.32	-0.64	2.86	Na
1	1	1	8	65	0	65	0	0	1.58	1	0	5	apple	1	2	3	0	0.37	0.25	0.03	2.95	2	3	2	2	1	0.33	6	1	0.76	3.31	0	4174	0	0.73	-2.3	-2.74	-1.28	-0.15	0.3	0.34	0	-0.09	0.14	-0.82	-1.19	-1.7	2.48	Na
1	1	1	8	113	0	113	0	0	0.72	1	0	5	brush	0	1	2	0	0.55	0.49	0.06	9.92	5	3	2	2	1	0.33	12	7	1.3	8.52	0	7276	0	0.75	-1.71	-2.43	-0.01	-1.94	0.65	0.65	0	-0.86	-1.16	-0.32	0.04	-1.25	4.52	Na
1	1	1	8	15	0	15	0	1	0.95	1	0	5	stamp	0	3	6	0	0.25	0.43	0.03	4.31	2	3	2	2	1	0.33	6	3	1.03	3.23	0	5812	0	-1.05	-0.4	-2.88	-0.81	-0.44	0	0	0	0.55	1.15	-1.03	-0.98	-1.35	1.62	Na
1	1	1	8	118	0	118	0	0	1.42	1	0	6	bottle	1	1	2	1	Na	Na	Na	Na	Na	Na	Na	Na	Na	Na	Na	Na	Na	Na	599	2632	0.23	Na	Na	Na	Na	Na	Na	Na	Na	Na	Na	Na	Na	Na	Na	Na
1	1	1	8	69	0	69	0	0	0.92	1	0	6	brush	0	2	4	1	Na	Na	Na	Na	Na	Na	Na	Na	Na	Na	Na	Na	Na	Na	2,635.00	4880	0.54	Na	Na	Na	Na	Na	Na	Na	Na	Na	Na	Na	Na	Na	Na	Na
1	1	1	8	19	0	19	0	0	0.65	1	0	6	hat	0	3	2	1	Na	Na	Na	Na	Na	Na	Na	Na	Na	Na	Na	Na	Na	Na	1,564.00	3062	0.51	Na	Na	Na	Na	Na	Na	Na	Na	Na	Na	Na	Na	Na	Na	Na
1	1	1	8	3	0	3	0	1	1.52	1	0	7	scrub	1	3	5	1	Na	Na	Na	Na	Na	Na	Na	Na	Na	Na	Na	Na	Na	Na	2,361.00	5537	0.43	Na	Na	Na	Na	Na	Na	Na	Na	Na	Na	Na	Na	Na	Na	Na
1	1	1	8	53	0	53	0	1	0.58	1	0	7	shuffle	0	2	4	1	Na	Na	Na	Na	Na	Na	Na	Na	Na	Na	Na	Na	Na	Na	2,786.00	5756	0.48	Na	Na	Na	Na	Na	Na	Na	Na	Na	Na	Na	Na	Na	Na	Na
1	1	1	8	110	0	110	0	0	1.17	1	0	7	stamp	0	1	2	1	Na	Na	Na	Na	Na	Na	Na	Na	Na	Na	Na	Na	Na	Na	1,489.00	5617	0.27	Na	Na	Na	Na	Na	Na	Na	Na	Na	Na	Na	Na	Na	Na	Na
1	1	1	8	64	0	64	0	0	2	0	0	8	stamp	1	1	2	0	Na	Na	Na	Na	Na	Na	Na	Na	Na	Na	Na	Na	Na	Na	0	7021	0	Na	Na	Na	Na	Na	Na	Na	Na	Na	Na	Na	Na	Na	Na	Na
1	1	1	8	2	0	2	0	1	1.62	1	0	8	staple	1	2	5	0	Na	Na	Na	Na	Na	Na	Na	Na	Na	Na	Na	Na	Na	Na	0	6354	0	Na	Na	Na	Na	Na	Na	Na	Na	Na	Na	Na	Na	Na	Na	Na
1	1	1	8	116	0	116	0	1	0.82	1	0	8	tear	0	3	7	0	Na	Na	Na	Na	Na	Na	Na	Na	Na	Na	Na	Na	Na	Na	0	7273	0	Na	Na	Na	Na	Na	Na	Na	Na	Na	Na	Na	Na	Na	Na	Na
1	1	1	8	33	0	33	0	1	0.85	1	0	9	cut	0	3	8	1	0.51	0.5	0.47	6.49	4	3	2	2	4	1	12	4	2.51	1.02	941	8000	0.12	1.65	0.41	0.36	0.26	1.86	0.17	0.17	0	-0.36	-0.65	0.2	-0.83	0.39	-0.55	-0.53
1	1	1	8	67	0	67	0	1	0.55	1	0	9	hat	0	2	9	1	0.66	0.75	0.5	9.39	5	3	2	2	5	1.77	14	10	2.59	1.78	3,028.00	10256	0.3	0.96	0.95	-0.41	2.24	0.34	0.48	0.48	0	1.24	1.06	2.81	2.48	0.2	0.1	1.4
1	1	1	8	96	0	96	0	1	1.63	1	0	9	jar	1	1	3	1	0.47	0.49	0.53	8.21	4	3	2	2	5	0.83	11	9	1.87	2.54	6,227.00	9000	0.69	1.19	0.65	0.5	1.4	2.33	0	0	0.17	0.66	-0.34	0.3	1.5	-0.3	2.13	-0.18
1	1	1	8	91	0	91	0	1	0.73	1	0	10	cut	1	1	2	0	0.38	0.25	0.25	3.3	0	3	2	2	3	2.37	9	5	0.9	1.23	0	6708	0	0.36	-2.16	-1.22	-1.22	-0.93	0.17	0.17	0	-0.75	0.95	-0.56	-0.41	-1.84	-0.31	-0.5
1	1	1	8	37	0	37	0	0	2.48	1	0	10	shuffle	1	3	7	0	0.18	0.25	0.47	6.23	0	3	2	2	4	0.43	10	8	2.68	1.27	0	7896	0	-2.04	-1.53	-0.51	-0.64	-1.12	0.17	0.17	0	0.18	-0.63	-0.66	-0.28	0.11	-0.46	1.85
1	1	1	8	71	0	71	0	1	0.75	1	0	10	write	0	2	7	0	0.29	0.29	0.34	5.19	0	3	2	2	6	2.4	11	8	2.31	1.27	0	8520	0	-0.06	-1.18	-0.77	-0.81	-0.58	0.3	0.3	0	0.43	0.93	-0.51	0.32	-0.45	-0.35	1.31
1	1	1	8	38	0	38	0	0	2.2	0	0	11	bottle	0	1	3	0	0.28	0.42	0.27	2.78	2	3	2	2	7	2.4	5	3	1.98	0.82	0	5500	0	-0.91	-0.61	-0.97	-1.01	-0.69	0	0	0	1.41	1.14	-0.99	-0.77	-0.5	-0.66	0.89
1	1	1	8	74	0	74	0	1	0.85	1	0	11	cut	1	2	4	0	0.23	0.31	0.41	4.74	0	3	2	2	2	0.53	7	4	1.88	0.91	0	5658	0	-1.18	-1.62	-0.12	-0.55	-0.93	0.17	0.17	0	-1.14	-1.2	-1.06	-0.83	-0.48	-0.68	0.01
1	1	1	8	119	0	119	0	0	0.85	1	0	11	hammer	1	3	7	0	0.24	0.36	0.38	5.35	2	3	2	2	3	0.73	12	4	2.27	0.84	0	8000	0	-0.66	-1.18	-0.83	-0.62	-0.47	0.35	0.35	0	-0.12	-0.49	0.15	-0.35	-0.36	-1.08	0.06
1	1	1	8	17	0	17	0	0	1.13	1	0	12	bread	1	2	5	1	0.23	0.47	0.42	5.08	0	3	2	2	4	1.03	14	6	2.12	1.33	0	7250	0	-1.1	0.41	-0.29	-0.65	-0.46	0	0	0	-0.11	-0.18	0.16	-0.15	-0.5	-0.23	-0.06
1	1	1	8	66	0	66	0	1	0.57	1	0	12	ring	1	3	5	1	0.34	0.32	0.46	4.35	0	3	2	2	2	0.83	10	4	2.56	0.9	744	5500	0.14	0.37	-0.41	-0.16	-0.18	-0.81	0.28	0.24	0.17	-0.99	-0.63	0.14	-0.32	-0.18	-0.77	-0.14
1	1	1	8	94	0	94	0	1	1.33	1	0	12	stir	0	1	2	1	0.16	0.51	0.42	4.65	0	3	2	2	2	1.57	9	3	2.09	1.56	0	6078	0	-1.07	0.26	0.01	-0.49	-1.2	0.3	0.3	0	-1.25	0.14	-0.24	-0.61	-0.3	0.15	-0.95
1	1	1	8	22	0	22	0	0	1.63	1	0	13	pencap	1	1	3	1	0.32	0.3	0.38	4.37	2	3	2	2	6	1.87	9	6	1.4	1.5	0	6417	0	-0.22	-1.14	-0.23	-0.2	0.78	0.17	0.17	0	1.19	1.24	-0.07	0.29	-0.5	-0.33	-1.08
1	1	1	8	101	0	101	0	1	0.83	1	0	13	ring	0	2	4	1	0.29	0.33	0.43	4.75	2	3	2	2	6	1.23	10	5	2.2	1.02	0	6812	0	-0.28	-0.36	-0.17	-0.17	0.65	0.28	0.24	0.17	0.79	-0.11	0.14	0.06	-0.25	-0.57	-0.41
1	1	1	8	52	0	52	0	1	1.12	1	0	13	stack	1	3	6	1	0.38	0.36	0.52	5.36	2	3	2	2	4	0.53	9	4	1.81	2.33	0	6000	0	0.22	-0.77	0.04	-0.74	0.87	0.23	0.17	0.17	-0.18	-0.81	-0.65	-1.04	-0.58	1.02	-1.31
1	1	1	8	1	0	1	0	0	2.13	1	0	14	bread	1	2	5	0	0.38	0.56	0.41	5.08	0	3	2	2	4	1	13	5	1.31	1.24	0	7216	0	0.22	1.26	-0.35	-0.65	-0.46	0	0	0	-0.11	-0.22	-0.03	-0.59	-1.38	-0.36	-1.59
1	1	1	8	63	0	63	0	1	0.85	1	0	14	crumple	1	3	5	0	0.43	0.42	0.54	6.13	2	3	2	2	3	0.4	10	5	1.2	1.55	0	6568	0	0.81	0.07	0.11	-0.13	0.85	0	0	0	-0.45	-1.01	-0.22	-0.27	-1.69	-0.05	-1.6
1	1	1	8	115	0	115	0	0	1.53	1	0	14	steep	0	1	1	0	0.16	0.51	0.48	5.09	2	3	2	2	1	0.1	7	5	1.69	0.76	0	6108	0	-0.9	-0.16	0.23	-0.51	-0.2	0.4	0.4	0	-1.14	-1.2	-1.1	-0.19	-0.61	-1.26	-0.54
1	1	1	8	103	0	103	0	1	0.75	1	0	15	crumple	1	3	7	1	0.34	0.53	0.62	8.63	4	3	2	2	3	0.67	12	7	2.86	1.77	4,217.00	7510	0.56	-0.38	1.17	0.52	1	2.39	0	0	0	-0.45	-0.5	0.41	0.46	0.17	0.28	-0.15
1	1	1	8	77	0	77	0	1	1.27	1	0	15	measure	0	1	4	1	0.32	0.43	0.56	10.07	2	3	2	2	6	2.07	15	8	3.79	1.36	2,791.00	9533	0.29	-0.9	-0.06	0.54	0.74	0.9	0	0	0	0.12	0.19	0.45	0.04	1.06	-0.5	0.18
1	1	1	8	8	0	8	0	1	1.08	1	0	15	sunglasses	0	2	7	1	0.5	0.56	0.48	4.34	4	3	2	2	3	1.9	6	3	2.72	1.76	4,960.00	8685	0.57	0.03	0.23	-0.45	-1.26	0.07	0.17	0.17	0	-0.46	1.27	-1.39	-1.62	0.15	0.49	0.87
1	1	1	8	111	0	111	0	1	1.5	1	0	16	apple	1	2	2	0	0.24	0.31	0.34	2.65	0	3	2	2	1	1.03	6	3	1.51	0.94	0	4255	0	-1.24	-0.48	-0.69	-1.52	-0.87	0.17	0	0.17	-1.56	-0.12	-1.12	-1.29	-1.22	-0.68	-0.45
1	1	1	8	45	0	45	0	0	1.67	0	0	16	lock	0	3	5	0	0.24	0.29	0.37	3.03	0	3	2	2	1	0.77	4	7	2.15	1.16	0	4511	0	-1.41	-1.19	-0.53	-1.41	-1.06	0	0	0.17	-1.42	-0.45	-1.83	0.59	-0.16	-0.4	1.02
1	1	1	8	18	0	18	0	1	1.8	0	0	16	stack	0	1	2	0	0.31	0.15	0.28	2.81	0	1	2	0	3	1.4	3	5	1.11	1.04	0	5979	0	-0.58	-2.69	-1.26	-1.54	-1.15	-5.2	0.17	-5.83	-0.53	0.09	-1.82	-0.76	-1.22	-1.09	1.2
1	1	1	8	92	0	92	0	1	0.65	1	0	17	dice	1	1	3	1	0.01	0.22	0.47	3.89	0	2	0	2	5	1.2	7	0	2.01	0.13	0	5237	0	-1.84	-1.63	-0.48	-0.9	-0.82	-1.84	-1.77	0	1	0.35	-0.85	-1.75	-0.72	-1.26	-0.98
1	1	1	8	49	0	49	0	0	1.62	1	0	17	lock	0	3	5	1	0.43	0.61	0.5	4.96	0	3	2	2	4	0.83	8	7	4.66	1.51	0	6500	0	1.56	1.89	-0.13	-0.18	-0.68	0	0	0	-0.51	-0.85	-0.94	0.51	0.28	0.93	2.27
1	1	1	8	31	0	31	0	0	1.15	1	0	17	pencap	0	2	3	1	0.29	0.6	0.66	5.28	0	3	2	2	2	0.37	9	6	4.3	1.24	0	4973	0	-0.53	1.48	-0.09	-0.17	-0.87	0.17	0.17	0	-0.7	-0.92	-0.07	0.29	0.26	-0.72	0.52
1	1	1	8	11	0	11	0	1	1.57	1	0	18	remove-pencap	0	3	5	1	0.41	0.43	0.5	5.46	0	3	2	2	4	1.03	10	5	2.3	1.54	327	5750	0.06	1.34	0.51	0.31	0.33	-0.87	0.17	0	0.17	0.14	-0.12	0.45	0	-0.18	0.7	0.15
1	1	1	8	54	0	54	0	1	2.07	1	0	18	scrub	0	1	1	1	0.42	0.54	0.99	10.84	0	3	2	2	3	0.53	15	3	6.35	2	0	6491	0	0.42	0.12	1.04	0.13	-0.65	0.44	0.44	0	0.18	-0.61	0.13	-0.97	2.71	0.06	0.96
1	1	1	8	108	0	108	0	0	0.8	1	0	18	stamp	1	2	4	1	0.38	0.47	0.46	3.39	0	3	2	2	3	1.03	7	2	1.72	1.87	529	4316	0.12	0.25	-0.04	-0.28	-1.2	-1.24	0	0	0	-0.35	-0.08	-0.77	-1.34	-0.61	0.05	-1.03
1	1	1	8	99	0	99	0	0	1.08	1	0	19	bread	0	3	1	0	0.42	0.56	0.49	4.2	0	3	2	2	1	0.63	5	6	2.21	0.82	715	5276	0.14	0.53	1.25	0.2	-0.99	-0.46	0	0	0	-1.1	-0.66	-1.55	-0.15	-0.4	-0.92	-0.55
1	1	1	8	70	0	70	0	1	1	1	0	19	pour	1	1	3	0	0.41	0.54	0.46	4.04	2	3	2	2	3	1.2	4	6	1.88	2.31	1,017.00	5000	0.2	0.26	0.42	0.1	-1.05	-0.24	0.17	0.17	0	-0.7	-0.5	-1.66	-0.03	-0.51	-0.03	0.11
1	1	1	8	14	0	14	0	1	0.75	1	0	19	stir	0	2	3	0	0.53	0.59	0.77	6.69	0	3	2	2	1	0.2	7	8	1.77	2.02	668	5000	0.13	1.84	1.09	2.4	0.55	-1.2	0.3	0.3	0	-1.68	-1.55	-0.87	1.03	-0.53	1.22	-0.96
1	1	1	8	72	0	72	0	1	0.78	1	0	20	dice	0	2	2	0	0.17	0.5	0.5	4.57	0	3	2	2	0	0	10	4	1.53	0.86	0	4745	0	-0.78	0.79	-0.28	-0.62	-0.82	0.53	0.59	0	-1.73	-1.56	0.33	-0.18	-1.18	-0.66	-0.89
1	1	1	8	23	0	23	0	0	0.95	1	0	20	pour	0	1	5	0	0.26	0.54	0.48	4.81	2	3	2	2	2	0.3	11	5	1.72	1.42	0	6054	0	-1.04	0.47	0.19	-0.68	-0.24	0.17	0.17	0	-1.16	-1.26	0.53	-0.44	-0.69	-1	-0.86
1	1	1	8	85	0	85	0	1	1.07	1	0	20	staple	1	3	5	0	0.39	0.56	0.57	5.92	0	3	2	2	0	0	11	5	1.75	1.12	0	6054	0	0.46	1.11	0.66	-0.28	-1.09	0.17	0.17	0	-1.68	-0.87	-0.2	-0.52	-0.79	-0.48	-2
1	1	1	8	4	0	4	0	1	1.77	1	0	21	bottle	1	2	8	1	0.63	0.43	0.44	6.07	4	3	2	2	3	0.77	10	7	1.56	2.78	2,589.00	8037	0.32	2.48	-0.46	0.11	0.55	1.29	0	0	0	-0.42	-0.59	0.66	1.28	-1.05	1.72	-0.34
1	1	1	8	40	0	40	0	1	0.75	1	0	21	hammer	1	3	3	1	0.16	0.35	0.43	6.2	2	3	2	2	2	0.47	10	6	2.1	1.43	737	7710	0.1	-1.21	-1.27	-0.6	-0.31	-0.47	0.35	0.35	0	-0.64	-0.95	-0.42	0.39	-0.55	-0.54	-0.22
1	1	1	8	80	0	80	0	1	1.15	1	0	21	pour	0	1	4	1	0.44	0.46	0.45	8.48	4	3	2	2	7	2.43	11	9	3.07	2.92	1,127.00	10447	0.11	0.45	-0.5	0.01	1.04	1.52	0.17	0.17	0	1.16	0.54	0.53	1.17	0.82	0.62	1.3
1	1	1	8	90	0	90	0	1	0.93	1	0	22	apple	0	3	1	0	0.36	0.47	0.46	3.24	2	3	2	2	2	1.07	4	3	1.12	1.69	0	4520	0	0.66	-0.17	-0.09	-1.06	0.63	0.3	0.34	0	-0.66	0.26	-1.69	-0.25	-1.28	-0.01	-1.29
1	1	1	8	43	0	43	0	0	0.95	1	0	22	brushoff	1	1	4	0	0.31	0.51	0.6	6.4	0	3	2	2	0	0	9	8	1.65	1.47	0	6687	0	-0.19	0.81	0	-0.15	-0.56	0	0	0	-1.7	-1.26	-0.4	0.86	-1.32	-0.14	-1.53
1	1	1	8	6	0	6	0	0	1.03	1	0	22	tear	1	2	6	0	0.39	0.38	0.49	5.04	2	3	2	2	4	0.83	6	8	1.14	1.31	0	6208	0	-0.16	-0.76	-0.16	-0.45	0.3	0	0	0	0.3	-0.31	-1.04	1	-1.62	-0.51	-1.39
1	1	1	8	16	0	16	0	0	2.03	1	0	23	cut	0	3	3	0	0.33	0.38	0.4	4.45	2	3	2	2	3	0.8	5	8	1.59	2.06	0	6324	0	-0.14	-0.87	-0.15	-0.69	0.46	0.17	0.17	0	-0.75	-0.88	-1.56	0.88	-0.88	0.68	0.74
1	1	1	8	44	0	44	0	1	1.12	1	0	23	remove-pencap	1	1	5	0	0.3	0.22	0.44	3.97	4	3	2	2	5	1.57	6	4	3.58	1.14	565	5068	0.11	-0.27	-1.34	-0.04	-0.65	2.25	0.17	0	0.17	0.71	0.72	-1.12	-0.65	1.52	-0.22	1.57
1	1	1	8	97	0	97	0	1	0.87	1	0	23	steep	1	2	1	0	0.38	0.43	0.49	5.9	4	3	2	2	2	1.3	9	6	1.14	1.9	838	7244	0.12	0.76	-1	0.29	-0.17	1.58	0.4	0.4	0	-0.84	-0.22	-0.57	0.13	-1.01	0.84	-0.4
1	1	1	8	30	0	30	0	1	1.23	1	0	24	jar	1	1	4	0	0.42	0.49	0.44	4.76	0	3	2	2	5	1.17	9	5	2.86	0.9	0	6000	0	0.64	0.61	-0.07	-0.47	-1.06	0	0	0.17	0.66	0.23	-0.3	-0.32	0.19	-0.88	0.46
1	1	1	8	114	0	114	0	1	1	1	0	24	lock	0	2	6	0	0.36	0.42	0.44	5.34	2	3	2	2	4	1.3	10	5	2.08	1.12	0	6000	0	0.53	0.24	-0.16	-0.17	0.85	0	0	0	-0.51	-0.27	-0.38	-0.31	-0.27	-0.19	-0.15
1	1	1	8	56	0	56	0	1	0.72	1	0	24	stir	1	3	2	0	0.45	0.52	0.46	5.55	2	3	2	2	10	1.87	10	3	2.3	2.35	0	6787	0	1.23	0.31	0.28	-0.03	0.32	0.3	0.3	0	2.21	0.52	0.08	-0.61	-0.14	1.99	-0.53
1	1	1	8	12	0	12	0	1	2.05	1	0	25	brush	1	1	5	1	0.17	0.61	0.45	6.39	5	3	2	2	5	1	12	2	1.49	1.18	6,044.00	8532	0.71	-0.85	-0.3	-0.76	-0.54	0.65	0.65	0.65	0	1.23	0.49	-0.32	-0.63	-1.1	-0.52	-0.76
1	1	1	8	47	0	47	0	1	0.73	1	0	25	hat	1	2	7	1	0.13	0.61	0.48	5.5	5	2	0	2	3	1.27	10	7	1.81	0.71	4,814.00	6541	0.74	-1.33	-0.42	-0.51	-0.22	0.34	-2.01	-2.01	0	-0.07	0.32	1.03	1.2	-0.58	-1.3	-0.39
1	1	1	8	106	0	106	0	0	0.73	1	0	25	jar	0	3	2	1	0.26	0.37	0.31	4.12	2	3	2	2	8	1.83	8	4	1.45	0.95	4,468.00	8407	0.53	-1.18	-0.43	-0.92	-0.82	0.64	0	0	0.17	2.23	1.36	-0.61	-0.77	-0.5	-0.78	0.03
1	1	1	8	0	0	0	0	1	1.57	1	0	26	dice	0	1	7	1	0.4	0.42	0.53	6.39	2	3	2	2	4	1.43	8	5	2.56	2.08	1,262.00	6570	0.19	0.68	0.1	-0.11	0.13	0.82	0.53	0.59	0	0.46	0.73	-0.46	0.22	-0.19	0.35	0.66
1	1	1	8	76	0	76	0	1	0.73	1	0	26	jar	1	3	6	1	0.31	0.5	0.38	5.27	2	3	2	2	3	0.67	13	3	1.99	0.7	2,986.00	7064	0.42	-0.55	0.71	-0.45	-0.19	0.64	0	0	0.17	-0.38	-0.62	0.91	-1.22	-0.24	-1.25	-0.2
1	1	1	8	100	0	100	0	0	0.67	1	0	26	peel	1	2	6	1	0.49	0.44	0.58	8.64	2	3	2	2	2	2.1	9	10	1.54	2.55	3,040.00	7978	0.38	1.1	-0.44	0.34	0.13	-0.11	0	0	0	-1.01	1.18	-1.06	0.51	-1.07	1.02	0.26
1	1	1	8	28	0	28	0	1	0.8	1	0	27	measure	0	3	2	0	0.42	0.35	0.44	4.6	0	3	2	2	2	0.8	10	6	2.4	1.05	0	6200	0	0.2	-0.71	-0.26	-1.04	-0.76	0	0	0	-1.47	-0.96	-1.08	-0.46	-0.45	-1.15	0.55
1	1	1	8	83	0	83	0	1	1.9	1	0	27	scrub	0	1	4	0	0.12	0.31	0.5	5.09	0	2	0	2	4	0.4	11	4	1.89	0.86	0	6300	0	-1.62	-1.5	-0.91	-1.18	-0.65	-2.2	-2.2	0	0.81	-0.86	-0.76	-0.72	-1.05	-1.46	-0.11
1	1	1	8	48	0	48	0	1	1.17	1	0	27	squeeze	1	2	2	0	0.36	0.49	0.51	5.27	0	3	2	2	4	1.2	9	5	1.51	1.73	0	6501	0	-0.04	0.32	0.23	-0.62	-1.19	0.24	0.24	0	-0.16	-0.12	-0.86	-0.5	-1.03	-0.09	-1.27
1	1	1	8	27	0	27	0	1	1.98	0	0	28	apple	0	2	6	1	0.3	0.53	0.73	6.14	2	3	2	2	1	0.27	10	1	4.29	1.81	834	4830	0.17	0	0.41	1.56	1.15	0.63	0.3	0.34	0	-1.22	-1.13	0.92	-1.19	2.47	0.16	0.15
1	1	1	8	51	0	51	0	1	0.97	1	0	28	bottle	0	3	2	1	0.27	0.42	0.87	8.78	2	3	2	2	1	0.23	13	4	4.73	0.91	1,025.00	6042	0.17	-0.96	-0.59	2.74	1.84	-0.69	0	0	0	-1.34	-1.15	1.65	-0.26	3.11	-0.56	-0.75
1	1	1	8	88	0	88	0	1	0.93	1	0	28	tear	1	1	3	1	0.43	0.53	0.81	9.01	2	3	2	2	0	0	11	10	2.44	1.78	1,611.00	5830	0.28	0.15	0.68	1.88	1.99	0.3	0	0	0	-1.88	-1.69	0.83	1.92	0.07	0.35	-0.77
1	1	1	8	13	0	13	0	1	1.17	1	0	29	fold	0	3	3	0	0.41	0.42	0.5	3.05	0	3	2	2	3	0.37	5	3	1.8	1.21	0	3603	0	0.88	0.19	0.02	-1.28	-0.54	0.17	0	0.17	-0.28	-0.97	-1.67	-0.95	-0.95	-0.26	-0.31
1	1	1	8	62	0	62	0	0	0.95	1	0	29	shuffle	0	2	1	0	0.34	0.38	0.51	3.5	0	3	2	2	3	0.33	6	4	1.53	1.16	0	4035	0	-0.08	0.01	-0.25	-1.28	-1.12	0.17	0.17	0	-0.18	-0.75	-1.21	-1.1	-1.69	-0.61	-0.29
1	1	1	8	93	0	93	0	1	2.53	1	0	29	stack	1	1	2	0	0.32	0.58	0.64	4.74	0	3	2	2	2	0.43	7	5	1.81	1.14	0	4327	0	-0.45	1.1	0.69	-0.93	-1.15	0.23	0.17	0.17	-0.87	-0.91	-1.04	-0.76	-0.58	-0.92	-1.29
1	1	1	8	39	0	39	0	0	1.52	1	0	30	lock	1	1	5	0	0.36	0.44	0.54	4.83	0	3	2	2	2	0.37	9	5	1.68	1.13	0	5660	0	0.47	0.38	-0.11	-0.19	-0.68	0	0	0	-1.34	-1.42	-0.66	-0.31	-0.35	-0.15	-1.73
1	1	1	8	73	0	73	0	0	0.85	1	0	30	measure	1	3	2	0	0.44	0.52	0.75	6.76	0	3	2	2	1	0.17	12	3	2.3	2.4	0	5553	0	0.39	0.65	1.79	-0.34	-0.76	0	0	0	-1.87	-1.53	-0.47	-1.22	-0.56	1.7	-1.44
1	1	1	8	109	0	109	0	1	1.05	1	0	30	pencap	0	2	2	0	0.41	0.44	0.62	5.03	0	3	2	2	0	0	8	5	2.21	2.25	0	4890	0	0.61	0.06	-0.1	-0.18	-0.87	0.17	0.17	0	-1.64	-1.45	-0.45	-0.26	-0.29	0.74	-1.06
1	1	1	8	84	0	84	0	0	2.58	1	0	31	erase	1	1	4	0	0.38	0.5	0.46	4.76	0	3	2	2	2	0.53	9	3	1.86	1.6	0	6146	0	0.48	0.95	-0.36	-0.88	-0.5	0	0	0	-0.93	-0.73	-0.68	-1.53	-0.86	0.28	-0.59
1	1	1	8	75	0	75	0	1	0.75	1	0	31	fold	1	2	7	0	0.15	0.37	0.43	4.36	0	3	2	2	6	1.8	9	4	2.29	0.66	0	6020	0	-1.75	-0.24	-0.39	-0.82	-0.54	0.17	0	0.17	0.69	0.61	-0.64	-0.65	-0.43	-1.27	-1.07
1	1	1	8	9	0	9	0	1	1.62	1	0	31	squeeze	0	3	7	0	0.35	0.55	0.44	4.87	0	3	2	2	4	1.37	10	6	2.02	1.33	0	6687	0	-0.15	0.9	-0.21	-0.77	-1.19	0.24	0.24	0	-0.16	0.01	-0.64	-0.17	-0.56	-0.73	-0.8
1	1	1	8	68	0	68	0	0	0.93	1	0	32	bread	0	3	7	1	0.26	0.21	0.46	5.53	0	3	2	2	3	0.6	14	2	4.77	1.24	2,457.00	7723	0.32	-0.84	-2.09	0.01	-0.48	-0.46	0	0	0	-0.44	-0.7	0.16	-1.92	2.37	-0.35	2.1
1	1	1	8	34	0	34	0	0	2.03	1	0	32	remove-pencap	1	2	3	1	0.28	0.33	0.38	3.58	2	3	2	2	4	1.57	8	3	1.59	1.68	2,278.00	5595	0.41	-0.59	-0.35	-0.45	-0.91	0.69	0.17	0	0.17	0.14	0.72	-0.34	-1.29	-1.13	1.01	-0.67
1	1	1	8	82	0	82	0	0	0.82	1	0	32	ring	0	1	2	1	0.3	0.29	0.42	4.4	2	3	2	2	4	1.47	10	4	4.07	0.85	1,736.00	5171	0.34	-0.14	-0.73	-0.17	-0.18	0.65	0.28	0.24	0.17	-0.1	0.19	0.14	-0.32	0.11	-0.84	0.91
1	1	1	8	117	0	117	0	1	1.98	1	0	33	brushoff	0	1	2	1	0.3	0.47	0.42	4.92	2	3	2	2	2	0.27	8	5	2.06	0.98	194	6400	0.03	-0.32	0.4	-0.83	-0.72	0.98	0	0	0	-0.49	-0.82	-0.73	-0.47	-0.79	-0.72	0.42
1	1	1	8	58	0	58	0	0	0.97	1	0	33	pour	1	2	3	1	0.54	0.56	0.71	7.66	2	3	2	2	2	0.33	11	7	3.99	1.99	0	6234	0	1.29	0.71	1.76	0.65	-0.24	0.17	0.17	0	-1.16	-1.23	0.53	0.37	1.85	-0.38	-0.04
1	1	1	8	26	0	26	0	1	1.88	1	0	33	steep	1	3	7	1	0.55	0.54	0.38	5.43	2	3	2	2	3	1.63	8	8	2.01	1.81	596	7830	0.08	1.94	0.18	-0.39	-0.37	-0.2	0.4	0.4	0	-0.54	0.06	-0.84	0.78	-0.37	0.69	0.61
1	1	1	8	98	0	98	0	0	0.78	1	0	34	hat	0	2	3	1	0.06	0.75	0.94	7.16	5	2	0	2	1	0.23	10	0	4.84	2.49	2,102.00	4277	0.49	-1.63	0.92	1.84	0.84	0.34	-2.01	-2.01	0	-1.38	-1.21	1.03	-1.79	2.46	1.02	-0.38
1	1	1	8	79	0	79	0	1	2.28	1	0	34	sunglasses	1	1	2	1	0.5	0.47	0.67	5.59	4	3	2	2	4	0.83	7	4	3.37	1.64	3,060.00	5531	0.55	0.05	-0.71	0.59	-0.55	0.07	0.17	0.17	0	0.03	-0.31	-1.02	-1.03	0.85	0.17	0.56
1	1	1	8	24	0	24	0	1	0.83	1	0	34	write	0	3	6	1	0.31	0.48	0.51	5.74	2	3	2	2	4	1.37	12	4	2.2	2.11	2,021.00	5830	0.35	0.08	0.76	0.18	-0.62	1.32	0.3	0.3	0	-0.38	-0.16	-0.27	-0.8	-0.57	0.65	-0.03
1	1	1	8	21	0	21	0	0	2.7	0	0	35	erase	1	1	2	0	0.28	0.33	0.36	4.02	0	3	2	2	7	1.53	8	8	2.4	0.62	0	6660	0	-0.52	-0.81	-0.91	-1.14	-0.5	0	0	0	1.5	0.58	-0.91	0.47	-0.4	-1.33	0.39
1	1	1	8	46	0	46	0	1	0.62	1	0	35	hammer	0	2	4	0	0.36	0.47	0.73	7.12	2	3	2	2	1	0.2	9	5	2.97	2.09	0	6298	0	0.22	-0.14	0.83	0.03	-0.47	0.35	0.35	0	-1.17	-1.41	-0.71	0.02	0.39	0.06	0.09
1	1	1	8	102	0	102	0	1	0.98	1	0	35	squeeze	0	3	8	0	0.44	0.47	0.61	8.8	0	3	2	2	0	0	15	9	2.43	1.32	0	8766	0	0.58	0.08	0.88	0.74	-1.19	0.24	0.24	0	-1.62	-1.09	0.5	0.83	-0.18	-0.73	-0.65
1	1	1	8	105	0	105	0	1	0.67	1	0	36	brush	1	2	6	0	0.36	0.63	0.59	8.33	5	3	2	2	2	0.93	13	6	2.43	2.06	450	8200	0.05	-0.05	-0.04	-0.13	-0.25	0.65	0.65	0.65	0	-0.33	0.37	-0.19	-0.09	-0.39	0.09	0.06
1	1	1	8	57	0	57	0	1	2.88	1	0	36	sunglasses	0	1	5	0	0.3	0.53	0.53	6.93	4	3	2	2	4	0.83	10	7	3.53	1.71	0	9021	0	-1.7	-0.1	-0.18	0.2	0.07	0.17	0.17	0	0.03	-0.31	0.1	0.74	1.02	0.37	1.48
1	1	1	8	35	0	35	0	1	0.68	1	0	36	write	1	3	8	0	0.44	0.48	0.53	7.63	2	3	2	2	6	0.9	15	7	3.01	1.91	0	8121	0	1.04	0.79	0.3	0.03	1.32	0.3	0.3	0	0.43	-0.65	0.47	0.04	0.33	0.41	0.7
1	1	1	8	32	0	32	0	1	0.95	1	0	37	hammer	0	2	5	1	0.41	0.52	0.65	9.48	2	3	2	2	3	0.63	13	7	2.17	2.91	239	7744	0.03	0.58	0.36	0.46	0.89	-0.47	0.35	0.35	0	-0.12	-0.67	0.44	0.76	-0.47	0.8	-0.59
1	1	1	8	89	0	89	0	0	0.72	1	0	37	shuffle	1	1	3	1	0.43	0.52	0.55	10.47	2	3	2	2	7	2.3	17	9	3.56	1.11	0	9210	0	0.96	1.57	-0.02	0.36	0.76	0.17	0.17	0	1.24	1.68	0.31	-0.07	1.51	-0.68	1.23
1	1	1	8	78	0	78	0	0	2.37	1	0	37	tear	0	3	7	1	0.46	0.64	0.5	6.88	2	3	2	2	4	2.3	9	7	3.39	1.21	465	8277	0.06	0.52	1.85	-0.14	0.69	0.3	0	0	0	0.3	2.13	0.08	0.55	1.29	-0.7	0.85
1	1	1	8	10	0	10	0	1	0.78	1	0	38	fold	0	1	8	1	0.25	0.43	0.41	6.33	0	3	2	2	7	2.43	13	6	3.37	1.29	830	7830	0.11	-0.73	0.28	-0.47	-0.13	-0.54	0.17	0	0.17	1.01	1.31	0.4	-0.03	0.7	-0.11	1.2
1	1	1	8	81	0	81	0	1	0.68	1	0	38	measure	1	2	10	1	0.39	0.32	0.4	9.42	0	3	2	2	7	4.53	14	9	4.08	2.38	559	13319	0.04	-0.16	-0.9	-0.53	0.53	-0.76	0	0	0	0.52	2.44	0.14	0.3	1.36	1.66	2.1
1	1	1	8	42	0	42	0	1	0.85	1	0	38	peel	1	3	10	1	0.44	0.6	0.63	12.26	2	3	2	2	6	0.93	18	8	4	2.37	1,439.00	10468	0.14	0.45	1.14	0.71	1.91	-0.11	0	0	0	1.09	-0.3	1.33	-0.24	1.62	0.73	0.04
1	1	1	8	55	0	55	0	0	1.1	1	0	39	brushoff	0	3	7	0	0.27	0.44	0.32	3.75	0	3	2	2	4	0.9	9	4	1.92	0.5	0	6313	0	-0.68	0.06	-1.28	-1.17	-0.56	0	0	0	0.72	0.23	-0.4	-0.91	-0.97	-1.31	1.2
1	1	1	8	7	0	7	0	0	1.2	1	0	39	peel	1	2	7	0	0.42	0.32	0.49	7.2	0	3	2	2	7	1.87	14	9	2.17	1.47	0	8319	0	0.23	-1.51	-0.22	-0.58	-2.04	0	0	0	1.62	0.88	0.27	0.14	-0.38	-0.62	0.46
1	1	1	8	87	0	87	0	0	0.88	1	0	39	staple	1	1	3	0	0.39	0.37	0.31	3.5	0	3	2	2	6	2.4	10	4	1.6	0.75	0	6187	0	0.41	-0.64	-0.85	-1.11	-1.09	0.17	0.17	0	0.57	0.36	-0.42	-0.82	-0.91	-1.05	-0.03
1	1	1	8	20	0	20	0	0	1.02	1	0	40	erase	1	2	4	1	0.33	0.45	0.55	6.28	0	3	2	2	4	1.03	13	7	2.65	1.18	184	6830	0.03	-0.01	0.42	0.11	-0.36	-0.5	0	0	0	0.04	-0.08	0.23	0.07	-0.19	-0.41	-1
1	1	1	8	41	0	41	0	0	1.15	1	0	40	peel	0	1	3	1	0.64	0.63	0.59	8.71	2	3	2	2	3	1.23	13	8	2.06	3.39	252	7724	0.03	2.81	1.39	0.45	0.17	-0.11	0	0	0	-0.48	0.08	0	-0.24	-0.5	2.29	-0.81
1	1	1	8	95	0	95	0	0	0.87	1	0	40	stir	1	3	8	1	0.52	0.59	0.55	7.15	0	3	2	2	4	0.87	13	9	3.57	1.43	958	7468	0.13	1.77	1.11	0.89	0.78	-1.2	0.3	0.3	0	-0.38	-0.72	1.03	1.36	0.8	-0.17	0.56
1	1	1	8	5	0	5	0	0	1.65	1	0	41	crumple	0	3	10	1	0.45	0.42	0.72	13.15	4	3	2	2	5	0.9	17	16	2.54	2.02	4,300.00	9638	0.45	1.11	0.07	1.12	3.06	2.39	0	0	0	0.56	-0.07	1.98	3.74	-0.19	0.66	-0.11
1	1	1	8	107	0	107	0	1	2.12	1	0	41	fold	1	1	3	1	0.45	0.48	0.49	7.2	2	3	2	2	2	0.9	11	9	1.82	1.64	3,870.00	7234	0.53	1.31	0.7	-0.01	0.17	1.41	0.17	0	0.17	-0.6	-0.38	-0.12	0.88	-0.92	0.51	-0.99
1	1	1	8	61	0	61	0	1	1.02	1	0	41	steep	0	2	3	1	0.23	0.55	0.53	5.16	2	3	2	2	4	0.83	9	4	1.58	1.04	2,362.00	5426	0.44	-0.38	0.28	0.49	-0.48	-0.2	0.4	0.4	0	-0.24	-0.6	-0.57	-0.51	-0.69	-0.74	-1.14
1	1	1	9	24	0	24	0	0	1.68	1	0	2	brushoff	0	1	2	0	0.33	0.27	0.33	5.43	1	3	2	2	1	0.33	10	6	1.32	1.24	0	6990	0	-0.01	-1.52	-1.2	-0.51	-0.65	0	0	0	-0.24	-0.27	-0.79	1.23	-1.65	-0.41	Na
1	1	1	9	69	0	69	0	0	0.87	1	0	2	pencap	1	3	7	0	0.36	0.3	0.39	5.05	0	3	2	2	1	0.33	7	7	1.64	1.93	0	5710	0	0.17	-1.1	-0.22	-0.18	0.87	0.16	0.16	0	0	-2.83	-0.52	0.18	-0.43	0.28	Na
1	1	1	9	95	0	95	0	1	1.22	1	0	2	remove-pencap	0	2	4	0	0.34	0.29	0.41	4.84	1	3	2	2	1	0.33	6	4	1.54	0.98	0	5070	0	0.3	-0.67	-0.23	-0.07	-0.91	0.16	0	0.16	0	-2.83	-0.46	-0.16	-1.15	-0.59	Na
1	1	1	9	35	0	35	0	0	1.93	1	0	3	ring	1	1	3	1	0.29	0.28	0.35	4.99	2	3	2	2	1	0.33	6	3	1.88	1.1	2,388.00	8403	0.28	-0.23	-0.79	-0.19	-0.17	-0.08	0.28	0.24	0.17	2.57	0.83	0.73	0.06	-0.31	-0.45	Na
1	1	1	9	72	0	72	0	1	0.67	1	0	3	staple	1	3	10	1	0.14	0.28	0.14	3.93	0	2	0	2	1	1	13	6	0.86	0.65	3,305.00	8455	0.39	-1.83	-1.42	-1.8	-0.96	-1.09	-5.83	-5.83	0	2.45	5.29	0.46	-0.82	-1.56	-1.2	Na
1	1	1	9	104	0	104	0	1	0.48	1	0	3	sunglasses	0	2	5	1	0.51	0.53	0.48	5.84	4	3	2	2	1	0.33	6	6	2.8	1.16	2,957.00	5865	0.5	0.1	-0.11	-0.43	-0.41	-2.46	0.17	0.17	0	0.03	1.37	-0.27	-1.03	0.23	-1.18	Na
1	1	1	9	18	0	18	0	0	1.3	0	0	4	crumple	0	1	2	0	0.23	0.47	0.04	4.67	0	3	2	2	1	0.33	9	8	2.17	1.66	0	5363	0	-1.79	0.56	-2.73	-0.79	-0.68	0	0	0	-0.45	-0.82	-0.22	-0.64	-0.61	0.12	Na
1	1	1	9	78	0	78	0	0	0.97	1	0	4	erase	0	2	4	0	0.36	0.41	0.05	5.22	0	3	2	2	1	0.33	13	5	1.53	3.01	0	5466	0	0.26	0.01	-2.63	-0.72	-0.5	0	0	0	1.5	0.92	-1.14	-1.13	-1.14	2.6	Na
1	1	1	9	116	0	116	0	1	0.47	1	0	4	write	1	3	7	0	0.35	0.53	0.05	6.86	0	3	2	2	1	0.33	13	12	2.14	3.95	0	5977	0	0.37	1.32	-2.36	-0.23	-0.58	0.3	0.3	0	-1.2	0.09	-0.76	0.32	-0.64	2.86	Na
1	1	1	9	65	0	65	0	1	0.93	1	0	5	apple	1	2	3	0	0.37	0.25	0.03	2.95	2	3	2	2	1	0.33	6	1	0.76	3.31	0	4174	0	0.73	-2.3	-2.74	-1.28	-0.15	0.3	0.34	0	-0.09	0.14	-0.82	-1.19	-1.7	2.48	Na
1	1	1	9	86	0	86	0	1	0.77	1	0	5	brush	0	1	2	0	0.55	0.49	0.06	9.92	5	3	2	2	1	0.33	12	7	1.3	8.52	0	7276	0	0.75	-1.71	-2.43	-0.01	-1.94	0.65	0.65	0	-0.86	-1.16	-0.32	0.04	-1.25	4.52	Na
1	1	1	9	0	0	0	0	0	1.07	1	0	5	stamp	0	3	6	0	0.25	0.43	0.03	4.31	2	3	2	2	1	0.33	6	3	1.03	3.23	0	5812	0	-1.05	-0.4	-2.88	-0.81	-0.44	0	0	0	0.55	1.15	-1.03	-0.98	-1.35	1.62	Na
1	1	1	9	96	0	96	0	0	1.03	1	0	6	bottle	1	1	2	1	Na	Na	Na	Na	Na	Na	Na	Na	Na	Na	Na	Na	Na	Na	599	2632	0.23	Na	Na	Na	Na	Na	Na	Na	Na	Na	Na	Na	Na	Na	Na	Na
1	1	1	9	59	0	59	0	0	0.65	1	0	6	brush	0	2	4	1	Na	Na	Na	Na	Na	Na	Na	Na	Na	Na	Na	Na	Na	Na	2,635.00	4880	0.54	Na	Na	Na	Na	Na	Na	Na	Na	Na	Na	Na	Na	Na	Na	Na
1	1	1	9	9	0	9	0	1	1.08	1	0	6	hat	0	3	2	1	Na	Na	Na	Na	Na	Na	Na	Na	Na	Na	Na	Na	Na	Na	1,564.00	3062	0.51	Na	Na	Na	Na	Na	Na	Na	Na	Na	Na	Na	Na	Na	Na	Na
1	1	1	9	16	0	16	0	1	0.97	1	0	7	scrub	1	3	5	1	Na	Na	Na	Na	Na	Na	Na	Na	Na	Na	Na	Na	Na	Na	2,361.00	5537	0.43	Na	Na	Na	Na	Na	Na	Na	Na	Na	Na	Na	Na	Na	Na	Na
1	1	1	9	50	0	50	0	1	0.52	1	0	7	shuffle	0	2	4	1	Na	Na	Na	Na	Na	Na	Na	Na	Na	Na	Na	Na	Na	Na	2,786.00	5756	0.48	Na	Na	Na	Na	Na	Na	Na	Na	Na	Na	Na	Na	Na	Na	Na
1	1	1	9	110	0	110	0	0	0.85	1	0	7	stamp	0	1	2	1	Na	Na	Na	Na	Na	Na	Na	Na	Na	Na	Na	Na	Na	Na	1,489.00	5617	0.27	Na	Na	Na	Na	Na	Na	Na	Na	Na	Na	Na	Na	Na	Na	Na
1	1	1	9	76	0	76	0	0	2.37	1	0	8	stamp	1	1	2	0	Na	Na	Na	Na	Na	Na	Na	Na	Na	Na	Na	Na	Na	Na	0	7021	0	Na	Na	Na	Na	Na	Na	Na	Na	Na	Na	Na	Na	Na	Na	Na
1	1	1	9	28	0	28	0	1	1.03	1	0	8	staple	1	2	5	0	Na	Na	Na	Na	Na	Na	Na	Na	Na	Na	Na	Na	Na	Na	0	6354	0	Na	Na	Na	Na	Na	Na	Na	Na	Na	Na	Na	Na	Na	Na	Na
1	1	1	9	111	0	111	0	1	0.53	1	0	8	tear	0	3	7	0	Na	Na	Na	Na	Na	Na	Na	Na	Na	Na	Na	Na	Na	Na	0	7273	0	Na	Na	Na	Na	Na	Na	Na	Na	Na	Na	Na	Na	Na	Na	Na
1	1	1	9	38	0	38	0	1	0.6	1	0	9	cut	0	3	8	1	0.51	0.5	0.47	6.49	4	3	2	2	4	1	12	4	2.51	1.02	941	8000	0.12	1.65	0.41	0.36	0.26	1.86	0.17	0.17	0	-0.36	-0.65	0.2	-0.83	0.39	-0.55	-0.53
1	1	1	9	74	0	74	0	1	0.58	1	0	9	hat	0	2	9	1	0.66	0.75	0.5	9.39	5	3	2	2	5	1.77	14	10	2.59	1.78	3,028.00	10256	0.3	0.96	0.95	-0.41	2.24	0.34	0.48	0.48	0	1.24	1.06	2.81	2.48	0.2	0.1	1.4
1	1	1	9	93	0	93	0	0	1.13	1	0	9	jar	1	1	3	1	0.47	0.49	0.53	8.21	4	3	2	2	5	0.83	11	9	1.87	2.54	6,227.00	9000	0.69	1.19	0.65	0.5	1.4	2.33	0	0	0.17	0.66	-0.34	0.3	1.5	-0.3	2.13	-0.18
1	1	1	9	80	0	80	0	0	0.62	1	0	10	cut	1	1	2	0	0.38	0.25	0.25	3.3	0	3	2	2	3	2.37	9	5	0.9	1.23	0	6708	0	0.36	-2.16	-1.22	-1.22	-0.93	0.17	0.17	0	-0.75	0.95	-0.56	-0.41	-1.84	-0.31	-0.5
1	1	1	9	14	0	14	0	1	1.25	1	0	10	shuffle	1	3	7	0	0.18	0.25	0.47	6.23	0	3	2	2	4	0.43	10	8	2.68	1.27	0	7896	0	-2.04	-1.53	-0.51	-0.64	-1.12	0.17	0.17	0	0.18	-0.63	-0.66	-0.28	0.11	-0.46	1.85
1	1	1	9	73	0	73	0	0	0.75	1	0	10	write	0	2	7	0	0.29	0.29	0.34	5.19	0	3	2	2	6	2.4	11	8	2.31	1.27	0	8520	0	-0.06	-1.18	-0.77	-0.81	-0.58	0.3	0.3	0	0.43	0.93	-0.51	0.32	-0.45	-0.35	1.31
1	1	1	9	34	0	34	0	1	1.13	1	0	11	bottle	0	1	3	0	0.28	0.42	0.27	2.78	2	3	2	2	7	2.4	5	3	1.98	0.82	0	5500	0	-0.91	-0.61	-0.97	-1.01	-0.69	0	0	0	1.41	1.14	-0.99	-0.77	-0.5	-0.66	0.89
1	1	1	9	40	0	40	0	1	0.47	1	0	11	cut	1	2	4	0	0.23	0.31	0.41	4.74	0	3	2	2	2	0.53	7	4	1.88	0.91	0	5658	0	-1.18	-1.62	-0.12	-0.55	-0.93	0.17	0.17	0	-1.14	-1.2	-1.06	-0.83	-0.48	-0.68	0.01
1	1	1	9	108	0	108	0	0	1.07	1	0	11	hammer	1	3	7	0	0.24	0.36	0.38	5.35	2	3	2	2	3	0.73	12	4	2.27	0.84	0	8000	0	-0.66	-1.18	-0.83	-0.62	-0.47	0.35	0.35	0	-0.12	-0.49	0.15	-0.35	-0.36	-1.08	0.06
1	1	1	9	10	0	10	0	0	0.9	1	0	12	bread	1	2	5	1	0.23	0.47	0.42	5.08	0	3	2	2	4	1.03	14	6	2.12	1.33	0	7250	0	-1.1	0.41	-0.29	-0.65	-0.46	0	0	0	-0.11	-0.18	0.16	-0.15	-0.5	-0.23	-0.06
1	1	1	9	44	0	44	0	0	0.42	1	0	12	ring	1	3	5	1	0.34	0.32	0.46	4.35	0	3	2	2	2	0.83	10	4	2.56	0.9	744	5500	0.14	0.37	-0.41	-0.16	-0.18	-0.81	0.28	0.24	0.17	-0.99	-0.63	0.14	-0.32	-0.18	-0.77	-0.14
1	1	1	9	94	0	94	0	0	0.88	1	0	12	stir	0	1	2	1	0.16	0.51	0.42	4.65	0	3	2	2	2	1.57	9	3	2.09	1.56	0	6078	0	-1.07	0.26	0.01	-0.49	-1.2	0.3	0.3	0	-1.25	0.14	-0.24	-0.61	-0.3	0.15	-0.95
1	1	1	9	11	0	11	0	1	1.38	1	0	13	pencap	1	1	3	1	0.32	0.3	0.38	4.37	2	3	2	2	6	1.87	9	6	1.4	1.5	0	6417	0	-0.22	-1.14	-0.23	-0.2	0.78	0.17	0.17	0	1.19	1.24	-0.07	0.29	-0.5	-0.33	-1.08
1	1	1	9	92	0	92	0	1	0.55	1	0	13	ring	0	2	4	1	0.29	0.33	0.43	4.75	2	3	2	2	6	1.23	10	5	2.2	1.02	0	6812	0	-0.28	-0.36	-0.17	-0.17	0.65	0.28	0.24	0.17	0.79	-0.11	0.14	0.06	-0.25	-0.57	-0.41
1	1	1	9	67	0	67	0	0	0.95	1	0	13	stack	1	3	6	1	0.38	0.36	0.52	5.36	2	3	2	2	4	0.53	9	4	1.81	2.33	0	6000	0	0.22	-0.77	0.04	-0.74	0.87	0.23	0.17	0.17	-0.18	-0.81	-0.65	-1.04	-0.58	1.02	-1.31
1	1	1	9	39	0	39	0	0	0.7	1	0	14	bread	1	2	5	0	0.38	0.56	0.41	5.08	0	3	2	2	4	1	13	5	1.31	1.24	0	7216	0	0.22	1.26	-0.35	-0.65	-0.46	0	0	0	-0.11	-0.22	-0.03	-0.59	-1.38	-0.36	-1.59
1	1	1	9	42	0	42	0	0	0.45	1	0	14	crumple	1	3	5	0	0.43	0.42	0.54	6.13	2	3	2	2	3	0.4	10	5	1.2	1.55	0	6568	0	0.81	0.07	0.11	-0.13	0.85	0	0	0	-0.45	-1.01	-0.22	-0.27	-1.69	-0.05	-1.6
1	1	1	9	88	0	88	0	1	1.55	1	0	14	steep	0	1	1	0	0.16	0.51	0.48	5.09	2	3	2	2	1	0.1	7	5	1.69	0.76	0	6108	0	-0.9	-0.16	0.23	-0.51	-0.2	0.4	0.4	0	-1.14	-1.2	-1.1	-0.19	-0.61	-1.26	-0.54
1	1	1	9	84	0	84	0	1	0.4	1	0	15	crumple	1	3	7	1	0.34	0.53	0.62	8.63	4	3	2	2	3	0.67	12	7	2.86	1.77	4,217.00	7510	0.56	-0.38	1.17	0.52	1	2.39	0	0	0	-0.45	-0.5	0.41	0.46	0.17	0.28	-0.15
1	1	1	9	79	0	79	0	0	0.57	1	0	15	measure	0	1	4	1	0.32	0.43	0.56	10.07	2	3	2	2	6	2.07	15	8	3.79	1.36	2,791.00	9533	0.29	-0.9	-0.06	0.54	0.74	0.9	0	0	0	0.12	0.19	0.45	0.04	1.06	-0.5	0.18
1	1	1	9	6	0	6	0	1	0.77	1	0	15	sunglasses	0	2	7	1	0.5	0.56	0.48	4.34	4	3	2	2	3	1.9	6	3	2.72	1.76	4,960.00	8685	0.57	0.03	0.23	-0.45	-1.26	0.07	0.17	0.17	0	-0.46	1.27	-1.39	-1.62	0.15	0.49	0.87
1	1	1	9	91	0	91	0	0	0.68	0	0	16	apple	1	2	2	0	0.24	0.31	0.34	2.65	0	3	2	2	1	1.03	6	3	1.51	0.94	0	4255	0	-1.24	-0.48	-0.69	-1.52	-0.87	0.17	0	0.17	-1.56	-0.12	-1.12	-1.29	-1.22	-0.68	-0.45
1	1	1	9	46	0	46	0	0	0.57	1	0	16	lock	0	3	5	0	0.24	0.29	0.37	3.03	0	3	2	2	1	0.77	4	7	2.15	1.16	0	4511	0	-1.41	-1.19	-0.53	-1.41	-1.06	0	0	0.17	-1.42	-0.45	-1.83	0.59	-0.16	-0.4	1.02
1	1	1	9	26	0	26	0	1	1.45	0	0	16	stack	0	1	2	0	0.31	0.15	0.28	2.81	0	1	2	0	3	1.4	3	5	1.11	1.04	0	5979	0	-0.58	-2.69	-1.26	-1.54	-1.15	-5.2	0.17	-5.83	-0.53	0.09	-1.82	-0.76	-1.22	-1.09	1.2
1	1	1	9	114	0	114	0	1	0.58	1	0	17	dice	1	1	3	1	0.01	0.22	0.47	3.89	0	2	0	2	5	1.2	7	0	2.01	0.13	0	5237	0	-1.84	-1.63	-0.48	-0.9	-0.82	-1.84	-1.77	0	1	0.35	-0.85	-1.75	-0.72	-1.26	-0.98
1	1	1	9	41	0	41	0	0	0.85	1	0	17	lock	0	3	5	1	0.43	0.61	0.5	4.96	0	3	2	2	4	0.83	8	7	4.66	1.51	0	6500	0	1.56	1.89	-0.13	-0.18	-0.68	0	0	0	-0.51	-0.85	-0.94	0.51	0.28	0.93	2.27
1	1	1	9	32	0	32	0	1	1	0	0	17	pencap	0	2	3	1	0.29	0.6	0.66	5.28	0	3	2	2	2	0.37	9	6	4.3	1.24	0	4973	0	-0.53	1.48	-0.09	-0.17	-0.87	0.17	0.17	0	-0.7	-0.92	-0.07	0.29	0.26	-0.72	0.52
1	1	1	9	31	0	31	0	0	0.9	1	0	18	remove-pencap	0	3	5	1	0.41	0.43	0.5	5.46	0	3	2	2	4	1.03	10	5	2.3	1.54	327	5750	0.06	1.34	0.51	0.31	0.33	-0.87	0.17	0	0.17	0.14	-0.12	0.45	0	-0.18	0.7	0.15
1	1	1	9	54	0	54	0	0	1.2	1	0	18	scrub	0	1	1	1	0.42	0.54	0.99	10.84	0	3	2	2	3	0.53	15	3	6.35	2	0	6491	0	0.42	0.12	1.04	0.13	-0.65	0.44	0.44	0	0.18	-0.61	0.13	-0.97	2.71	0.06	0.96
1	1	1	9	85	0	85	0	0	1.23	1	0	18	stamp	1	2	4	1	0.38	0.47	0.46	3.39	0	3	2	2	3	1.03	7	2	1.72	1.87	529	4316	0.12	0.25	-0.04	-0.28	-1.2	-1.24	0	0	0	-0.35	-0.08	-0.77	-1.34	-0.61	0.05	-1.03
1	1	1	9	97	0	97	0	1	0.47	1	0	19	bread	0	3	1	0	0.42	0.56	0.49	4.2	0	3	2	2	1	0.63	5	6	2.21	0.82	715	5276	0.14	0.53	1.25	0.2	-0.99	-0.46	0	0	0	-1.1	-0.66	-1.55	-0.15	-0.4	-0.92	-0.55
1	1	1	9	70	0	70	0	0	0.78	1	0	19	pour	1	1	3	0	0.41	0.54	0.46	4.04	2	3	2	2	3	1.2	4	6	1.88	2.31	1,017.00	5000	0.2	0.26	0.42	0.1	-1.05	-0.24	0.17	0.17	0	-0.7	-0.5	-1.66	-0.03	-0.51	-0.03	0.11
1	1	1	9	19	0	19	0	0	0.5	1	0	19	stir	0	2	3	0	0.53	0.59	0.77	6.69	0	3	2	2	1	0.2	7	8	1.77	2.02	668	5000	0.13	1.84	1.09	2.4	0.55	-1.2	0.3	0.3	0	-1.68	-1.55	-0.87	1.03	-0.53	1.22	-0.96
1	1	1	9	71	0	71	0	1	0.55	1	0	20	dice	0	2	2	0	0.17	0.5	0.5	4.57	0	3	2	2	0	0	10	4	1.53	0.86	0	4745	0	-0.78	0.79	-0.28	-0.62	-0.82	0.53	0.59	0	-1.73	-1.56	0.33	-0.18	-1.18	-0.66	-0.89
1	1	1	9	36	0	36	0	0	0.58	1	0	20	pour	0	1	5	0	0.26	0.54	0.48	4.81	2	3	2	2	2	0.3	11	5	1.72	1.42	0	6054	0	-1.04	0.47	0.19	-0.68	-0.24	0.17	0.17	0	-1.16	-1.26	0.53	-0.44	-0.69	-1	-0.86
1	1	1	9	83	0	83	0	1	0.4	1	0	20	staple	1	3	5	0	0.39	0.56	0.57	5.92	0	3	2	2	0	0	11	5	1.75	1.12	0	6054	0	0.46	1.11	0.66	-0.28	-1.09	0.17	0.17	0	-1.68	-0.87	-0.2	-0.52	-0.79	-0.48	-2
1	1	1	9	2	0	2	0	0	1.08	1	0	21	bottle	1	2	8	1	0.63	0.43	0.44	6.07	4	3	2	2	3	0.77	10	7	1.56	2.78	2,589.00	8037	0.32	2.48	-0.46	0.11	0.55	1.29	0	0	0	-0.42	-0.59	0.66	1.28	-1.05	1.72	-0.34
1	1	1	9	47	0	47	0	1	0.47	1	0	21	hammer	1	3	3	1	0.16	0.35	0.43	6.2	2	3	2	2	2	0.47	10	6	2.1	1.43	737	7710	0.1	-1.21	-1.27	-0.6	-0.31	-0.47	0.35	0.35	0	-0.64	-0.95	-0.42	0.39	-0.55	-0.54	-0.22
1	1	1	9	98	0	98	0	0	1.17	1	0	21	pour	0	1	4	1	0.44	0.46	0.45	8.48	4	3	2	2	7	2.43	11	9	3.07	2.92	1,127.00	10447	0.11	0.45	-0.5	0.01	1.04	1.52	0.17	0.17	0	1.16	0.54	0.53	1.17	0.82	0.62	1.3
1	1	1	9	89	0	89	0	1	0.4	1	0	22	apple	0	3	1	0	0.36	0.47	0.46	3.24	2	3	2	2	2	1.07	4	3	1.12	1.69	0	4520	0	0.66	-0.17	-0.09	-1.06	0.63	0.3	0.34	0	-0.66	0.26	-1.69	-0.25	-1.28	-0.01	-1.29
1	1	1	9	60	0	60	0	1	2	1	0	22	brushoff	1	1	4	0	0.31	0.51	0.6	6.4	0	3	2	2	0	0	9	8	1.65	1.47	0	6687	0	-0.19	0.81	0	-0.15	-0.56	0	0	0	-1.7	-1.26	-0.4	0.86	-1.32	-0.14	-1.53
1	1	1	9	4	0	4	0	0	0.8	1	0	22	tear	1	2	6	0	0.39	0.38	0.49	5.04	2	3	2	2	4	0.83	6	8	1.14	1.31	0	6208	0	-0.16	-0.76	-0.16	-0.45	0.3	0	0	0	0.3	-0.31	-1.04	1	-1.62	-0.51	-1.39
1	1	1	9	23	0	23	0	0	0.67	1	0	23	cut	0	3	3	0	0.33	0.38	0.4	4.45	2	3	2	2	3	0.8	5	8	1.59	2.06	0	6324	0	-0.14	-0.87	-0.15	-0.69	0.46	0.17	0.17	0	-0.75	-0.88	-1.56	0.88	-0.88	0.68	0.74
1	1	1	9	45	0	45	0	0	0.75	1	0	23	remove-pencap	1	1	5	0	0.3	0.22	0.44	3.97	4	3	2	2	5	1.57	6	4	3.58	1.14	565	5068	0.11	-0.27	-1.34	-0.04	-0.65	2.25	0.17	0	0.17	0.71	0.72	-1.12	-0.65	1.52	-0.22	1.57
1	1	1	9	100	0	100	0	1	0.58	1	0	23	steep	1	2	1	0	0.38	0.43	0.49	5.9	4	3	2	2	2	1.3	9	6	1.14	1.9	838	7244	0.12	0.76	-1	0.29	-0.17	1.58	0.4	0.4	0	-0.84	-0.22	-0.57	0.13	-1.01	0.84	-0.4
1	1	1	9	17	0	17	0	1	0.82	1	0	24	jar	1	1	4	0	0.42	0.49	0.44	4.76	0	3	2	2	5	1.17	9	5	2.86	0.9	0	6000	0	0.64	0.61	-0.07	-0.47	-1.06	0	0	0.17	0.66	0.23	-0.3	-0.32	0.19	-0.88	0.46
1	1	1	9	105	0	105	0	0	0.67	1	0	24	lock	0	2	6	0	0.36	0.42	0.44	5.34	2	3	2	2	4	1.3	10	5	2.08	1.12	0	6000	0	0.53	0.24	-0.16	-0.17	0.85	0	0	0	-0.51	-0.27	-0.38	-0.31	-0.27	-0.19	-0.15
1	1	1	9	58	0	58	0	1	0.57	1	0	24	stir	1	3	2	0	0.45	0.52	0.46	5.55	2	3	2	2	10	1.87	10	3	2.3	2.35	0	6787	0	1.23	0.31	0.28	-0.03	0.32	0.3	0.3	0	2.21	0.52	0.08	-0.61	-0.14	1.99	-0.53
1	1	1	9	1	0	1	0	1	2.97	0	0	25	brush	1	1	5	1	0.17	0.61	0.45	6.39	5	3	2	2	5	1	12	2	1.49	1.18	6,044.00	8532	0.71	-0.85	-0.3	-0.76	-0.54	0.65	0.65	0.65	0	1.23	0.49	-0.32	-0.63	-1.1	-0.52	-0.76
1	1	1	9	64	0	64	0	1	0.68	1	0	25	hat	1	2	7	1	0.13	0.61	0.48	5.5	5	2	0	2	3	1.27	10	7	1.81	0.71	4,814.00	6541	0.74	-1.33	-0.42	-0.51	-0.22	0.34	-2.01	-2.01	0	-0.07	0.32	1.03	1.2	-0.58	-1.3	-0.39
1	1	1	9	102	0	102	0	1	0.55	1	0	25	jar	0	3	2	1	0.26	0.37	0.31	4.12	2	3	2	2	8	1.83	8	4	1.45	0.95	4,468.00	8407	0.53	-1.18	-0.43	-0.92	-0.82	0.64	0	0	0.17	2.23	1.36	-0.61	-0.77	-0.5	-0.78	0.03
1	1	1	9	8	0	8	0	0	1.13	1	0	26	dice	0	1	7	1	0.4	0.42	0.53	6.39	2	3	2	2	4	1.43	8	5	2.56	2.08	1,262.00	6570	0.19	0.68	0.1	-0.11	0.13	0.82	0.53	0.59	0	0.46	0.73	-0.46	0.22	-0.19	0.35	0.66
1	1	1	9	62	0	62	0	1	0.48	1	0	26	jar	1	3	6	1	0.31	0.5	0.38	5.27	2	3	2	2	3	0.67	13	3	1.99	0.7	2,986.00	7064	0.42	-0.55	0.71	-0.45	-0.19	0.64	0	0	0.17	-0.38	-0.62	0.91	-1.22	-0.24	-1.25	-0.2
1	1	1	9	117	0	117	0	0	0.57	1	0	26	peel	1	2	6	1	0.49	0.44	0.58	8.64	2	3	2	2	2	2.1	9	10	1.54	2.55	3,040.00	7978	0.38	1.1	-0.44	0.34	0.13	-0.11	0	0	0	-1.01	1.18	-1.06	0.51	-1.07	1.02	0.26
1	1	1	9	13	0	13	0	0	0.65	1	0	27	measure	0	3	2	0	0.42	0.35	0.44	4.6	0	3	2	2	2	0.8	10	6	2.4	1.05	0	6200	0	0.2	-0.71	-0.26	-1.04	-0.76	0	0	0	-1.47	-0.96	-1.08	-0.46	-0.45	-1.15	0.55
1	1	1	9	112	0	112	0	1	1.57	1	0	27	scrub	0	1	4	0	0.12	0.31	0.5	5.09	0	2	0	2	4	0.4	11	4	1.89	0.86	0	6300	0	-1.62	-1.5	-0.91	-1.18	-0.65	-2.2	-2.2	0	0.81	-0.86	-0.76	-0.72	-1.05	-1.46	-0.11
1	1	1	9	56	0	56	0	1	1.32	0	0	27	squeeze	1	2	2	0	0.36	0.49	0.51	5.27	0	3	2	2	4	1.2	9	5	1.51	1.73	0	6501	0	-0.04	0.32	0.23	-0.62	-1.19	0.24	0.24	0	-0.16	-0.12	-0.86	-0.5	-1.03	-0.09	-1.27
1	1	1	9	5	0	5	0	0	0.97	1	0	28	apple	0	2	6	1	0.3	0.53	0.73	6.14	2	3	2	2	1	0.27	10	1	4.29	1.81	834	4830	0.17	0	0.41	1.56	1.15	0.63	0.3	0.34	0	-1.22	-1.13	0.92	-1.19	2.47	0.16	0.15
1	1	1	9	49	0	49	0	1	0.95	1	0	28	bottle	0	3	2	1	0.27	0.42	0.87	8.78	2	3	2	2	1	0.23	13	4	4.73	0.91	1,025.00	6042	0.17	-0.96	-0.59	2.74	1.84	-0.69	0	0	0	-1.34	-1.15	1.65	-0.26	3.11	-0.56	-0.75
1	1	1	9	99	0	99	0	1	1.88	1	0	28	tear	1	1	3	1	0.43	0.53	0.81	9.01	2	3	2	2	0	0	11	10	2.44	1.78	1,611.00	5830	0.28	0.15	0.68	1.88	1.99	0.3	0	0	0	-1.88	-1.69	0.83	1.92	0.07	0.35	-0.77
1	1	1	9	7	0	7	0	0	0.72	1	0	29	fold	0	3	3	0	0.41	0.42	0.5	3.05	0	3	2	2	3	0.37	5	3	1.8	1.21	0	3603	0	0.88	0.19	0.02	-1.28	-0.54	0.17	0	0.17	-0.28	-0.97	-1.67	-0.95	-0.95	-0.26	-0.31
1	1	1	9	61	0	61	0	1	0.6	1	0	29	shuffle	0	2	1	0	0.34	0.38	0.51	3.5	0	3	2	2	3	0.33	6	4	1.53	1.16	0	4035	0	-0.08	0.01	-0.25	-1.28	-1.12	0.17	0.17	0	-0.18	-0.75	-1.21	-1.1	-1.69	-0.61	-0.29
1	1	1	9	115	0	115	0	0	1.53	1	0	29	stack	1	1	2	0	0.32	0.58	0.64	4.74	0	3	2	2	2	0.43	7	5	1.81	1.14	0	4327	0	-0.45	1.1	0.69	-0.93	-1.15	0.23	0.17	0.17	-0.87	-0.91	-1.04	-0.76	-0.58	-0.92	-1.29
1	1	1	9	22	0	22	0	0	1.63	1	0	30	lock	1	1	5	0	0.36	0.44	0.54	4.83	0	3	2	2	2	0.37	9	5	1.68	1.13	0	5660	0	0.47	0.38	-0.11	-0.19	-0.68	0	0	0	-1.34	-1.42	-0.66	-0.31	-0.35	-0.15	-1.73
1	1	1	9	51	0	51	0	0	0.55	1	0	30	measure	1	3	2	0	0.44	0.52	0.75	6.76	0	3	2	2	1	0.17	12	3	2.3	2.4	0	5553	0	0.39	0.65	1.79	-0.34	-0.76	0	0	0	-1.87	-1.53	-0.47	-1.22	-0.56	1.7	-1.44
1	1	1	9	119	0	119	0	1	0.63	1	0	30	pencap	0	2	2	0	0.41	0.44	0.62	5.03	0	3	2	2	0	0	8	5	2.21	2.25	0	4890	0	0.61	0.06	-0.1	-0.18	-0.87	0.17	0.17	0	-1.64	-1.45	-0.45	-0.26	-0.29	0.74	-1.06
1	1	1	9	103	0	103	0	0	1.9	1	0	31	erase	1	1	4	0	0.38	0.5	0.46	4.76	0	3	2	2	2	0.53	9	3	1.86	1.6	0	6146	0	0.48	0.95	-0.36	-0.88	-0.5	0	0	0	-0.93	-0.73	-0.68	-1.53	-0.86	0.28	-0.59
1	1	1	9	75	0	75	0	1	0.52	1	0	31	fold	1	2	7	0	0.15	0.37	0.43	4.36	0	3	2	2	6	1.8	9	4	2.29	0.66	0	6020	0	-1.75	-0.24	-0.39	-0.82	-0.54	0.17	0	0.17	0.69	0.61	-0.64	-0.65	-0.43	-1.27	-1.07
1	1	1	9	37	0	37	0	0	0.58	1	0	31	squeeze	0	3	7	0	0.35	0.55	0.44	4.87	0	3	2	2	4	1.37	10	6	2.02	1.33	0	6687	0	-0.15	0.9	-0.21	-0.77	-1.19	0.24	0.24	0	-0.16	0.01	-0.64	-0.17	-0.56	-0.73	-0.8
1	1	1	9	66	0	66	0	0	0.68	1	0	32	bread	0	3	7	1	0.26	0.21	0.46	5.53	0	3	2	2	3	0.6	14	2	4.77	1.24	2,457.00	7723	0.32	-0.84	-2.09	0.01	-0.48	-0.46	0	0	0	-0.44	-0.7	0.16	-1.92	2.37	-0.35	2.1
1	1	1	9	15	0	15	0	0	0.77	1	0	32	remove-pencap	1	2	3	1	0.28	0.33	0.38	3.58	2	3	2	2	4	1.57	8	3	1.59	1.68	2,278.00	5595	0.41	-0.59	-0.35	-0.45	-0.91	0.69	0.17	0	0.17	0.14	0.72	-0.34	-1.29	-1.13	1.01	-0.67
1	1	1	9	118	0	118	0	1	1.33	1	0	32	ring	0	1	2	1	0.3	0.29	0.42	4.4	2	3	2	2	4	1.47	10	4	4.07	0.85	1,736.00	5171	0.34	-0.14	-0.73	-0.17	-0.18	0.65	0.28	0.24	0.17	-0.1	0.19	0.14	-0.32	0.11	-0.84	0.91
1	1	1	9	87	0	87	0	1	1.43	1	0	33	brushoff	0	1	2	1	0.3	0.47	0.42	4.92	2	3	2	2	2	0.27	8	5	2.06	0.98	194	6400	0.03	-0.32	0.4	-0.83	-0.72	0.98	0	0	0	-0.49	-0.82	-0.73	-0.47	-0.79	-0.72	0.42
1	1	1	9	53	0	53	0	1	0.65	1	0	33	pour	1	2	3	1	0.54	0.56	0.71	7.66	2	3	2	2	2	0.33	11	7	3.99	1.99	0	6234	0	1.29	0.71	1.76	0.65	-0.24	0.17	0.17	0	-1.16	-1.23	0.53	0.37	1.85	-0.38	-0.04
1	1	1	9	3	0	3	0	1	1.57	1	0	33	steep	1	3	7	1	0.55	0.54	0.38	5.43	2	3	2	2	3	1.63	8	8	2.01	1.81	596	7830	0.08	1.94	0.18	-0.39	-0.37	-0.2	0.4	0.4	0	-0.54	0.06	-0.84	0.78	-0.37	0.69	0.61
1	1	1	9	82	0	82	0	0	0.57	1	0	34	hat	0	2	3	1	0.06	0.75	0.94	7.16	5	2	0	2	1	0.23	10	0	4.84	2.49	2,102.00	4277	0.49	-1.63	0.92	1.84	0.84	0.34	-2.01	-2.01	0	-1.38	-1.21	1.03	-1.79	2.46	1.02	-0.38
1	1	1	9	43	0	43	0	0	1.05	1	0	34	sunglasses	1	1	2	1	0.5	0.47	0.67	5.59	4	3	2	2	4	0.83	7	4	3.37	1.64	3,060.00	5531	0.55	0.05	-0.71	0.59	-0.55	0.07	0.17	0.17	0	0.03	-0.31	-1.02	-1.03	0.85	0.17	0.56
1	1	1	9	25	0	25	0	1	0.58	1	0	34	write	0	3	6	1	0.31	0.48	0.51	5.74	2	3	2	2	4	1.37	12	4	2.2	2.11	2,021.00	5830	0.35	0.08	0.76	0.18	-0.62	1.32	0.3	0.3	0	-0.38	-0.16	-0.27	-0.8	-0.57	0.65	-0.03
1	1	1	9	33	0	33	0	1	1.92	1	0	35	erase	1	1	2	0	0.28	0.33	0.36	4.02	0	3	2	2	7	1.53	8	8	2.4	0.62	0	6660	0	-0.52	-0.81	-0.91	-1.14	-0.5	0	0	0	1.5	0.58	-0.91	0.47	-0.4	-1.33	0.39
1	1	1	9	63	0	63	0	0	0.58	1	0	35	hammer	0	2	4	0	0.36	0.47	0.73	7.12	2	3	2	2	1	0.2	9	5	2.97	2.09	0	6298	0	0.22	-0.14	0.83	0.03	-0.47	0.35	0.35	0	-1.17	-1.41	-0.71	0.02	0.39	0.06	0.09
1	1	1	9	106	0	106	0	0	0.53	1	0	35	squeeze	0	3	8	0	0.44	0.47	0.61	8.8	0	3	2	2	0	0	15	9	2.43	1.32	0	8766	0	0.58	0.08	0.88	0.74	-1.19	0.24	0.24	0	-1.62	-1.09	0.5	0.83	-0.18	-0.73	-0.65
1	1	1	9	81	0	81	0	0	0.48	1	0	36	brush	1	2	6	0	0.36	0.63	0.59	8.33	5	3	2	2	2	0.93	13	6	2.43	2.06	450	8200	0.05	-0.05	-0.04	-0.13	-0.25	0.65	0.65	0.65	0	-0.33	0.37	-0.19	-0.09	-0.39	0.09	0.06
1	1	1	9	68	0	68	0	0	1	0	0	36	sunglasses	0	1	5	0	0.3	0.53	0.53	6.93	4	3	2	2	4	0.83	10	7	3.53	1.71	0	9021	0	-1.7	-0.1	-0.18	0.2	0.07	0.17	0.17	0	0.03	-0.31	0.1	0.74	1.02	0.37	1.48
1	1	1	9	12	0	12	0	1	0.47	1	0	36	write	1	3	8	0	0.44	0.48	0.53	7.63	2	3	2	2	6	0.9	15	7	3.01	1.91	0	8121	0	1.04	0.79	0.3	0.03	1.32	0.3	0.3	0	0.43	-0.65	0.47	0.04	0.33	0.41	0.7
1	1	1	9	20	0	20	0	1	0.63	1	0	37	hammer	0	2	5	1	0.41	0.52	0.65	9.48	2	3	2	2	3	0.63	13	7	2.17	2.91	239	7744	0.03	0.58	0.36	0.46	0.89	-0.47	0.35	0.35	0	-0.12	-0.67	0.44	0.76	-0.47	0.8	-0.59
1	1	1	9	113	0	113	0	0	0.7	1	0	37	shuffle	1	1	3	1	0.43	0.52	0.55	10.47	2	3	2	2	7	2.3	17	9	3.56	1.11	0	9210	0	0.96	1.57	-0.02	0.36	0.76	0.17	0.17	0	1.24	1.68	0.31	-0.07	1.51	-0.68	1.23
1	1	1	9	48	0	48	0	1	0.52	1	0	37	tear	0	3	7	1	0.46	0.64	0.5	6.88	2	3	2	2	4	2.3	9	7	3.39	1.21	465	8277	0.06	0.52	1.85	-0.14	0.69	0.3	0	0	0	0.3	2.13	0.08	0.55	1.29	-0.7	0.85
1	1	1	9	27	0	27	0	1	0.5	1	0	38	fold	0	1	8	1	0.25	0.43	0.41	6.33	0	3	2	2	7	2.43	13	6	3.37	1.29	830	7830	0.11	-0.73	0.28	-0.47	-0.13	-0.54	0.17	0	0.17	1.01	1.31	0.4	-0.03	0.7	-0.11	1.2
1	1	1	9	90	0	90	0	0	0.63	1	0	38	measure	1	2	10	1	0.39	0.32	0.4	9.42	0	3	2	2	7	4.53	14	9	4.08	2.38	559	13319	0.04	-0.16	-0.9	-0.53	0.53	-0.76	0	0	0	0.52	2.44	0.14	0.3	1.36	1.66	2.1
1	1	1	9	52	0	52	0	0	0.4	1	0	38	peel	1	3	10	1	0.44	0.6	0.63	12.26	2	3	2	2	6	0.93	18	8	4	2.37	1,439.00	10468	0.14	0.45	1.14	0.71	1.91	-0.11	0	0	0	1.09	-0.3	1.33	-0.24	1.62	0.73	0.04
1	1	1	9	77	0	77	0	1	0.63	1	0	39	brushoff	0	3	7	0	0.27	0.44	0.32	3.75	0	3	2	2	4	0.9	9	4	1.92	0.5	0	6313	0	-0.68	0.06	-1.28	-1.17	-0.56	0	0	0	0.72	0.23	-0.4	-0.91	-0.97	-1.31	1.2
1	1	1	9	30	0	30	0	0	0.63	1	0	39	peel	1	2	7	0	0.42	0.32	0.49	7.2	0	3	2	2	7	1.87	14	9	2.17	1.47	0	8319	0	0.23	-1.51	-0.22	-0.58	-2.04	0	0	0	1.62	0.88	0.27	0.14	-0.38	-0.62	0.46
1	1	1	9	101	0	101	0	0	0.57	1	0	39	staple	1	1	3	0	0.39	0.37	0.31	3.5	0	3	2	2	6	2.4	10	4	1.6	0.75	0	6187	0	0.41	-0.64	-0.85	-1.11	-1.09	0.17	0.17	0	0.57	0.36	-0.42	-0.82	-0.91	-1.05	-0.03
1	1	1	9	29	0	29	0	1	1.3	1	0	40	erase	1	2	4	1	0.33	0.45	0.55	6.28	0	3	2	2	4	1.03	13	7	2.65	1.18	184	6830	0.03	-0.01	0.42	0.11	-0.36	-0.5	0	0	0	0.04	-0.08	0.23	0.07	-0.19	-0.41	-1
1	1	1	9	55	0	55	0	1	1.23	1	0	40	peel	0	1	3	1	0.64	0.63	0.59	8.71	2	3	2	2	3	1.23	13	8	2.06	3.39	252	7724	0.03	2.81	1.39	0.45	0.17	-0.11	0	0	0	-0.48	0.08	0	-0.24	-0.5	2.29	-0.81
1	1	1	9	107	0	107	0	0	0.6	1	0	40	stir	1	3	8	1	0.52	0.59	0.55	7.15	0	3	2	2	4	0.87	13	9	3.57	1.43	958	7468	0.13	1.77	1.11	0.89	0.78	-1.2	0.3	0.3	0	-0.38	-0.72	1.03	1.36	0.8	-0.17	0.56
1	1	1	9	21	0	21	0	1	0.77	1	0	41	crumple	0	3	10	1	0.45	0.42	0.72	13.15	4	3	2	2	5	0.9	17	16	2.54	2.02	4,300.00	9638	0.45	1.11	0.07	1.12	3.06	2.39	0	0	0	0.56	-0.07	1.98	3.74	-0.19	0.66	-0.11
1	1	1	9	109	0	109	0	0	0.82	1	0	41	fold	1	1	3	1	0.45	0.48	0.49	7.2	2	3	2	2	2	0.9	11	9	1.82	1.64	3,870.00	7234	0.53	1.31	0.7	-0.01	0.17	1.41	0.17	0	0.17	-0.6	-0.38	-0.12	0.88	-0.92	0.51	-0.99
1	1	1	9	57	0	57	0	1	1.9	1	0	41	steep	0	2	3	1	0.23	0.55	0.53	5.16	2	3	2	2	4	0.83	9	4	1.58	1.04	2,362.00	5426	0.44	-0.38	0.28	0.49	-0.48	-0.2	0.4	0.4	0	-0.24	-0.6	-0.57	-0.51	-0.69	-0.74	-1.14
1	1	1	10	18	0	18	0	0	2.78	1	0	2	brushoff	0	1	2	0	0.33	0.27	0.33	5.43	1	3	2	2	1	0.33	10	6	1.32	1.24	0	6990	0	-0.01	-1.52	-1.2	-0.51	-0.65	0	0	0	-0.24	-0.27	-0.79	1.23	-1.65	-0.41	Na
1	1	1	10	56	0	56	0	0	0.75	1	0	2	pencap	1	3	7	0	0.36	0.3	0.39	5.05	0	3	2	2	1	0.33	7	7	1.64	1.93	0	5710	0	0.17	-1.1	-0.22	-0.18	0.87	0.16	0.16	0	0	-2.83	-0.52	0.18	-0.43	0.28	Na
1	1	1	10	88	0	88	0	0	0.7	1	0	2	remove-pencap	0	2	4	0	0.34	0.29	0.41	4.84	1	3	2	2	1	0.33	6	4	1.54	0.98	0	5070	0	0.3	-0.67	-0.23	-0.07	-0.91	0.16	0	0.16	0	-2.83	-0.46	-0.16	-1.15	-0.59	Na
1	1	1	10	19	0	19	0	1	1.82	1	0	3	ring	1	1	3	1	0.29	0.28	0.35	4.99	2	3	2	2	1	0.33	6	3	1.88	1.1	2,388.00	8403	0.28	-0.23	-0.79	-0.19	-0.17	-0.08	0.28	0.24	0.17	2.57	0.83	0.73	0.06	-0.31	-0.45	Na
1	1	1	10	62	0	62	0	1	0.65	1	0	3	staple	1	3	10	1	0.14	0.28	0.14	3.93	0	2	0	2	1	1	13	6	0.86	0.65	3,305.00	8455	0.39	-1.83	-1.42	-1.8	-0.96	-1.09	-5.83	-5.83	0	2.45	5.29	0.46	-0.82	-1.56	-1.2	Na
1	1	1	10	99	0	99	0	0	0.8	1	0	3	sunglasses	0	2	5	1	0.51	0.53	0.48	5.84	4	3	2	2	1	0.33	6	6	2.8	1.16	2,957.00	5865	0.5	0.1	-0.11	-0.43	-0.41	-2.46	0.17	0.17	0	0.03	1.37	-0.27	-1.03	0.23	-1.18	Na
1	1	1	10	21	0	21	0	0	1.35	1	0	4	crumple	0	1	2	0	0.23	0.47	0.04	4.67	0	3	2	2	1	0.33	9	8	2.17	1.66	0	5363	0	-1.79	0.56	-2.73	-0.79	-0.68	0	0	0	-0.45	-0.82	-0.22	-0.64	-0.61	0.12	Na
1	1	1	10	69	0	69	0	1	0.87	1	0	4	erase	0	2	4	0	0.36	0.41	0.05	5.22	0	3	2	2	1	0.33	13	5	1.53	3.01	0	5466	0	0.26	0.01	-2.63	-0.72	-0.5	0	0	0	1.5	0.92	-1.14	-1.13	-1.14	2.6	Na
1	1	1	10	112	0	112	0	0	0.87	1	0	4	write	1	3	7	0	0.35	0.53	0.05	6.86	0	3	2	2	1	0.33	13	12	2.14	3.95	0	5977	0	0.37	1.32	-2.36	-0.23	-0.58	0.3	0.3	0	-1.2	0.09	-0.76	0.32	-0.64	2.86	Na
1	1	1	10	40	0	40	0	0	0.95	0	0	5	apple	1	2	3	0	0.37	0.25	0.03	2.95	2	3	2	2	1	0.33	6	1	0.76	3.31	0	4174	0	0.73	-2.3	-2.74	-1.28	-0.15	0.3	0.34	0	-0.09	0.14	-0.82	-1.19	-1.7	2.48	Na
1	1	1	10	92	0	92	0	0	1.67	1	0	5	brush	0	1	2	0	0.55	0.49	0.06	9.92	5	3	2	2	1	0.33	12	7	1.3	8.52	0	7276	0	0.75	-1.71	-2.43	-0.01	-1.94	0.65	0.65	0	-0.86	-1.16	-0.32	0.04	-1.25	4.52	Na
1	1	1	10	16	0	16	0	0	1.42	1	0	5	stamp	0	3	6	0	0.25	0.43	0.03	4.31	2	3	2	2	1	0.33	6	3	1.03	3.23	0	5812	0	-1.05	-0.4	-2.88	-0.81	-0.44	0	0	0	0.55	1.15	-1.03	-0.98	-1.35	1.62	Na
1	1	1	10	101	0	101	0	1	0.8	1	0	6	bottle	1	1	2	1	Na	Na	Na	Na	Na	Na	Na	Na	Na	Na	Na	Na	Na	Na	599	2632	0.23	Na	Na	Na	Na	Na	Na	Na	Na	Na	Na	Na	Na	Na	Na	Na
1	1	1	10	50	0	50	0	0	0.77	1	0	6	brush	0	2	4	1	Na	Na	Na	Na	Na	Na	Na	Na	Na	Na	Na	Na	Na	Na	2,635.00	4880	0.54	Na	Na	Na	Na	Na	Na	Na	Na	Na	Na	Na	Na	Na	Na	Na
1	1	1	10	28	0	28	0	0	0.9	1	0	6	hat	0	3	2	1	Na	Na	Na	Na	Na	Na	Na	Na	Na	Na	Na	Na	Na	Na	1,564.00	3062	0.51	Na	Na	Na	Na	Na	Na	Na	Na	Na	Na	Na	Na	Na	Na	Na
1	1	1	10	35	0	35	0	1	1.18	1	0	7	scrub	1	3	5	1	Na	Na	Na	Na	Na	Na	Na	Na	Na	Na	Na	Na	Na	Na	2,361.00	5537	0.43	Na	Na	Na	Na	Na	Na	Na	Na	Na	Na	Na	Na	Na	Na	Na
1	1	1	10	41	0	41	0	1	1.07	1	0	7	shuffle	0	2	4	1	Na	Na	Na	Na	Na	Na	Na	Na	Na	Na	Na	Na	Na	Na	2,786.00	5756	0.48	Na	Na	Na	Na	Na	Na	Na	Na	Na	Na	Na	Na	Na	Na	Na
1	1	1	10	98	0	98	0	0	1.18	0	0	7	stamp	0	1	2	1	Na	Na	Na	Na	Na	Na	Na	Na	Na	Na	Na	Na	Na	Na	1,489.00	5617	0.27	Na	Na	Na	Na	Na	Na	Na	Na	Na	Na	Na	Na	Na	Na	Na
1	1	1	10	45	0	45	0	1	1.93	0	0	8	stamp	1	1	2	0	Na	Na	Na	Na	Na	Na	Na	Na	Na	Na	Na	Na	Na	Na	0	7021	0	Na	Na	Na	Na	Na	Na	Na	Na	Na	Na	Na	Na	Na	Na	Na
1	1	1	10	39	0	39	0	1	0.7	1	0	8	staple	1	2	5	0	Na	Na	Na	Na	Na	Na	Na	Na	Na	Na	Na	Na	Na	Na	0	6354	0	Na	Na	Na	Na	Na	Na	Na	Na	Na	Na	Na	Na	Na	Na	Na
1	1	1	10	116	0	116	0	0	0.78	1	0	8	tear	0	3	7	0	Na	Na	Na	Na	Na	Na	Na	Na	Na	Na	Na	Na	Na	Na	0	7273	0	Na	Na	Na	Na	Na	Na	Na	Na	Na	Na	Na	Na	Na	Na	Na
1	1	1	10	27	0	27	0	1	0.83	1	0	9	cut	0	3	8	1	0.51	0.5	0.47	6.49	4	3	2	2	4	1	12	4	2.51	1.02	941	8000	0.12	1.65	0.41	0.36	0.26	1.86	0.17	0.17	0	-0.36	-0.65	0.2	-0.83	0.39	-0.55	-0.53
1	1	1	10	77	0	77	0	0	0.77	1	0	9	hat	0	2	9	1	0.66	0.75	0.5	9.39	5	3	2	2	5	1.77	14	10	2.59	1.78	3,028.00	10256	0.3	0.96	0.95	-0.41	2.24	0.34	0.48	0.48	0	1.24	1.06	2.81	2.48	0.2	0.1	1.4
1	1	1	10	113	0	113	0	1	1.02	1	0	9	jar	1	1	3	1	0.47	0.49	0.53	8.21	4	3	2	2	5	0.83	11	9	1.87	2.54	6,227.00	9000	0.69	1.19	0.65	0.5	1.4	2.33	0	0	0.17	0.66	-0.34	0.3	1.5	-0.3	2.13	-0.18
1	1	1	10	97	0	97	0	1	0.68	1	0	10	cut	1	1	2	0	0.38	0.25	0.25	3.3	0	3	2	2	3	2.37	9	5	0.9	1.23	0	6708	0	0.36	-2.16	-1.22	-1.22	-0.93	0.17	0.17	0	-0.75	0.95	-0.56	-0.41	-1.84	-0.31	-0.5
1	1	1	10	22	0	22	0	1	1.3	1	0	10	shuffle	1	3	7	0	0.18	0.25	0.47	6.23	0	3	2	2	4	0.43	10	8	2.68	1.27	0	7896	0	-2.04	-1.53	-0.51	-0.64	-1.12	0.17	0.17	0	0.18	-0.63	-0.66	-0.28	0.11	-0.46	1.85
1	1	1	10	65	0	65	0	1	0.82	1	0	10	write	0	2	7	0	0.29	0.29	0.34	5.19	0	3	2	2	6	2.4	11	8	2.31	1.27	0	8520	0	-0.06	-1.18	-0.77	-0.81	-0.58	0.3	0.3	0	0.43	0.93	-0.51	0.32	-0.45	-0.35	1.31
1	1	1	10	38	0	38	0	1	1.32	1	0	11	bottle	0	1	3	0	0.28	0.42	0.27	2.78	2	3	2	2	7	2.4	5	3	1.98	0.82	0	5500	0	-0.91	-0.61	-0.97	-1.01	-0.69	0	0	0	1.41	1.14	-0.99	-0.77	-0.5	-0.66	0.89
1	1	1	10	75	0	75	0	1	0.98	1	0	11	cut	1	2	4	0	0.23	0.31	0.41	4.74	0	3	2	2	2	0.53	7	4	1.88	0.91	0	5658	0	-1.18	-1.62	-0.12	-0.55	-0.93	0.17	0.17	0	-1.14	-1.2	-1.06	-0.83	-0.48	-0.68	0.01
1	1	1	10	102	0	102	0	1	0.53	1	0	11	hammer	1	3	7	0	0.24	0.36	0.38	5.35	2	3	2	2	3	0.73	12	4	2.27	0.84	0	8000	0	-0.66	-1.18	-0.83	-0.62	-0.47	0.35	0.35	0	-0.12	-0.49	0.15	-0.35	-0.36	-1.08	0.06
1	1	1	10	32	0	32	0	1	1.55	1	0	12	bread	1	2	5	1	0.23	0.47	0.42	5.08	0	3	2	2	4	1.03	14	6	2.12	1.33	0	7250	0	-1.1	0.41	-0.29	-0.65	-0.46	0	0	0	-0.11	-0.18	0.16	-0.15	-0.5	-0.23	-0.06
1	1	1	10	78	0	78	0	1	0.77	1	0	12	ring	1	3	5	1	0.34	0.32	0.46	4.35	0	3	2	2	2	0.83	10	4	2.56	0.9	744	5500	0.14	0.37	-0.41	-0.16	-0.18	-0.81	0.28	0.24	0.17	-0.99	-0.63	0.14	-0.32	-0.18	-0.77	-0.14
1	1	1	10	96	0	96	0	1	1.23	1	0	12	stir	0	1	2	1	0.16	0.51	0.42	4.65	0	3	2	2	2	1.57	9	3	2.09	1.56	0	6078	0	-1.07	0.26	0.01	-0.49	-1.2	0.3	0.3	0	-1.25	0.14	-0.24	-0.61	-0.3	0.15	-0.95
1	1	1	10	33	0	33	0	1	1.03	1	0	13	pencap	1	1	3	1	0.32	0.3	0.38	4.37	2	3	2	2	6	1.87	9	6	1.4	1.5	0	6417	0	-0.22	-1.14	-0.23	-0.2	0.78	0.17	0.17	0	1.19	1.24	-0.07	0.29	-0.5	-0.33	-1.08
1	1	1	10	95	0	95	0	1	0.63	1	0	13	ring	0	2	4	1	0.29	0.33	0.43	4.75	2	3	2	2	6	1.23	10	5	2.2	1.02	0	6812	0	-0.28	-0.36	-0.17	-0.17	0.65	0.28	0.24	0.17	0.79	-0.11	0.14	0.06	-0.25	-0.57	-0.41
1	1	1	10	71	0	71	0	0	0.73	1	0	13	stack	1	3	6	1	0.38	0.36	0.52	5.36	2	3	2	2	4	0.53	9	4	1.81	2.33	0	6000	0	0.22	-0.77	0.04	-0.74	0.87	0.23	0.17	0.17	-0.18	-0.81	-0.65	-1.04	-0.58	1.02	-1.31
1	1	1	10	10	0	10	0	1	1.23	1	0	14	bread	1	2	5	0	0.38	0.56	0.41	5.08	0	3	2	2	4	1	13	5	1.31	1.24	0	7216	0	0.22	1.26	-0.35	-0.65	-0.46	0	0	0	-0.11	-0.22	-0.03	-0.59	-1.38	-0.36	-1.59
1	1	1	10	66	0	66	0	1	0.63	1	0	14	crumple	1	3	5	0	0.43	0.42	0.54	6.13	2	3	2	2	3	0.4	10	5	1.2	1.55	0	6568	0	0.81	0.07	0.11	-0.13	0.85	0	0	0	-0.45	-1.01	-0.22	-0.27	-1.69	-0.05	-1.6
1	1	1	10	90	0	90	0	1	1.3	1	0	14	steep	0	1	1	0	0.16	0.51	0.48	5.09	2	3	2	2	1	0.1	7	5	1.69	0.76	0	6108	0	-0.9	-0.16	0.23	-0.51	-0.2	0.4	0.4	0	-1.14	-1.2	-1.1	-0.19	-0.61	-1.26	-0.54
1	1	1	10	83	0	83	0	1	1.22	1	0	15	crumple	1	3	7	1	0.34	0.53	0.62	8.63	4	3	2	2	3	0.67	12	7	2.86	1.77	4,217.00	7510	0.56	-0.38	1.17	0.52	1	2.39	0	0	0	-0.45	-0.5	0.41	0.46	0.17	0.28	-0.15
1	1	1	10	70	0	70	0	0	1.27	1	0	15	measure	0	1	4	1	0.32	0.43	0.56	10.07	2	3	2	2	6	2.07	15	8	3.79	1.36	2,791.00	9533	0.29	-0.9	-0.06	0.54	0.74	0.9	0	0	0	0.12	0.19	0.45	0.04	1.06	-0.5	0.18
1	1	1	10	36	0	36	0	1	1.15	1	0	15	sunglasses	0	2	7	1	0.5	0.56	0.48	4.34	4	3	2	2	3	1.9	6	3	2.72	1.76	4,960.00	8685	0.57	0.03	0.23	-0.45	-1.26	0.07	0.17	0.17	0	-0.46	1.27	-1.39	-1.62	0.15	0.49	0.87
1	1	1	10	91	0	91	0	1	1.57	1	0	16	apple	1	2	2	0	0.24	0.31	0.34	2.65	0	3	2	2	1	1.03	6	3	1.51	0.94	0	4255	0	-1.24	-0.48	-0.69	-1.52	-0.87	0.17	0	0.17	-1.56	-0.12	-1.12	-1.29	-1.22	-0.68	-0.45
1	1	1	10	64	0	64	0	0	1.47	1	0	16	lock	0	3	5	0	0.24	0.29	0.37	3.03	0	3	2	2	1	0.77	4	7	2.15	1.16	0	4511	0	-1.41	-1.19	-0.53	-1.41	-1.06	0	0	0.17	-1.42	-0.45	-1.83	0.59	-0.16	-0.4	1.02
1	1	1	10	6	0	6	0	1	1.8	0	0	16	stack	0	1	2	0	0.31	0.15	0.28	2.81	0	1	2	0	3	1.4	3	5	1.11	1.04	0	5979	0	-0.58	-2.69	-1.26	-1.54	-1.15	-5.2	0.17	-5.83	-0.53	0.09	-1.82	-0.76	-1.22	-1.09	1.2
1	1	1	10	117	0	117	0	1	0.57	1	0	17	dice	1	1	3	1	0.01	0.22	0.47	3.89	0	2	0	2	5	1.2	7	0	2.01	0.13	0	5237	0	-1.84	-1.63	-0.48	-0.9	-0.82	-1.84	-1.77	0	1	0.35	-0.85	-1.75	-0.72	-1.26	-0.98
1	1	1	10	67	0	67	0	1	1.5	1	0	17	lock	0	3	5	1	0.43	0.61	0.5	4.96	0	3	2	2	4	0.83	8	7	4.66	1.51	0	6500	0	1.56	1.89	-0.13	-0.18	-0.68	0	0	0	-0.51	-0.85	-0.94	0.51	0.28	0.93	2.27
1	1	1	10	3	0	3	0	1	2.1	1	0	17	pencap	0	2	3	1	0.29	0.6	0.66	5.28	0	3	2	2	2	0.37	9	6	4.3	1.24	0	4973	0	-0.53	1.48	-0.09	-0.17	-0.87	0.17	0.17	0	-0.7	-0.92	-0.07	0.29	0.26	-0.72	0.52
1	1	1	10	9	0	9	0	1	1.65	1	0	18	remove-pencap	0	3	5	1	0.41	0.43	0.5	5.46	0	3	2	2	4	1.03	10	5	2.3	1.54	327	5750	0.06	1.34	0.51	0.31	0.33	-0.87	0.17	0	0.17	0.14	-0.12	0.45	0	-0.18	0.7	0.15
1	1	1	10	60	0	60	0	1	2.05	1	0	18	scrub	0	1	1	1	0.42	0.54	0.99	10.84	0	3	2	2	3	0.53	15	3	6.35	2	0	6491	0	0.42	0.12	1.04	0.13	-0.65	0.44	0.44	0	0.18	-0.61	0.13	-0.97	2.71	0.06	0.96
1	1	1	10	106	0	106	0	0	0.97	1	0	18	stamp	1	2	4	1	0.38	0.47	0.46	3.39	0	3	2	2	3	1.03	7	2	1.72	1.87	529	4316	0.12	0.25	-0.04	-0.28	-1.2	-1.24	0	0	0	-0.35	-0.08	-0.77	-1.34	-0.61	0.05	-1.03
1	1	1	10	109	0	109	0	1	0.6	1	0	19	bread	0	3	1	0	0.42	0.56	0.49	4.2	0	3	2	2	1	0.63	5	6	2.21	0.82	715	5276	0.14	0.53	1.25	0.2	-0.99	-0.46	0	0	0	-1.1	-0.66	-1.55	-0.15	-0.4	-0.92	-0.55
1	1	1	10	51	0	51	0	1	1.9	1	0	19	pour	1	1	3	0	0.41	0.54	0.46	4.04	2	3	2	2	3	1.2	4	6	1.88	2.31	1,017.00	5000	0.2	0.26	0.42	0.1	-1.05	-0.24	0.17	0.17	0	-0.7	-0.5	-1.66	-0.03	-0.51	-0.03	0.11
1	1	1	10	8	0	8	0	1	0.7	1	0	19	stir	0	2	3	0	0.53	0.59	0.77	6.69	0	3	2	2	1	0.2	7	8	1.77	2.02	668	5000	0.13	1.84	1.09	2.4	0.55	-1.2	0.3	0.3	0	-1.68	-1.55	-0.87	1.03	-0.53	1.22	-0.96
1	1	1	10	59	0	59	0	0	0.68	1	0	20	dice	0	2	2	0	0.17	0.5	0.5	4.57	0	3	2	2	0	0	10	4	1.53	0.86	0	4745	0	-0.78	0.79	-0.28	-0.62	-0.82	0.53	0.59	0	-1.73	-1.56	0.33	-0.18	-1.18	-0.66	-0.89
1	1	1	10	14	0	14	0	0	1.62	1	0	20	pour	0	1	5	0	0.26	0.54	0.48	4.81	2	3	2	2	2	0.3	11	5	1.72	1.42	0	6054	0	-1.04	0.47	0.19	-0.68	-0.24	0.17	0.17	0	-1.16	-1.26	0.53	-0.44	-0.69	-1	-0.86
1	1	1	10	111	0	111	0	1	0.88	1	0	20	staple	1	3	5	0	0.39	0.56	0.57	5.92	0	3	2	2	0	0	11	5	1.75	1.12	0	6054	0	0.46	1.11	0.66	-0.28	-1.09	0.17	0.17	0	-1.68	-0.87	-0.2	-0.52	-0.79	-0.48	-2
1	1	1	10	20	0	20	0	0	1.38	1	0	21	bottle	1	2	8	1	0.63	0.43	0.44	6.07	4	3	2	2	3	0.77	10	7	1.56	2.78	2,589.00	8037	0.32	2.48	-0.46	0.11	0.55	1.29	0	0	0	-0.42	-0.59	0.66	1.28	-1.05	1.72	-0.34
1	1	1	10	42	0	42	0	0	1.03	1	0	21	hammer	1	3	3	1	0.16	0.35	0.43	6.2	2	3	2	2	2	0.47	10	6	2.1	1.43	737	7710	0.1	-1.21	-1.27	-0.6	-0.31	-0.47	0.35	0.35	0	-0.64	-0.95	-0.42	0.39	-0.55	-0.54	-0.22
1	1	1	10	94	0	94	0	1	0.68	1	0	21	pour	0	1	4	1	0.44	0.46	0.45	8.48	4	3	2	2	7	2.43	11	9	3.07	2.92	1,127.00	10447	0.11	0.45	-0.5	0.01	1.04	1.52	0.17	0.17	0	1.16	0.54	0.53	1.17	0.82	0.62	1.3
1	1	1	10	86	0	86	0	1	0.62	1	0	22	apple	0	3	1	0	0.36	0.47	0.46	3.24	2	3	2	2	2	1.07	4	3	1.12	1.69	0	4520	0	0.66	-0.17	-0.09	-1.06	0.63	0.3	0.34	0	-0.66	0.26	-1.69	-0.25	-1.28	-0.01	-1.29
1	1	1	10	63	0	63	0	1	1.03	1	0	22	brushoff	1	1	4	0	0.31	0.51	0.6	6.4	0	3	2	2	0	0	9	8	1.65	1.47	0	6687	0	-0.19	0.81	0	-0.15	-0.56	0	0	0	-1.7	-1.26	-0.4	0.86	-1.32	-0.14	-1.53
1	1	1	10	13	0	13	0	0	1.08	1	0	22	tear	1	2	6	0	0.39	0.38	0.49	5.04	2	3	2	2	4	0.83	6	8	1.14	1.31	0	6208	0	-0.16	-0.76	-0.16	-0.45	0.3	0	0	0	0.3	-0.31	-1.04	1	-1.62	-0.51	-1.39
1	1	1	10	30	0	30	0	1	0.53	1	0	23	cut	0	3	3	0	0.33	0.38	0.4	4.45	2	3	2	2	3	0.8	5	8	1.59	2.06	0	6324	0	-0.14	-0.87	-0.15	-0.69	0.46	0.17	0.17	0	-0.75	-0.88	-1.56	0.88	-0.88	0.68	0.74
1	1	1	10	58	0	58	0	1	0.83	1	0	23	remove-pencap	1	1	5	0	0.3	0.22	0.44	3.97	4	3	2	2	5	1.57	6	4	3.58	1.14	565	5068	0.11	-0.27	-1.34	-0.04	-0.65	2.25	0.17	0	0.17	0.71	0.72	-1.12	-0.65	1.52	-0.22	1.57
1	1	1	10	103	0	103	0	0	1.57	1	0	23	steep	1	2	1	0	0.38	0.43	0.49	5.9	4	3	2	2	2	1.3	9	6	1.14	1.9	838	7244	0.12	0.76	-1	0.29	-0.17	1.58	0.4	0.4	0	-0.84	-0.22	-0.57	0.13	-1.01	0.84	-0.4
1	1	1	10	5	0	5	0	1	0.97	1	0	24	jar	1	1	4	0	0.42	0.49	0.44	4.76	0	3	2	2	5	1.17	9	5	2.86	0.9	0	6000	0	0.64	0.61	-0.07	-0.47	-1.06	0	0	0.17	0.66	0.23	-0.3	-0.32	0.19	-0.88	0.46
1	1	1	10	80	0	80	0	0	1.52	1	0	24	lock	0	2	6	0	0.36	0.42	0.44	5.34	2	3	2	2	4	1.3	10	5	2.08	1.12	0	6000	0	0.53	0.24	-0.16	-0.17	0.85	0	0	0	-0.51	-0.27	-0.38	-0.31	-0.27	-0.19	-0.15
1	1	1	10	47	0	47	0	0	0.95	1	0	24	stir	1	3	2	0	0.45	0.52	0.46	5.55	2	3	2	2	10	1.87	10	3	2.3	2.35	0	6787	0	1.23	0.31	0.28	-0.03	0.32	0.3	0.3	0	2.21	0.52	0.08	-0.61	-0.14	1.99	-0.53
1	1	1	10	34	0	34	0	1	2.23	1	0	25	brush	1	1	5	1	0.17	0.61	0.45	6.39	5	3	2	2	5	1	12	2	1.49	1.18	6,044.00	8532	0.71	-0.85	-0.3	-0.76	-0.54	0.65	0.65	0.65	0	1.23	0.49	-0.32	-0.63	-1.1	-0.52	-0.76
1	1	1	10	43	0	43	0	0	1.13	1	0	25	hat	1	2	7	1	0.13	0.61	0.48	5.5	5	2	0	2	3	1.27	10	7	1.81	0.71	4,814.00	6541	0.74	-1.33	-0.42	-0.51	-0.22	0.34	-2.01	-2.01	0	-0.07	0.32	1.03	1.2	-0.58	-1.3	-0.39
1	1	1	10	87	0	87	0	0	0.77	1	0	25	jar	0	3	2	1	0.26	0.37	0.31	4.12	2	3	2	2	8	1.83	8	4	1.45	0.95	4,468.00	8407	0.53	-1.18	-0.43	-0.92	-0.82	0.64	0	0	0.17	2.23	1.36	-0.61	-0.77	-0.5	-0.78	0.03
1	1	1	10	1	0	1	0	1	2.18	0	0	26	dice	0	1	7	1	0.4	0.42	0.53	6.39	2	3	2	2	4	1.43	8	5	2.56	2.08	1,262.00	6570	0.19	0.68	0.1	-0.11	0.13	0.82	0.53	0.59	0	0.46	0.73	-0.46	0.22	-0.19	0.35	0.66
1	1	1	10	52	0	52	0	0	0.83	1	0	26	jar	1	3	6	1	0.31	0.5	0.38	5.27	2	3	2	2	3	0.67	13	3	1.99	0.7	2,986.00	7064	0.42	-0.55	0.71	-0.45	-0.19	0.64	0	0	0.17	-0.38	-0.62	0.91	-1.22	-0.24	-1.25	-0.2
1	1	1	10	118	0	118	0	0	0.85	1	0	26	peel	1	2	6	1	0.49	0.44	0.58	8.64	2	3	2	2	2	2.1	9	10	1.54	2.55	3,040.00	7978	0.38	1.1	-0.44	0.34	0.13	-0.11	0	0	0	-1.01	1.18	-1.06	0.51	-1.07	1.02	0.26
1	1	1	10	12	0	12	0	1	1.32	1	0	27	measure	0	3	2	0	0.42	0.35	0.44	4.6	0	3	2	2	2	0.8	10	6	2.4	1.05	0	6200	0	0.2	-0.71	-0.26	-1.04	-0.76	0	0	0	-1.47	-0.96	-1.08	-0.46	-0.45	-1.15	0.55
1	1	1	10	119	0	119	0	1	1.38	1	0	27	scrub	0	1	4	0	0.12	0.31	0.5	5.09	0	2	0	2	4	0.4	11	4	1.89	0.86	0	6300	0	-1.62	-1.5	-0.91	-1.18	-0.65	-2.2	-2.2	0	0.81	-0.86	-0.76	-0.72	-1.05	-1.46	-0.11
1	1	1	10	55	0	55	0	1	1.47	1	0	27	squeeze	1	2	2	0	0.36	0.49	0.51	5.27	0	3	2	2	4	1.2	9	5	1.51	1.73	0	6501	0	-0.04	0.32	0.23	-0.62	-1.19	0.24	0.24	0	-0.16	-0.12	-0.86	-0.5	-1.03	-0.09	-1.27
1	1	1	10	23	0	23	0	1	1.63	1	0	28	apple	0	2	6	1	0.3	0.53	0.73	6.14	2	3	2	2	1	0.27	10	1	4.29	1.81	834	4830	0.17	0	0.41	1.56	1.15	0.63	0.3	0.34	0	-1.22	-1.13	0.92	-1.19	2.47	0.16	0.15
1	1	1	10	79	0	79	0	1	1.12	1	0	28	bottle	0	3	2	1	0.27	0.42	0.87	8.78	2	3	2	2	1	0.23	13	4	4.73	0.91	1,025.00	6042	0.17	-0.96	-0.59	2.74	1.84	-0.69	0	0	0	-1.34	-1.15	1.65	-0.26	3.11	-0.56	-0.75
1	1	1	10	84	0	84	0	0	1.88	0	0	28	tear	1	1	3	1	0.43	0.53	0.81	9.01	2	3	2	2	0	0	11	10	2.44	1.78	1,611.00	5830	0.28	0.15	0.68	1.88	1.99	0.3	0	0	0	-1.88	-1.69	0.83	1.92	0.07	0.35	-0.77
1	1	1	10	37	0	37	0	1	1.13	1	0	29	fold	0	3	3	0	0.41	0.42	0.5	3.05	0	3	2	2	3	0.37	5	3	1.8	1.21	0	3603	0	0.88	0.19	0.02	-1.28	-0.54	0.17	0	0.17	-0.28	-0.97	-1.67	-0.95	-0.95	-0.26	-0.31
1	1	1	10	57	0	57	0	1	0.75	1	0	29	shuffle	0	2	1	0	0.34	0.38	0.51	3.5	0	3	2	2	3	0.33	6	4	1.53	1.16	0	4035	0	-0.08	0.01	-0.25	-1.28	-1.12	0.17	0.17	0	-0.18	-0.75	-1.21	-1.1	-1.69	-0.61	-0.29
1	1	1	10	93	0	93	0	0	1.27	0	0	29	stack	1	1	2	0	0.32	0.58	0.64	4.74	0	3	2	2	2	0.43	7	5	1.81	1.14	0	4327	0	-0.45	1.1	0.69	-0.93	-1.15	0.23	0.17	0.17	-0.87	-0.91	-1.04	-0.76	-0.58	-0.92	-1.29
1	1	1	10	25	0	25	0	1	1.65	0	0	30	lock	1	1	5	0	0.36	0.44	0.54	4.83	0	3	2	2	2	0.37	9	5	1.68	1.13	0	5660	0	0.47	0.38	-0.11	-0.19	-0.68	0	0	0	-1.34	-1.42	-0.66	-0.31	-0.35	-0.15	-1.73
1	1	1	10	74	0	74	0	0	0.87	1	0	30	measure	1	3	2	0	0.44	0.52	0.75	6.76	0	3	2	2	1	0.17	12	3	2.3	2.4	0	5553	0	0.39	0.65	1.79	-0.34	-0.76	0	0	0	-1.87	-1.53	-0.47	-1.22	-0.56	1.7	-1.44
1	1	1	10	108	0	108	0	0	0.82	1	0	30	pencap	0	2	2	0	0.41	0.44	0.62	5.03	0	3	2	2	0	0	8	5	2.21	2.25	0	4890	0	0.61	0.06	-0.1	-0.18	-0.87	0.17	0.17	0	-1.64	-1.45	-0.45	-0.26	-0.29	0.74	-1.06
1	1	1	10	114	0	114	0	1	1.6	0	0	31	erase	1	1	4	0	0.38	0.5	0.46	4.76	0	3	2	2	2	0.53	9	3	1.86	1.6	0	6146	0	0.48	0.95	-0.36	-0.88	-0.5	0	0	0	-0.93	-0.73	-0.68	-1.53	-0.86	0.28	-0.59
1	1	1	10	73	0	73	0	0	1.17	1	0	31	fold	1	2	7	0	0.15	0.37	0.43	4.36	0	3	2	2	6	1.8	9	4	2.29	0.66	0	6020	0	-1.75	-0.24	-0.39	-0.82	-0.54	0.17	0	0.17	0.69	0.61	-0.64	-0.65	-0.43	-1.27	-1.07
1	1	1	10	29	0	29	0	1	1.2	1	0	31	squeeze	0	3	7	0	0.35	0.55	0.44	4.87	0	3	2	2	4	1.37	10	6	2.02	1.33	0	6687	0	-0.15	0.9	-0.21	-0.77	-1.19	0.24	0.24	0	-0.16	0.01	-0.64	-0.17	-0.56	-0.73	-0.8
1	1	1	10	76	0	76	0	0	0.9	1	0	32	bread	0	3	7	1	0.26	0.21	0.46	5.53	0	3	2	2	3	0.6	14	2	4.77	1.24	2,457.00	7723	0.32	-0.84	-2.09	0.01	-0.48	-0.46	0	0	0	-0.44	-0.7	0.16	-1.92	2.37	-0.35	2.1
1	1	1	10	4	0	4	0	0	1.48	1	0	32	remove-pencap	1	2	3	1	0.28	0.33	0.38	3.58	2	3	2	2	4	1.57	8	3	1.59	1.68	2,278.00	5595	0.41	-0.59	-0.35	-0.45	-0.91	0.69	0.17	0	0.17	0.14	0.72	-0.34	-1.29	-1.13	1.01	-0.67
1	1	1	10	115	0	115	0	1	0.67	1	0	32	ring	0	1	2	1	0.3	0.29	0.42	4.4	2	3	2	2	4	1.47	10	4	4.07	0.85	1,736.00	5171	0.34	-0.14	-0.73	-0.17	-0.18	0.65	0.28	0.24	0.17	-0.1	0.19	0.14	-0.32	0.11	-0.84	0.91
1	1	1	10	85	0	85	0	0	1.07	1	0	33	brushoff	0	1	2	1	0.3	0.47	0.42	4.92	2	3	2	2	2	0.27	8	5	2.06	0.98	194	6400	0.03	-0.32	0.4	-0.83	-0.72	0.98	0	0	0	-0.49	-0.82	-0.73	-0.47	-0.79	-0.72	0.42
1	1	1	10	61	0	61	0	0	0.98	1	0	33	pour	1	2	3	1	0.54	0.56	0.71	7.66	2	3	2	2	2	0.33	11	7	3.99	1.99	0	6234	0	1.29	0.71	1.76	0.65	-0.24	0.17	0.17	0	-1.16	-1.23	0.53	0.37	1.85	-0.38	-0.04
1	1	1	10	7	0	7	0	1	1.15	1	0	33	steep	1	3	7	1	0.55	0.54	0.38	5.43	2	3	2	2	3	1.63	8	8	2.01	1.81	596	7830	0.08	1.94	0.18	-0.39	-0.37	-0.2	0.4	0.4	0	-0.54	0.06	-0.84	0.78	-0.37	0.69	0.61
1	1	1	10	100	0	100	0	1	0.55	1	0	34	hat	0	2	3	1	0.06	0.75	0.94	7.16	5	2	0	2	1	0.23	10	0	4.84	2.49	2,102.00	4277	0.49	-1.63	0.92	1.84	0.84	0.34	-2.01	-2.01	0	-1.38	-1.21	1.03	-1.79	2.46	1.02	-0.38
1	1	1	10	68	0	68	0	0	1.27	1	0	34	sunglasses	1	1	2	1	0.5	0.47	0.67	5.59	4	3	2	2	4	0.83	7	4	3.37	1.64	3,060.00	5531	0.55	0.05	-0.71	0.59	-0.55	0.07	0.17	0.17	0	0.03	-0.31	-1.02	-1.03	0.85	0.17	0.56
1	1	1	10	11	0	11	0	0	1.53	1	0	34	write	0	3	6	1	0.31	0.48	0.51	5.74	2	3	2	2	4	1.37	12	4	2.2	2.11	2,021.00	5830	0.35	0.08	0.76	0.18	-0.62	1.32	0.3	0.3	0	-0.38	-0.16	-0.27	-0.8	-0.57	0.65	-0.03
1	1	1	10	15	0	15	0	0	1.4	0	0	35	erase	1	1	2	0	0.28	0.33	0.36	4.02	0	3	2	2	7	1.53	8	8	2.4	0.62	0	6660	0	-0.52	-0.81	-0.91	-1.14	-0.5	0	0	0	1.5	0.58	-0.91	0.47	-0.4	-1.33	0.39
1	1	1	10	49	0	49	0	0	0.62	1	0	35	hammer	0	2	4	0	0.36	0.47	0.73	7.12	2	3	2	2	1	0.2	9	5	2.97	2.09	0	6298	0	0.22	-0.14	0.83	0.03	-0.47	0.35	0.35	0	-1.17	-1.41	-0.71	0.02	0.39	0.06	0.09
1	1	1	10	110	0	110	0	1	0.95	1	0	35	squeeze	0	3	8	0	0.44	0.47	0.61	8.8	0	3	2	2	0	0	15	9	2.43	1.32	0	8766	0	0.58	0.08	0.88	0.74	-1.19	0.24	0.24	0	-1.62	-1.09	0.5	0.83	-0.18	-0.73	-0.65
1	1	1	10	81	0	81	0	0	0.95	1	0	36	brush	1	2	6	0	0.36	0.63	0.59	8.33	5	3	2	2	2	0.93	13	6	2.43	2.06	450	8200	0.05	-0.05	-0.04	-0.13	-0.25	0.65	0.65	0.65	0	-0.33	0.37	-0.19	-0.09	-0.39	0.09	0.06
1	1	1	10	46	0	46	0	0	2.12	1	0	36	sunglasses	0	1	5	0	0.3	0.53	0.53	6.93	4	3	2	2	4	0.83	10	7	3.53	1.71	0	9021	0	-1.7	-0.1	-0.18	0.2	0.07	0.17	0.17	0	0.03	-0.31	0.1	0.74	1.02	0.37	1.48
1	1	1	10	24	0	24	0	0	1.02	1	0	36	write	1	3	8	0	0.44	0.48	0.53	7.63	2	3	2	2	6	0.9	15	7	3.01	1.91	0	8121	0	1.04	0.79	0.3	0.03	1.32	0.3	0.3	0	0.43	-0.65	0.47	0.04	0.33	0.41	0.7
1	1	1	10	17	0	17	0	1	0.68	1	0	37	hammer	0	2	5	1	0.41	0.52	0.65	9.48	2	3	2	2	3	0.63	13	7	2.17	2.91	239	7744	0.03	0.58	0.36	0.46	0.89	-0.47	0.35	0.35	0	-0.12	-0.67	0.44	0.76	-0.47	0.8	-0.59
1	1	1	10	105	0	105	0	0	1.52	1	0	37	shuffle	1	1	3	1	0.43	0.52	0.55	10.47	2	3	2	2	7	2.3	17	9	3.56	1.11	0	9210	0	0.96	1.57	-0.02	0.36	0.76	0.17	0.17	0	1.24	1.68	0.31	-0.07	1.51	-0.68	1.23
1	1	1	10	54	0	54	0	0	0.9	1	0	37	tear	0	3	7	1	0.46	0.64	0.5	6.88	2	3	2	2	4	2.3	9	7	3.39	1.21	465	8277	0.06	0.52	1.85	-0.14	0.69	0.3	0	0	0	0.3	2.13	0.08	0.55	1.29	-0.7	0.85
1	1	1	10	2	0	2	0	0	1.35	1	0	38	fold	0	1	8	1	0.25	0.43	0.41	6.33	0	3	2	2	7	2.43	13	6	3.37	1.29	830	7830	0.11	-0.73	0.28	-0.47	-0.13	-0.54	0.17	0	0.17	1.01	1.31	0.4	-0.03	0.7	-0.11	1.2
1	1	1	10	104	0	104	0	1	0.72	0	0	38	measure	1	2	10	1	0.39	0.32	0.4	9.42	0	3	2	2	7	4.53	14	9	4.08	2.38	559	13319	0.04	-0.16	-0.9	-0.53	0.53	-0.76	0	0	0	0.52	2.44	0.14	0.3	1.36	1.66	2.1
1	1	1	10	44	0	44	0	1	2.58	1	0	38	peel	1	3	10	1	0.44	0.6	0.63	12.26	2	3	2	2	6	0.93	18	8	4	2.37	1,439.00	10468	0.14	0.45	1.14	0.71	1.91	-0.11	0	0	0	1.09	-0.3	1.33	-0.24	1.62	0.73	0.04
1	1	1	10	48	0	48	0	0	0.92	1	0	39	brushoff	0	3	7	0	0.27	0.44	0.32	3.75	0	3	2	2	4	0.9	9	4	1.92	0.5	0	6313	0	-0.68	0.06	-1.28	-1.17	-0.56	0	0	0	0.72	0.23	-0.4	-0.91	-0.97	-1.31	1.2
1	1	1	10	31	0	31	0	0	2.43	1	0	39	peel	1	2	7	0	0.42	0.32	0.49	7.2	0	3	2	2	7	1.87	14	9	2.17	1.47	0	8319	0	0.23	-1.51	-0.22	-0.58	-2.04	0	0	0	1.62	0.88	0.27	0.14	-0.38	-0.62	0.46
1	1	1	10	107	0	107	0	0	0.78	1	0	39	staple	1	1	3	0	0.39	0.37	0.31	3.5	0	3	2	2	6	2.4	10	4	1.6	0.75	0	6187	0	0.41	-0.64	-0.85	-1.11	-1.09	0.17	0.17	0	0.57	0.36	-0.42	-0.82	-0.91	-1.05	-0.03
1	1	1	10	0	0	0	0	0	1.88	1	0	40	erase	1	2	4	1	0.33	0.45	0.55	6.28	0	3	2	2	4	1.03	13	7	2.65	1.18	184	6830	0.03	-0.01	0.42	0.11	-0.36	-0.5	0	0	0	0.04	-0.08	0.23	0.07	-0.19	-0.41	-1
1	1	1	10	72	0	72	0	1	1.7	1	0	40	peel	0	1	3	1	0.64	0.63	0.59	8.71	2	3	2	2	3	1.23	13	8	2.06	3.39	252	7724	0.03	2.81	1.39	0.45	0.17	-0.11	0	0	0	-0.48	0.08	0	-0.24	-0.5	2.29	-0.81
1	1	1	10	82	0	82	0	0	0.83	1	0	40	stir	1	3	8	1	0.52	0.59	0.55	7.15	0	3	2	2	4	0.87	13	9	3.57	1.43	958	7468	0.13	1.77	1.11	0.89	0.78	-1.2	0.3	0.3	0	-0.38	-0.72	1.03	1.36	0.8	-0.17	0.56
1	1	1	10	26	0	26	0	1	1.02	1	0	41	crumple	0	3	10	1	0.45	0.42	0.72	13.15	4	3	2	2	5	0.9	17	16	2.54	2.02	4,300.00	9638	0.45	1.11	0.07	1.12	3.06	2.39	0	0	0	0.56	-0.07	1.98	3.74	-0.19	0.66	-0.11
1	1	1	10	89	0	89	0	1	0.78	1	0	41	fold	1	1	3	1	0.45	0.48	0.49	7.2	2	3	2	2	2	0.9	11	9	1.82	1.64	3,870.00	7234	0.53	1.31	0.7	-0.01	0.17	1.41	0.17	0	0.17	-0.6	-0.38	-0.12	0.88	-0.92	0.51	-0.99
1	1	1	10	53	0	53	0	0	1.27	1	0	41	steep	0	2	3	1	0.23	0.55	0.53	5.16	2	3	2	2	4	0.83	9	4	1.58	1.04	2,362.00	5426	0.44	-0.38	0.28	0.49	-0.48	-0.2	0.4	0.4	0	-0.24	-0.6	-0.57	-0.51	-0.69	-0.74	-1.14
1	1	1	11	29	0	29	0	0	1.35	0	0	2	brushoff	0	1	2	0	Na	0.27	0.33	5.43	1	3	2	2	1	0.33	10	6	1.32	1.24	0	6990	0	-0.01	-1.52	-1.2	-0.51	-0.65	0	0	0	-0.24	-0.27	-0.79	1.23	-1.65	-0.41	Na
1	1	1	11	65	0	65	0	0	1.33	1	0	2	pencap	1	3	7	0	0.36	0.3	0.39	5.05	0	3	2	2	1	0.33	7	7	1.64	1.93	0	5710	0	0.17	-1.1	-0.22	-0.18	0.87	0.16	0.16	0	0	-2.83	-0.52	0.18	-0.43	0.28	Na
1	1	1	11	89	0	89	0	1	1.27	1	0	2	remove-pencap	0	2	4	0	0.34	0.29	0.41	4.84	1	3	2	2	1	0.33	6	4	1.54	0.98	0	5070	0	0.3	-0.67	-0.23	-0.07	-0.91	0.16	0	0.16	0	-2.83	-0.46	-0.16	-1.15	-0.59	Na
1	1	1	11	23	0	23	0	1	1.4	1	0	3	ring	1	1	3	1	0.29	0.28	0.35	4.99	2	3	2	2	1	0.33	6	3	1.88	1.1	2,388.00	8403	0.28	-0.23	-0.79	-0.19	-0.17	-0.08	0.28	0.24	0.17	2.57	0.83	0.73	0.06	-0.31	-0.45	Na
1	1	1	11	42	0	42	0	1	1.03	1	0	3	staple	1	3	10	1	0.14	0.28	0.14	3.93	0	2	0	2	1	1	13	6	0.86	0.65	3,305.00	8455	0.39	-1.83	-1.42	-1.8	-0.96	-1.09	-5.83	-5.83	0	2.45	5.29	0.46	-0.82	-1.56	-1.2	Na
1	1	1	11	87	0	87	0	0	0.83	1	0	3	sunglasses	0	2	5	1	0.51	0.53	0.48	5.84	4	3	2	2	1	0.33	6	6	2.8	1.16	2,957.00	5865	0.5	0.1	-0.11	-0.43	-0.41	-2.46	0.17	0.17	0	0.03	1.37	-0.27	-1.03	0.23	-1.18	Na
1	1	1	11	20	0	20	0	0	1.73	1	0	4	crumple	0	1	2	0	0.23	0.47	0.04	4.67	0	3	2	2	1	0.33	9	8	2.17	1.66	0	5363	0	-1.79	0.56	-2.73	-0.79	-0.68	0	0	0	-0.45	-0.82	-0.22	-0.64	-0.61	0.12	Na
1	1	1	11	60	0	60	0	1	1.3	1	0	4	erase	0	2	4	0	0.36	0.41	0.05	5.22	0	3	2	2	1	0.33	13	5	1.53	3.01	0	5466	0	0.26	0.01	-2.63	-0.72	-0.5	0	0	0	1.5	0.92	-1.14	-1.13	-1.14	2.6	Na
1	1	1	11	112	0	112	0	0	0.8	1	0	4	write	1	3	7	0	0.35	0.53	0.05	6.86	0	3	2	2	1	0.33	13	12	2.14	3.95	0	5977	0	0.37	1.32	-2.36	-0.23	-0.58	0.3	0.3	0	-1.2	0.09	-0.76	0.32	-0.64	2.86	Na
1	1	1	11	62	0	62	0	1	0.9	1	0	5	apple	1	2	3	0	0.37	0.25	0.03	2.95	2	3	2	2	1	0.33	6	1	0.76	3.31	0	4174	0	0.73	-2.3	-2.74	-1.28	-0.15	0.3	0.34	0	-0.09	0.14	-0.82	-1.19	-1.7	2.48	Na
1	1	1	11	81	0	81	0	1	0.73	1	0	5	brush	0	1	2	0	0.55	0.49	0.06	9.92	5	3	2	2	1	0.33	12	7	1.3	8.52	0	7276	0	0.75	-1.71	-2.43	-0.01	-1.94	0.65	0.65	0	-0.86	-1.16	-0.32	0.04	-1.25	4.52	Na
1	1	1	11	6	0	6	0	0	0.88	1	0	5	stamp	0	3	6	0	0.25	0.43	0.03	4.31	2	3	2	2	1	0.33	6	3	1.03	3.23	0	5812	0	-1.05	-0.4	-2.88	-0.81	-0.44	0	0	0	0.55	1.15	-1.03	-0.98	-1.35	1.62	Na
1	1	1	11	80	0	80	0	0	1.18	1	0	6	bottle	1	1	2	1	Na	Na	Na	Na	Na	Na	Na	Na	Na	Na	Na	Na	Na	Na	599	2632	0.23	Na	Na	Na	Na	Na	Na	Na	Na	Na	Na	Na	Na	Na	Na	Na
1	1	1	11	77	0	77	0	1	0.6	1	0	6	brush	0	2	4	1	Na	Na	Na	Na	Na	Na	Na	Na	Na	Na	Na	Na	Na	Na	2,635.00	4880	0.54	Na	Na	Na	Na	Na	Na	Na	Na	Na	Na	Na	Na	Na	Na	Na
1	1	1	11	14	0	14	0	1	0.77	1	0	6	hat	0	3	2	1	Na	Na	Na	Na	Na	Na	Na	Na	Na	Na	Na	Na	Na	Na	1,564.00	3062	0.51	Na	Na	Na	Na	Na	Na	Na	Na	Na	Na	Na	Na	Na	Na	Na
1	1	1	11	31	0	31	0	1	1.13	1	0	7	scrub	1	3	5	1	Na	Na	Na	Na	Na	Na	Na	Na	Na	Na	Na	Na	Na	Na	2,361.00	5537	0.43	Na	Na	Na	Na	Na	Na	Na	Na	Na	Na	Na	Na	Na	Na	Na
1	1	1	11	50	0	50	0	1	1.28	1	0	7	shuffle	0	2	4	1	Na	Na	Na	Na	Na	Na	Na	Na	Na	Na	Na	Na	Na	Na	2,786.00	5756	0.48	Na	Na	Na	Na	Na	Na	Na	Na	Na	Na	Na	Na	Na	Na	Na
1	1	1	11	99	0	99	0	0	1.6	1	0	7	stamp	0	1	2	1	Na	Na	Na	Na	Na	Na	Na	Na	Na	Na	Na	Na	Na	Na	1,489.00	5617	0.27	Na	Na	Na	Na	Na	Na	Na	Na	Na	Na	Na	Na	Na	Na	Na
1	1	1	11	55	0	55	0	0	1.52	1	0	8	stamp	1	1	2	0	Na	Na	Na	Na	Na	Na	Na	Na	Na	Na	Na	Na	Na	Na	0	7021	0	Na	Na	Na	Na	Na	Na	Na	Na	Na	Na	Na	Na	Na	Na	Na
1	1	1	11	13	0	13	0	0	1.22	1	0	8	staple	1	2	5	0	Na	Na	Na	Na	Na	Na	Na	Na	Na	Na	Na	Na	Na	Na	0	6354	0	Na	Na	Na	Na	Na	Na	Na	Na	Na	Na	Na	Na	Na	Na	Na
1	1	1	11	88	0	88	0	0	1.02	1	0	8	tear	0	3	7	0	Na	Na	Na	Na	Na	Na	Na	Na	Na	Na	Na	Na	Na	Na	0	7273	0	Na	Na	Na	Na	Na	Na	Na	Na	Na	Na	Na	Na	Na	Na	Na
1	1	1	11	32	0	32	0	1	1.07	1	0	9	cut	0	3	8	1	0.51	0.5	0.47	6.49	4	3	2	2	4	1	12	4	2.51	1.02	941	8000	0.12	1.65	0.41	0.36	0.26	1.86	0.17	0.17	0	-0.36	-0.65	0.2	-0.83	0.39	-0.55	-0.53
1	1	1	11	53	0	53	0	0	0.78	1	0	9	hat	0	2	9	1	0.66	0.75	0.5	9.39	5	3	2	2	5	1.77	14	10	2.59	1.78	3,028.00	10256	0.3	0.96	0.95	-0.41	2.24	0.34	0.48	0.48	0	1.24	1.06	2.81	2.48	0.2	0.1	1.4
1	1	1	11	113	0	113	0	0	0.95	1	0	9	jar	1	1	3	1	0.47	0.49	0.53	8.21	4	3	2	2	5	0.83	11	9	1.87	2.54	6,227.00	9000	0.69	1.19	0.65	0.5	1.4	2.33	0	0	0.17	0.66	-0.34	0.3	1.5	-0.3	2.13	-0.18
1	1	1	11	98	0	98	0	1	0.98	1	0	10	cut	1	1	2	0	0.38	0.25	0.25	3.3	0	3	2	2	3	2.37	9	5	0.9	1.23	0	6708	0	0.36	-2.16	-1.22	-1.22	-0.93	0.17	0.17	0	-0.75	0.95	-0.56	-0.41	-1.84	-0.31	-0.5
1	1	1	11	2	0	2	0	0	1.23	1	0	10	shuffle	1	3	7	0	0.18	0.25	0.47	6.23	0	3	2	2	4	0.43	10	8	2.68	1.27	0	7896	0	-2.04	-1.53	-0.51	-0.64	-1.12	0.17	0.17	0	0.18	-0.63	-0.66	-0.28	0.11	-0.46	1.85
1	1	1	11	46	0	46	0	1	1.02	1	0	10	write	0	2	7	0	0.29	0.29	0.34	5.19	0	3	2	2	6	2.4	11	8	2.31	1.27	0	8520	0	-0.06	-1.18	-0.77	-0.81	-0.58	0.3	0.3	0	0.43	0.93	-0.51	0.32	-0.45	-0.35	1.31
1	1	1	11	26	0	26	0	0	1.43	1	0	11	bottle	0	1	3	0	0.28	0.42	0.27	2.78	2	3	2	2	7	2.4	5	3	1.98	0.82	0	5500	0	-0.91	-0.61	-0.97	-1.01	-0.69	0	0	0	1.41	1.14	-0.99	-0.77	-0.5	-0.66	0.89
1	1	1	11	45	0	45	0	0	0.95	1	0	11	cut	1	2	4	0	0.23	0.31	0.41	4.74	0	3	2	2	2	0.53	7	4	1.88	0.91	0	5658	0	-1.18	-1.62	-0.12	-0.55	-0.93	0.17	0.17	0	-1.14	-1.2	-1.06	-0.83	-0.48	-0.68	0.01
1	1	1	11	103	0	103	0	1	0.78	1	0	11	hammer	1	3	7	0	0.24	0.36	0.38	5.35	2	3	2	2	3	0.73	12	4	2.27	0.84	0	8000	0	-0.66	-1.18	-0.83	-0.62	-0.47	0.35	0.35	0	-0.12	-0.49	0.15	-0.35	-0.36	-1.08	0.06
1	1	1	11	9	0	9	0	0	1.18	1	0	12	bread	1	2	5	1	0.23	0.47	0.42	5.08	0	3	2	2	4	1.03	14	6	2.12	1.33	0	7250	0	-1.1	0.41	-0.29	-0.65	-0.46	0	0	0	-0.11	-0.18	0.16	-0.15	-0.5	-0.23	-0.06
1	1	1	11	40	0	40	0	0	0.6	1	0	12	ring	1	3	5	1	0.34	0.32	0.46	4.35	0	3	2	2	2	0.83	10	4	2.56	0.9	744	5500	0.14	0.37	-0.41	-0.16	-0.18	-0.81	0.28	0.24	0.17	-0.99	-0.63	0.14	-0.32	-0.18	-0.77	-0.14
1	1	1	11	100	0	100	0	1	1.18	1	0	12	stir	0	1	2	1	0.16	0.51	0.42	4.65	0	3	2	2	2	1.57	9	3	2.09	1.56	0	6078	0	-1.07	0.26	0.01	-0.49	-1.2	0.3	0.3	0	-1.25	0.14	-0.24	-0.61	-0.3	0.15	-0.95
1	1	1	11	35	0	35	0	0	1.12	1	0	13	pencap	1	1	3	1	0.32	0.3	0.38	4.37	2	3	2	2	6	1.87	9	6	1.4	1.5	0	6417	0	-0.22	-1.14	-0.23	-0.2	0.78	0.17	0.17	0	1.19	1.24	-0.07	0.29	-0.5	-0.33	-1.08
1	1	1	11	94	0	94	0	0	0.68	1	0	13	ring	0	2	4	1	0.29	0.33	0.43	4.75	2	3	2	2	6	1.23	10	5	2.2	1.02	0	6812	0	-0.28	-0.36	-0.17	-0.17	0.65	0.28	0.24	0.17	0.79	-0.11	0.14	0.06	-0.25	-0.57	-0.41
1	1	1	11	49	0	49	0	1	1.38	1	0	13	stack	1	3	6	1	0.38	0.36	0.52	5.36	2	3	2	2	4	0.53	9	4	1.81	2.33	0	6000	0	0.22	-0.77	0.04	-0.74	0.87	0.23	0.17	0.17	-0.18	-0.81	-0.65	-1.04	-0.58	1.02	-1.31
1	1	1	11	34	0	34	0	1	0.85	1	0	14	bread	1	2	5	0	0.38	0.56	0.41	5.08	0	3	2	2	4	1	13	5	1.31	1.24	0	7216	0	0.22	1.26	-0.35	-0.65	-0.46	0	0	0	-0.11	-0.22	-0.03	-0.59	-1.38	-0.36	-1.59
1	1	1	11	57	0	57	0	0	0.95	1	0	14	crumple	1	3	5	0	0.43	0.42	0.54	6.13	2	3	2	2	3	0.4	10	5	1.2	1.55	0	6568	0	0.81	0.07	0.11	-0.13	0.85	0	0	0	-0.45	-1.01	-0.22	-0.27	-1.69	-0.05	-1.6
1	1	1	11	107	0	107	0	0	1.42	0	0	14	steep	0	1	1	0	0.16	0.51	0.48	5.09	2	3	2	2	1	0.1	7	5	1.69	0.76	0	6108	0	-0.9	-0.16	0.23	-0.51	-0.2	0.4	0.4	0	-1.14	-1.2	-1.1	-0.19	-0.61	-1.26	-0.54
1	1	1	11	109	0	109	0	0	0.8	1	0	15	crumple	1	3	7	1	0.34	0.53	0.62	8.63	4	3	2	2	3	0.67	12	7	2.86	1.77	4,217.00	7510	0.56	-0.38	1.17	0.52	1	2.39	0	0	0	-0.45	-0.5	0.41	0.46	0.17	0.28	-0.15
1	1	1	11	43	0	43	0	1	1.57	1	0	15	measure	0	1	4	1	0.32	0.43	0.56	10.07	2	3	2	2	6	2.07	15	8	3.79	1.36	2,791.00	9533	0.29	-0.9	-0.06	0.54	0.74	0.9	0	0	0	0.12	0.19	0.45	0.04	1.06	-0.5	0.18
1	1	1	11	30	0	30	0	1	1.13	1	0	15	sunglasses	0	2	7	1	0.5	0.56	0.48	4.34	4	3	2	2	3	1.9	6	3	2.72	1.76	4,960.00	8685	0.57	0.03	0.23	-0.45	-1.26	0.07	0.17	0.17	0	-0.46	1.27	-1.39	-1.62	0.15	0.49	0.87
1	1	1	11	83	0	83	0	0	0.98	1	0	16	apple	1	2	2	0	0.24	0.31	0.34	2.65	0	3	2	2	1	1.03	6	3	1.51	0.94	0	4255	0	-1.24	-0.48	-0.69	-1.52	-0.87	0.17	0	0.17	-1.56	-0.12	-1.12	-1.29	-1.22	-0.68	-0.45
1	1	1	11	66	0	66	0	1	1.18	1	0	16	lock	0	3	5	0	0.24	0.29	0.37	3.03	0	3	2	2	1	0.77	4	7	2.15	1.16	0	4511	0	-1.41	-1.19	-0.53	-1.41	-1.06	0	0	0.17	-1.42	-0.45	-1.83	0.59	-0.16	-0.4	1.02
1	1	1	11	17	0	17	0	0	1.68	0	0	16	stack	0	1	2	0	0.31	0.15	0.28	2.81	0	1	2	0	3	1.4	3	5	1.11	1.04	0	5979	0	-0.58	-2.69	-1.26	-1.54	-1.15	-5.2	0.17	-5.83	-0.53	0.09	-1.82	-0.76	-1.22	-1.09	1.2
1	1	1	11	91	0	91	0	1	1	1	0	17	dice	1	1	3	1	0.01	0.22	0.47	3.89	0	2	0	2	5	1.2	7	0	2.01	0.13	0	5237	0	-1.84	-1.63	-0.48	-0.9	-0.82	-1.84	-1.77	0	1	0.35	-0.85	-1.75	-0.72	-1.26	-0.98
1	1	1	11	51	0	51	0	0	1.23	0	0	17	lock	0	3	5	1	0.43	0.61	0.5	4.96	0	3	2	2	4	0.83	8	7	4.66	1.51	0	6500	0	1.56	1.89	-0.13	-0.18	-0.68	0	0	0	-0.51	-0.85	-0.94	0.51	0.28	0.93	2.27
1	1	1	11	15	0	15	0	1	1.63	0	0	17	pencap	0	2	3	1	0.29	0.6	0.66	5.28	0	3	2	2	2	0.37	9	6	4.3	1.24	0	4973	0	-0.53	1.48	-0.09	-0.17	-0.87	0.17	0.17	0	-0.7	-0.92	-0.07	0.29	0.26	-0.72	0.52
1	1	1	11	5	0	5	0	0	2.05	0	0	18	remove-pencap	0	3	5	1	0.41	0.43	0.5	5.46	0	3	2	2	4	1.03	10	5	2.3	1.54	327	5750	0.06	1.34	0.51	0.31	0.33	-0.87	0.17	0	0.17	0.14	-0.12	0.45	0	-0.18	0.7	0.15
1	1	1	11	54	0	54	0	0	1.38	1	0	18	scrub	0	1	1	1	0.42	0.54	0.99	10.84	0	3	2	2	3	0.53	15	3	6.35	2	0	6491	0	0.42	0.12	1.04	0.13	-0.65	0.44	0.44	0	0.18	-0.61	0.13	-0.97	2.71	0.06	0.96
1	1	1	11	93	0	93	0	1	1.18	1	0	18	stamp	1	2	4	1	0.38	0.47	0.46	3.39	0	3	2	2	3	1.03	7	2	1.72	1.87	529	4316	0.12	0.25	-0.04	-0.28	-1.2	-1.24	0	0	0	-0.35	-0.08	-0.77	-1.34	-0.61	0.05	-1.03
1	1	1	11	115	0	115	0	0	0.75	1	0	19	bread	0	3	1	0	0.42	0.56	0.49	4.2	0	3	2	2	1	0.63	5	6	2.21	0.82	715	5276	0.14	0.53	1.25	0.2	-0.99	-0.46	0	0	0	-1.1	-0.66	-1.55	-0.15	-0.4	-0.92	-0.55
1	1	1	11	59	0	59	0	1	1.4	1	0	19	pour	1	1	3	0	0.41	0.54	0.46	4.04	2	3	2	2	3	1.2	4	6	1.88	2.31	1,017.00	5000	0.2	0.26	0.42	0.1	-1.05	-0.24	0.17	0.17	0	-0.7	-0.5	-1.66	-0.03	-0.51	-0.03	0.11
1	1	1	11	1	0	1	0	1	1.12	1	0	19	stir	0	2	3	0	0.53	0.59	0.77	6.69	0	3	2	2	1	0.2	7	8	1.77	2.02	668	5000	0.13	1.84	1.09	2.4	0.55	-1.2	0.3	0.3	0	-1.68	-1.55	-0.87	1.03	-0.53	1.22	-0.96
1	1	1	11	63	0	63	0	0	0.97	1	0	20	dice	0	2	2	0	0.17	0.5	0.5	4.57	0	3	2	2	0	0	10	4	1.53	0.86	0	4745	0	-0.78	0.79	-0.28	-0.62	-0.82	0.53	0.59	0	-1.73	-1.56	0.33	-0.18	-1.18	-0.66	-0.89
1	1	1	11	16	0	16	0	0	1.13	1	0	20	pour	0	1	5	0	0.26	0.54	0.48	4.81	2	3	2	2	2	0.3	11	5	1.72	1.42	0	6054	0	-1.04	0.47	0.19	-0.68	-0.24	0.17	0.17	0	-1.16	-1.26	0.53	-0.44	-0.69	-1	-0.86
1	1	1	11	105	0	105	0	1	0.9	1	0	20	staple	1	3	5	0	0.39	0.56	0.57	5.92	0	3	2	2	0	0	11	5	1.75	1.12	0	6054	0	0.46	1.11	0.66	-0.28	-1.09	0.17	0.17	0	-1.68	-0.87	-0.2	-0.52	-0.79	-0.48	-2
1	1	1	11	10	0	10	0	0	1.05	1	0	21	bottle	1	2	8	1	0.63	0.43	0.44	6.07	4	3	2	2	3	0.77	10	7	1.56	2.78	2,589.00	8037	0.32	2.48	-0.46	0.11	0.55	1.29	0	0	0	-0.42	-0.59	0.66	1.28	-1.05	1.72	-0.34
1	1	1	11	44	0	44	0	0	0.9	1	0	21	hammer	1	3	3	1	0.16	0.35	0.43	6.2	2	3	2	2	2	0.47	10	6	2.1	1.43	737	7710	0.1	-1.21	-1.27	-0.6	-0.31	-0.47	0.35	0.35	0	-0.64	-0.95	-0.42	0.39	-0.55	-0.54	-0.22
1	1	1	11	84	0	84	0	0	1.63	1	0	21	pour	0	1	4	1	0.44	0.46	0.45	8.48	4	3	2	2	7	2.43	11	9	3.07	2.92	1,127.00	10447	0.11	0.45	-0.5	0.01	1.04	1.52	0.17	0.17	0	1.16	0.54	0.53	1.17	0.82	0.62	1.3
1	1	1	11	96	0	96	0	1	0.6	1	0	22	apple	0	3	1	0	0.36	0.47	0.46	3.24	2	3	2	2	2	1.07	4	3	1.12	1.69	0	4520	0	0.66	-0.17	-0.09	-1.06	0.63	0.3	0.34	0	-0.66	0.26	-1.69	-0.25	-1.28	-0.01	-1.29
1	1	1	11	76	0	76	0	0	1.97	1	0	22	brushoff	1	1	4	0	0.31	0.51	0.6	6.4	0	3	2	2	0	0	9	8	1.65	1.47	0	6687	0	-0.19	0.81	0	-0.15	-0.56	0	0	0	-1.7	-1.26	-0.4	0.86	-1.32	-0.14	-1.53
1	1	1	11	21	0	21	0	1	1.1	1	0	22	tear	1	2	6	0	0.39	0.38	0.49	5.04	2	3	2	2	4	0.83	6	8	1.14	1.31	0	6208	0	-0.16	-0.76	-0.16	-0.45	0.3	0	0	0	0.3	-0.31	-1.04	1	-1.62	-0.51	-1.39
1	1	1	11	18	0	18	0	0	0.88	1	0	23	cut	0	3	3	0	0.33	0.38	0.4	4.45	2	3	2	2	3	0.8	5	8	1.59	2.06	0	6324	0	-0.14	-0.87	-0.15	-0.69	0.46	0.17	0.17	0	-0.75	-0.88	-1.56	0.88	-0.88	0.68	0.74
1	1	1	11	79	0	79	0	0	0.83	1	0	23	remove-pencap	1	1	5	0	0.3	0.22	0.44	3.97	4	3	2	2	5	1.57	6	4	3.58	1.14	565	5068	0.11	-0.27	-1.34	-0.04	-0.65	2.25	0.17	0	0.17	0.71	0.72	-1.12	-0.65	1.52	-0.22	1.57
1	1	1	11	116	0	116	0	1	0.77	1	0	23	steep	1	2	1	0	0.38	0.43	0.49	5.9	4	3	2	2	2	1.3	9	6	1.14	1.9	838	7244	0.12	0.76	-1	0.29	-0.17	1.58	0.4	0.4	0	-0.84	-0.22	-0.57	0.13	-1.01	0.84	-0.4
1	1	1	11	4	0	4	0	1	1.65	1	0	24	jar	1	1	4	0	0.42	0.49	0.44	4.76	0	3	2	2	5	1.17	9	5	2.86	0.9	0	6000	0	0.64	0.61	-0.07	-0.47	-1.06	0	0	0.17	0.66	0.23	-0.3	-0.32	0.19	-0.88	0.46
1	1	1	11	102	0	102	0	0	0.77	1	0	24	lock	0	2	6	0	0.36	0.42	0.44	5.34	2	3	2	2	4	1.3	10	5	2.08	1.12	0	6000	0	0.53	0.24	-0.16	-0.17	0.85	0	0	0	-0.51	-0.27	-0.38	-0.31	-0.27	-0.19	-0.15
1	1	1	11	56	0	56	0	1	0.87	1	0	24	stir	1	3	2	0	0.45	0.52	0.46	5.55	2	3	2	2	10	1.87	10	3	2.3	2.35	0	6787	0	1.23	0.31	0.28	-0.03	0.32	0.3	0.3	0	2.21	0.52	0.08	-0.61	-0.14	1.99	-0.53
1	1	1	11	38	0	38	0	0	2.32	0	0	25	brush	1	1	5	1	0.17	0.61	0.45	6.39	5	3	2	2	5	1	12	2	1.49	1.18	6,044.00	8532	0.71	-0.85	-0.3	-0.76	-0.54	0.65	0.65	0.65	0	1.23	0.49	-0.32	-0.63	-1.1	-0.52	-0.76
1	1	1	11	72	0	72	0	0	0.63	1	0	25	hat	1	2	7	1	0.13	0.61	0.48	5.5	5	2	0	2	3	1.27	10	7	1.81	0.71	4,814.00	6541	0.74	-1.33	-0.42	-0.51	-0.22	0.34	-2.01	-2.01	0	-0.07	0.32	1.03	1.2	-0.58	-1.3	-0.39
1	1	1	11	92	0	92	0	0	0.78	1	0	25	jar	0	3	2	1	0.26	0.37	0.31	4.12	2	3	2	2	8	1.83	8	4	1.45	0.95	4,468.00	8407	0.53	-1.18	-0.43	-0.92	-0.82	0.64	0	0	0.17	2.23	1.36	-0.61	-0.77	-0.5	-0.78	0.03
1	1	1	11	25	0	25	0	0	1.43	1	0	26	dice	0	1	7	1	0.4	0.42	0.53	6.39	2	3	2	2	4	1.43	8	5	2.56	2.08	1,262.00	6570	0.19	0.68	0.1	-0.11	0.13	0.82	0.53	0.59	0	0.46	0.73	-0.46	0.22	-0.19	0.35	0.66
1	1	1	11	70	0	70	0	0	0.75	1	0	26	jar	1	3	6	1	0.31	0.5	0.38	5.27	2	3	2	2	3	0.67	13	3	1.99	0.7	2,986.00	7064	0.42	-0.55	0.71	-0.45	-0.19	0.64	0	0	0.17	-0.38	-0.62	0.91	-1.22	-0.24	-1.25	-0.2
1	1	1	11	97	0	97	0	0	0.77	1	0	26	peel	1	2	6	1	0.49	0.44	0.58	8.64	2	3	2	2	2	2.1	9	10	1.54	2.55	3,040.00	7978	0.38	1.1	-0.44	0.34	0.13	-0.11	0	0	0	-1.01	1.18	-1.06	0.51	-1.07	1.02	0.26
1	1	1	11	7	0	7	0	1	1.52	1	0	27	measure	0	3	2	0	0.42	0.35	0.44	4.6	0	3	2	2	2	0.8	10	6	2.4	1.05	0	6200	0	0.2	-0.71	-0.26	-1.04	-0.76	0	0	0	-1.47	-0.96	-1.08	-0.46	-0.45	-1.15	0.55
1	1	1	11	101	0	101	0	1	1.25	1	0	27	scrub	0	1	4	0	0.12	0.31	0.5	5.09	0	2	0	2	4	0.4	11	4	1.89	0.86	0	6300	0	-1.62	-1.5	-0.91	-1.18	-0.65	-2.2	-2.2	0	0.81	-0.86	-0.76	-0.72	-1.05	-1.46	-0.11
1	1	1	11	74	0	74	0	0	1.52	1	0	27	squeeze	1	2	2	0	0.36	0.49	0.51	5.27	0	3	2	2	4	1.2	9	5	1.51	1.73	0	6501	0	-0.04	0.32	0.23	-0.62	-1.19	0.24	0.24	0	-0.16	-0.12	-0.86	-0.5	-1.03	-0.09	-1.27
1	1	1	11	33	0	33	0	0	1.18	1	0	28	apple	0	2	6	1	0.3	0.53	0.73	6.14	2	3	2	2	1	0.27	10	1	4.29	1.81	834	4830	0.17	0	0.41	1.56	1.15	0.63	0.3	0.34	0	-1.22	-1.13	0.92	-1.19	2.47	0.16	0.15
1	1	1	11	41	0	41	0	1	1.67	1	0	28	bottle	0	3	2	1	0.27	0.42	0.87	8.78	2	3	2	2	1	0.23	13	4	4.73	0.91	1,025.00	6042	0.17	-0.96	-0.59	2.74	1.84	-0.69	0	0	0	-1.34	-1.15	1.65	-0.26	3.11	-0.56	-0.75
1	1	1	11	110	0	110	0	1	1.82	0	0	28	tear	1	1	3	1	0.43	0.53	0.81	9.01	2	3	2	2	0	0	11	10	2.44	1.78	1,611.00	5830	0.28	0.15	0.68	1.88	1.99	0.3	0	0	0	-1.88	-1.69	0.83	1.92	0.07	0.35	-0.77
1	1	1	11	8	0	8	0	0	0.97	1	0	29	fold	0	3	3	0	0.41	0.42	0.5	3.05	0	3	2	2	3	0.37	5	3	1.8	1.21	0	3603	0	0.88	0.19	0.02	-1.28	-0.54	0.17	0	0.17	-0.28	-0.97	-1.67	-0.95	-0.95	-0.26	-0.31
1	1	1	11	78	0	78	0	1	0.68	1	0	29	shuffle	0	2	1	0	0.34	0.38	0.51	3.5	0	3	2	2	3	0.33	6	4	1.53	1.16	0	4035	0	-0.08	0.01	-0.25	-1.28	-1.12	0.17	0.17	0	-0.18	-0.75	-1.21	-1.1	-1.69	-0.61	-0.29
1	1	1	11	114	0	114	0	0	1.7	1	0	29	stack	1	1	2	0	0.32	0.58	0.64	4.74	0	3	2	2	2	0.43	7	5	1.81	1.14	0	4327	0	-0.45	1.1	0.69	-0.93	-1.15	0.23	0.17	0.17	-0.87	-0.91	-1.04	-0.76	-0.58	-0.92	-1.29
1	1	1	11	28	0	28	0	1	2.07	1	0	30	lock	1	1	5	0	0.36	0.44	0.54	4.83	0	3	2	2	2	0.37	9	5	1.68	1.13	0	5660	0	0.47	0.38	-0.11	-0.19	-0.68	0	0	0	-1.34	-1.42	-0.66	-0.31	-0.35	-0.15	-1.73
1	1	1	11	71	0	71	0	1	1.17	1	0	30	measure	1	3	2	0	0.44	0.52	0.75	6.76	0	3	2	2	1	0.17	12	3	2.3	2.4	0	5553	0	0.39	0.65	1.79	-0.34	-0.76	0	0	0	-1.87	-1.53	-0.47	-1.22	-0.56	1.7	-1.44
1	1	1	11	82	0	82	0	1	0.75	1	0	30	pencap	0	2	2	0	0.41	0.44	0.62	5.03	0	3	2	2	0	0	8	5	2.21	2.25	0	4890	0	0.61	0.06	-0.1	-0.18	-0.87	0.17	0.17	0	-1.64	-1.45	-0.45	-0.26	-0.29	0.74	-1.06
1	1	1	11	90	0	90	0	0	1.4	0	0	31	erase	1	1	4	0	0.38	0.5	0.46	4.76	0	3	2	2	2	0.53	9	3	1.86	1.6	0	6146	0	0.48	0.95	-0.36	-0.88	-0.5	0	0	0	-0.93	-0.73	-0.68	-1.53	-0.86	0.28	-0.59
1	1	1	11	48	0	48	0	1	0.83	1	0	31	fold	1	2	7	0	0.15	0.37	0.43	4.36	0	3	2	2	6	1.8	9	4	2.29	0.66	0	6020	0	-1.75	-0.24	-0.39	-0.82	-0.54	0.17	0	0.17	0.69	0.61	-0.64	-0.65	-0.43	-1.27	-1.07
1	1	1	11	11	0	11	0	1	2.18	1	0	31	squeeze	0	3	7	0	0.35	0.55	0.44	4.87	0	3	2	2	4	1.37	10	6	2.02	1.33	0	6687	0	-0.15	0.9	-0.21	-0.77	-1.19	0.24	0.24	0	-0.16	0.01	-0.64	-0.17	-0.56	-0.73	-0.8
1	1	1	11	61	0	61	0	1	0.72	1	0	32	bread	0	3	7	1	0.26	0.21	0.46	5.53	0	3	2	2	3	0.6	14	2	4.77	1.24	2,457.00	7723	0.32	-0.84	-2.09	0.01	-0.48	-0.46	0	0	0	-0.44	-0.7	0.16	-1.92	2.37	-0.35	2.1
1	1	1	11	37	0	37	0	1	1.02	1	0	32	remove-pencap	1	2	3	1	0.28	0.33	0.38	3.58	2	3	2	2	4	1.57	8	3	1.59	1.68	2,278.00	5595	0.41	-0.59	-0.35	-0.45	-0.91	0.69	0.17	0	0.17	0.14	0.72	-0.34	-1.29	-1.13	1.01	-0.67
1	1	1	11	95	0	95	0	1	0.97	1	0	32	ring	0	1	2	1	0.3	0.29	0.42	4.4	2	3	2	2	4	1.47	10	4	4.07	0.85	1,736.00	5171	0.34	-0.14	-0.73	-0.17	-0.18	0.65	0.28	0.24	0.17	-0.1	0.19	0.14	-0.32	0.11	-0.84	0.91
1	1	1	11	117	0	117	0	1	1.3	1	0	33	brushoff	0	1	2	1	0.3	0.47	0.42	4.92	2	3	2	2	2	0.27	8	5	2.06	0.98	194	6400	0.03	-0.32	0.4	-0.83	-0.72	0.98	0	0	0	-0.49	-0.82	-0.73	-0.47	-0.79	-0.72	0.42
1	1	1	11	73	0	73	0	1	0.63	1	0	33	pour	1	2	3	1	0.54	0.56	0.71	7.66	2	3	2	2	2	0.33	11	7	3.99	1.99	0	6234	0	1.29	0.71	1.76	0.65	-0.24	0.17	0.17	0	-1.16	-1.23	0.53	0.37	1.85	-0.38	-0.04
1	1	1	11	24	0	24	0	0	1.6	1	0	33	steep	1	3	7	1	0.55	0.54	0.38	5.43	2	3	2	2	3	1.63	8	8	2.01	1.81	596	7830	0.08	1.94	0.18	-0.39	-0.37	-0.2	0.4	0.4	0	-0.54	0.06	-0.84	0.78	-0.37	0.69	0.61
1	1	1	11	118	0	118	0	0	0.68	1	0	34	hat	0	2	3	1	0.06	0.75	0.94	7.16	5	2	0	2	1	0.23	10	0	4.84	2.49	2,102.00	4277	0.49	-1.63	0.92	1.84	0.84	0.34	-2.01	-2.01	0	-1.38	-1.21	1.03	-1.79	2.46	1.02	-0.38
1	1	1	11	58	0	58	0	0	1.35	1	0	34	sunglasses	1	1	2	1	0.5	0.47	0.67	5.59	4	3	2	2	4	0.83	7	4	3.37	1.64	3,060.00	5531	0.55	0.05	-0.71	0.59	-0.55	0.07	0.17	0.17	0	0.03	-0.31	-1.02	-1.03	0.85	0.17	0.56
1	1	1	11	27	0	27	0	0	0.85	1	0	34	write	0	3	6	1	0.31	0.48	0.51	5.74	2	3	2	2	4	1.37	12	4	2.2	2.11	2,021.00	5830	0.35	0.08	0.76	0.18	-0.62	1.32	0.3	0.3	0	-0.38	-0.16	-0.27	-0.8	-0.57	0.65	-0.03
1	1	1	11	12	0	12	0	1	1.77	1	0	35	erase	1	1	2	0	0.28	0.33	0.36	4.02	0	3	2	2	7	1.53	8	8	2.4	0.62	0	6660	0	-0.52	-0.81	-0.91	-1.14	-0.5	0	0	0	1.5	0.58	-0.91	0.47	-0.4	-1.33	0.39
1	1	1	11	47	0	47	0	1	0.75	1	0	35	hammer	0	2	4	0	0.36	0.47	0.73	7.12	2	3	2	2	1	0.2	9	5	2.97	2.09	0	6298	0	0.22	-0.14	0.83	0.03	-0.47	0.35	0.35	0	-1.17	-1.41	-0.71	0.02	0.39	0.06	0.09
1	1	1	11	119	0	119	0	0	1.52	1	0	35	squeeze	0	3	8	0	0.44	0.47	0.61	8.8	0	3	2	2	0	0	15	9	2.43	1.32	0	8766	0	0.58	0.08	0.88	0.74	-1.19	0.24	0.24	0	-1.62	-1.09	0.5	0.83	-0.18	-0.73	-0.65
1	1	1	11	111	0	111	0	1	0.72	1	0	36	brush	1	2	6	0	0.36	0.63	0.59	8.33	5	3	2	2	2	0.93	13	6	2.43	2.06	450	8200	0.05	-0.05	-0.04	-0.13	-0.25	0.65	0.65	0.65	0	-0.33	0.37	-0.19	-0.09	-0.39	0.09	0.06
1	1	1	11	69	0	69	0	0	1.38	1	0	36	sunglasses	0	1	5	0	0.3	0.53	0.53	6.93	4	3	2	2	4	0.83	10	7	3.53	1.71	0	9021	0	-1.7	-0.1	-0.18	0.2	0.07	0.17	0.17	0	0.03	-0.31	0.1	0.74	1.02	0.37	1.48
1	1	1	11	19	0	19	0	1	0.95	1	0	36	write	1	3	8	0	0.44	0.48	0.53	7.63	2	3	2	2	6	0.9	15	7	3.01	1.91	0	8121	0	1.04	0.79	0.3	0.03	1.32	0.3	0.3	0	0.43	-0.65	0.47	0.04	0.33	0.41	0.7
1	1	1	11	3	0	3	0	1	0.95	1	0	37	hammer	0	2	5	1	0.41	0.52	0.65	9.48	2	3	2	2	3	0.63	13	7	2.17	2.91	239	7744	0.03	0.58	0.36	0.46	0.89	-0.47	0.35	0.35	0	-0.12	-0.67	0.44	0.76	-0.47	0.8	-0.59
1	1	1	11	106	0	106	0	1	1.38	1	0	37	shuffle	1	1	3	1	0.43	0.52	0.55	10.47	2	3	2	2	7	2.3	17	9	3.56	1.11	0	9210	0	0.96	1.57	-0.02	0.36	0.76	0.17	0.17	0	1.24	1.68	0.31	-0.07	1.51	-0.68	1.23
1	1	1	11	75	0	75	0	1	0.63	1	0	37	tear	0	3	7	1	0.46	0.64	0.5	6.88	2	3	2	2	4	2.3	9	7	3.39	1.21	465	8277	0.06	0.52	1.85	-0.14	0.69	0.3	0	0	0	0.3	2.13	0.08	0.55	1.29	-0.7	0.85
1	1	1	11	22	0	22	0	0	0.73	1	0	38	fold	0	1	8	1	0.25	0.43	0.41	6.33	0	3	2	2	7	2.43	13	6	3.37	1.29	830	7830	0.11	-0.73	0.28	-0.47	-0.13	-0.54	0.17	0	0.17	1.01	1.31	0.4	-0.03	0.7	-0.11	1.2
1	1	1	11	108	0	108	0	0	0.87	1	0	38	measure	1	2	10	1	0.39	0.32	0.4	9.42	0	3	2	2	7	4.53	14	9	4.08	2.38	559	13319	0.04	-0.16	-0.9	-0.53	0.53	-0.76	0	0	0	0.52	2.44	0.14	0.3	1.36	1.66	2.1
1	1	1	11	68	0	68	0	1	0.52	1	0	38	peel	1	3	10	1	0.44	0.6	0.63	12.26	2	3	2	2	6	0.93	18	8	4	2.37	1,439.00	10468	0.14	0.45	1.14	0.71	1.91	-0.11	0	0	0	1.09	-0.3	1.33	-0.24	1.62	0.73	0.04
1	1	1	11	52	0	52	0	1	1.02	1	0	39	brushoff	0	3	7	0	0.27	0.44	0.32	3.75	0	3	2	2	4	0.9	9	4	1.92	0.5	0	6313	0	-0.68	0.06	-1.28	-1.17	-0.56	0	0	0	0.72	0.23	-0.4	-0.91	-0.97	-1.31	1.2
1	1	1	11	0	0	0	0	0	1.9	1	0	39	peel	1	2	7	0	0.42	0.32	0.49	7.2	0	3	2	2	7	1.87	14	9	2.17	1.47	0	8319	0	0.23	-1.51	-0.22	-0.58	-2.04	0	0	0	1.62	0.88	0.27	0.14	-0.38	-0.62	0.46
1	1	1	11	86	0	86	0	1	1.05	1	0	39	staple	1	1	3	0	0.39	0.37	0.31	3.5	0	3	2	2	6	2.4	10	4	1.6	0.75	0	6187	0	0.41	-0.64	-0.85	-1.11	-1.09	0.17	0.17	0	0.57	0.36	-0.42	-0.82	-0.91	-1.05	-0.03
1	1	1	11	39	0	39	0	1	1.2	1	0	40	erase	1	2	4	1	0.33	0.45	0.55	6.28	0	3	2	2	4	1.03	13	7	2.65	1.18	184	6830	0.03	-0.01	0.42	0.11	-0.36	-0.5	0	0	0	0.04	-0.08	0.23	0.07	-0.19	-0.41	-1
1	1	1	11	64	0	64	0	0	1.53	1	0	40	peel	0	1	3	1	0.64	0.63	0.59	8.71	2	3	2	2	3	1.23	13	8	2.06	3.39	252	7724	0.03	2.81	1.39	0.45	0.17	-0.11	0	0	0	-0.48	0.08	0	-0.24	-0.5	2.29	-0.81
1	1	1	11	104	0	104	0	0	0.65	1	0	40	stir	1	3	8	1	0.52	0.59	0.55	7.15	0	3	2	2	4	0.87	13	9	3.57	1.43	958	7468	0.13	1.77	1.11	0.89	0.78	-1.2	0.3	0.3	0	-0.38	-0.72	1.03	1.36	0.8	-0.17	0.56
1	1	1	11	36	0	36	0	1	2.85	1	0	41	crumple	0	3	10	1	0.45	0.42	0.72	13.15	4	3	2	2	5	0.9	17	16	2.54	2.02	4,300.00	9638	0.45	1.11	0.07	1.12	3.06	2.39	0	0	0	0.56	-0.07	1.98	3.74	-0.19	0.66	-0.11
1	1	1	11	85	0	85	0	1	2.13	1	0	41	fold	1	1	3	1	0.45	0.48	0.49	7.2	2	3	2	2	2	0.9	11	9	1.82	1.64	3,870.00	7234	0.53	1.31	0.7	-0.01	0.17	1.41	0.17	0	0.17	-0.6	-0.38	-0.12	0.88	-0.92	0.51	-0.99
1	1	1	11	67	0	67	0	0	1.13	1	0	41	steep	0	2	3	1	0.23	0.55	0.53	5.16	2	3	2	2	4	0.83	9	4	1.58	1.04	2,362.00	5426	0.44	-0.38	0.28	0.49	-0.48	-0.2	0.4	0.4	0	-0.24	-0.6	-0.57	-0.51	-0.69	-0.74	-1.14
1	Na	Na	12	5	0	5	0	0	3.15	0	0	2	brushoff	0	1	2	0	0.33	0.27	0.33	5.43	1	3	2	2	1	0.33	10	6	1.32	1.24	0	6990	0	-0.01	-1.52	-1.2	-0.51	-0.65	0	0	0	-0.24	-0.27	-0.79	1.23	-1.65	-0.41	Na
1	1	1	12	44	0	44	0	0	1.23	1	0	2	pencap	1	3	7	0	0.36	0.3	0.39	5.05	0	3	2	2	1	0.33	7	7	1.64	1.93	0	5710	0	0.17	-1.1	-0.22	-0.18	0.87	0.16	0.16	0	0	-2.83	-0.52	0.18	-0.43	0.28	Na
1	1	1	12	84	0	84	0	1	0.85	1	0	2	remove-pencap	0	2	4	0	0.34	0.29	0.41	4.84	1	3	2	2	1	0.33	6	4	1.54	0.98	0	5070	0	0.3	-0.67	-0.23	-0.07	-0.91	0.16	0	0.16	0	-2.83	-0.46	-0.16	-1.15	-0.59	Na
1	1	1	12	25	0	25	0	0	1.38	1	0	3	ring	1	1	3	1	0.29	0.28	0.35	4.99	2	3	2	2	1	0.33	6	3	1.88	1.1	2,388.00	8403	0.28	-0.23	-0.79	-0.19	-0.17	-0.08	0.28	0.24	0.17	2.57	0.83	0.73	0.06	-0.31	-0.45	Na
1	1	1	12	53	0	53	0	0	0.87	1	0	3	staple	1	3	10	1	0.14	0.28	0.14	3.93	0	2	0	2	1	1	13	6	0.86	0.65	3,305.00	8455	0.39	-1.83	-1.42	-1.8	-0.96	-1.09	-5.83	-5.83	0	2.45	5.29	0.46	-0.82	-1.56	-1.2	Na
1	1	1	12	92	0	92	0	1	0.48	1	0	3	sunglasses	0	2	5	1	0.51	0.53	0.48	5.84	4	3	2	2	1	0.33	6	6	2.8	1.16	2,957.00	5865	0.5	0.1	-0.11	-0.43	-0.41	-2.46	0.17	0.17	0	0.03	1.37	-0.27	-1.03	0.23	-1.18	Na
1	1	1	12	19	0	19	0	1	1.9	1	0	4	crumple	0	1	2	0	0.23	0.47	0.04	4.67	0	3	2	2	1	0.33	9	8	2.17	1.66	0	5363	0	-1.79	0.56	-2.73	-0.79	-0.68	0	0	0	-0.45	-0.82	-0.22	-0.64	-0.61	0.12	Na
1	1	1	12	59	0	59	0	1	0.87	1	0	4	erase	0	2	4	0	0.36	0.41	0.05	5.22	0	3	2	2	1	0.33	13	5	1.53	3.01	0	5466	0	0.26	0.01	-2.63	-0.72	-0.5	0	0	0	1.5	0.92	-1.14	-1.13	-1.14	2.6	Na
1	1	1	12	89	0	89	0	1	0.52	1	0	4	write	1	3	7	0	0.35	0.53	0.05	6.86	0	3	2	2	1	0.33	13	12	2.14	3.95	0	5977	0	0.37	1.32	-2.36	-0.23	-0.58	0.3	0.3	0	-1.2	0.09	-0.76	0.32	-0.64	2.86	Na
1	1	1	12	56	0	56	0	1	1.23	1	0	5	apple	1	2	3	0	0.37	0.25	0.03	2.95	2	3	2	2	1	0.33	6	1	0.76	3.31	0	4174	0	0.73	-2.3	-2.74	-1.28	-0.15	0.3	0.34	0	-0.09	0.14	-0.82	-1.19	-1.7	2.48	Na
1	1	1	12	87	0	87	0	1	0.38	1	0	5	brush	0	1	2	0	0.55	0.49	0.06	9.92	5	3	2	2	1	0.33	12	7	1.3	8.52	0	7276	0	0.75	-1.71	-2.43	-0.01	-1.94	0.65	0.65	0	-0.86	-1.16	-0.32	0.04	-1.25	4.52	Na
1	1	1	12	4	0	4	0	1	1.23	1	0	5	stamp	0	3	6	0	0.25	0.43	0.03	4.31	2	3	2	2	1	0.33	6	3	1.03	3.23	0	5812	0	-1.05	-0.4	-2.88	-0.81	-0.44	0	0	0	0.55	1.15	-1.03	-0.98	-1.35	1.62	Na
1	1	1	12	117	0	117	0	0	2.43	0	0	6	bottle	1	1	2	1	Na	Na	Na	Na	Na	Na	Na	Na	Na	Na	Na	Na	Na	Na	599	2632	0.23	Na	Na	Na	Na	Na	Na	Na	Na	Na	Na	Na	Na	Na	Na	Na
1	1	1	12	40	0	40	0	0	0.6	1	0	6	brush	0	2	4	1	Na	Na	Na	Na	Na	Na	Na	Na	Na	Na	Na	Na	Na	Na	2,635.00	4880	0.54	Na	Na	Na	Na	Na	Na	Na	Na	Na	Na	Na	Na	Na	Na	Na
1	1	1	12	24	0	24	0	1	0.4	0	0	6	hat	0	3	2	1	Na	Na	Na	Na	Na	Na	Na	Na	Na	Na	Na	Na	Na	Na	1,564.00	3062	0.51	Na	Na	Na	Na	Na	Na	Na	Na	Na	Na	Na	Na	Na	Na	Na
1	1	1	12	0	0	0	0	1	1.57	1	0	7	scrub	1	3	5	1	Na	Na	Na	Na	Na	Na	Na	Na	Na	Na	Na	Na	Na	Na	2,361.00	5537	0.43	Na	Na	Na	Na	Na	Na	Na	Na	Na	Na	Na	Na	Na	Na	Na
1	1	1	12	46	0	46	0	0	1.08	1	0	7	shuffle	0	2	4	1	Na	Na	Na	Na	Na	Na	Na	Na	Na	Na	Na	Na	Na	Na	2,786.00	5756	0.48	Na	Na	Na	Na	Na	Na	Na	Na	Na	Na	Na	Na	Na	Na	Na
1	1	1	12	81	0	81	0	0	2.08	1	0	7	stamp	0	1	2	1	Na	Na	Na	Na	Na	Na	Na	Na	Na	Na	Na	Na	Na	Na	1,489.00	5617	0.27	Na	Na	Na	Na	Na	Na	Na	Na	Na	Na	Na	Na	Na	Na	Na
1	1	1	12	76	0	76	0	0	1.75	1	0	8	stamp	1	1	2	0	Na	Na	Na	Na	Na	Na	Na	Na	Na	Na	Na	Na	Na	Na	0	7021	0	Na	Na	Na	Na	Na	Na	Na	Na	Na	Na	Na	Na	Na	Na	Na
1	1	1	12	15	0	15	0	1	1.2	1	0	8	staple	1	2	5	0	Na	Na	Na	Na	Na	Na	Na	Na	Na	Na	Na	Na	Na	Na	0	6354	0	Na	Na	Na	Na	Na	Na	Na	Na	Na	Na	Na	Na	Na	Na	Na
1	1	1	12	105	0	105	0	0	1.52	0	0	8	tear	0	3	7	0	Na	Na	Na	Na	Na	Na	Na	Na	Na	Na	Na	Na	Na	Na	0	7273	0	Na	Na	Na	Na	Na	Na	Na	Na	Na	Na	Na	Na	Na	Na	Na
1	1	1	12	17	0	17	0	0	0.8	1	0	9	cut	0	3	8	1	0.51	0.5	0.47	6.49	4	3	2	2	4	1	12	4	2.51	1.02	941	8000	0.12	1.65	0.41	0.36	0.26	1.86	0.17	0.17	0	-0.36	-0.65	0.2	-0.83	0.39	-0.55	-0.53
1	1	1	12	60	0	60	0	0	0.48	1	0	9	hat	0	2	9	1	0.66	0.75	0.5	9.39	5	3	2	2	5	1.77	14	10	2.59	1.78	3,028.00	10256	0.3	0.96	0.95	-0.41	2.24	0.34	0.48	0.48	0	1.24	1.06	2.81	2.48	0.2	0.1	1.4
1	1	1	12	104	0	104	0	1	2.53	1	0	9	jar	1	1	3	1	0.47	0.49	0.53	8.21	4	3	2	2	5	0.83	11	9	1.87	2.54	6,227.00	9000	0.69	1.19	0.65	0.5	1.4	2.33	0	0	0.17	0.66	-0.34	0.3	1.5	-0.3	2.13	-0.18
1	1	1	12	103	0	103	0	0	0.63	1	0	10	cut	1	1	2	0	0.38	0.25	0.25	3.3	0	3	2	2	3	2.37	9	5	0.9	1.23	0	6708	0	0.36	-2.16	-1.22	-1.22	-0.93	0.17	0.17	0	-0.75	0.95	-0.56	-0.41	-1.84	-0.31	-0.5
1	1	1	12	6	0	6	0	0	1.97	1	0	10	shuffle	1	3	7	0	0.18	0.25	0.47	6.23	0	3	2	2	4	0.43	10	8	2.68	1.27	0	7896	0	-2.04	-1.53	-0.51	-0.64	-1.12	0.17	0.17	0	0.18	-0.63	-0.66	-0.28	0.11	-0.46	1.85
1	1	1	12	63	0	63	0	1	1	1	0	10	write	0	2	7	0	0.29	0.29	0.34	5.19	0	3	2	2	6	2.4	11	8	2.31	1.27	0	8520	0	-0.06	-1.18	-0.77	-0.81	-0.58	0.3	0.3	0	0.43	0.93	-0.51	0.32	-0.45	-0.35	1.31
1	1	1	12	23	0	23	0	0	1.12	1	0	11	bottle	0	1	3	0	0.28	0.42	0.27	2.78	2	3	2	2	7	2.4	5	3	1.98	0.82	0	5500	0	-0.91	-0.61	-0.97	-1.01	-0.69	0	0	0	1.41	1.14	-0.99	-0.77	-0.5	-0.66	0.89
1	1	1	12	66	0	66	0	1	0.97	1	0	11	cut	1	2	4	0	0.23	0.31	0.41	4.74	0	3	2	2	2	0.53	7	4	1.88	0.91	0	5658	0	-1.18	-1.62	-0.12	-0.55	-0.93	0.17	0.17	0	-1.14	-1.2	-1.06	-0.83	-0.48	-0.68	0.01
1	1	1	12	80	0	80	0	1	0.65	1	0	11	hammer	1	3	7	0	0.24	0.36	0.38	5.35	2	3	2	2	3	0.73	12	4	2.27	0.84	0	8000	0	-0.66	-1.18	-0.83	-0.62	-0.47	0.35	0.35	0	-0.12	-0.49	0.15	-0.35	-0.36	-1.08	0.06
1	1	1	12	27	0	27	0	0	1.45	1	0	12	bread	1	2	5	1	0.23	0.47	0.42	5.08	0	3	2	2	4	1.03	14	6	2.12	1.33	0	7250	0	-1.1	0.41	-0.29	-0.65	-0.46	0	0	0	-0.11	-0.18	0.16	-0.15	-0.5	-0.23	-0.06
1	1	1	12	67	0	67	0	0	0.35	1	0	12	ring	1	3	5	1	0.34	0.32	0.46	4.35	0	3	2	2	2	0.83	10	4	2.56	0.9	744	5500	0.14	0.37	-0.41	-0.16	-0.18	-0.81	0.28	0.24	0.17	-0.99	-0.63	0.14	-0.32	-0.18	-0.77	-0.14
1	1	1	12	83	0	83	0	0	1.45	1	0	12	stir	0	1	2	1	0.16	0.51	0.42	4.65	0	3	2	2	2	1.57	9	3	2.09	1.56	0	6078	0	-1.07	0.26	0.01	-0.49	-1.2	0.3	0.3	0	-1.25	0.14	-0.24	-0.61	-0.3	0.15	-0.95
1	1	1	12	35	0	35	0	0	1.93	1	0	13	pencap	1	1	3	1	0.32	0.3	0.38	4.37	2	3	2	2	6	1.87	9	6	1.4	1.5	0	6417	0	-0.22	-1.14	-0.23	-0.2	0.78	0.17	0.17	0	1.19	1.24	-0.07	0.29	-0.5	-0.33	-1.08
1	1	1	12	110	0	110	0	1	0.55	1	0	13	ring	0	2	4	1	0.29	0.33	0.43	4.75	2	3	2	2	6	1.23	10	5	2.2	1.02	0	6812	0	-0.28	-0.36	-0.17	-0.17	0.65	0.28	0.24	0.17	0.79	-0.11	0.14	0.06	-0.25	-0.57	-0.41
1	1	1	12	43	0	43	0	1	0.82	1	0	13	stack	1	3	6	1	0.38	0.36	0.52	5.36	2	3	2	2	4	0.53	9	4	1.81	2.33	0	6000	0	0.22	-0.77	0.04	-0.74	0.87	0.23	0.17	0.17	-0.18	-0.81	-0.65	-1.04	-0.58	1.02	-1.31
1	1	1	12	39	0	39	0	1	0.72	1	0	14	bread	1	2	5	0	0.38	0.56	0.41	5.08	0	3	2	2	4	1	13	5	1.31	1.24	0	7216	0	0.22	1.26	-0.35	-0.65	-0.46	0	0	0	-0.11	-0.22	-0.03	-0.59	-1.38	-0.36	-1.59
1	1	1	12	57	0	57	0	1	0.47	1	0	14	crumple	1	3	5	0	0.43	0.42	0.54	6.13	2	3	2	2	3	0.4	10	5	1.2	1.55	0	6568	0	0.81	0.07	0.11	-0.13	0.85	0	0	0	-0.45	-1.01	-0.22	-0.27	-1.69	-0.05	-1.6
1	1	1	12	88	0	88	0	1	1.78	1	0	14	steep	0	1	1	0	0.16	0.51	0.48	5.09	2	3	2	2	1	0.1	7	5	1.69	0.76	0	6108	0	-0.9	-0.16	0.23	-0.51	-0.2	0.4	0.4	0	-1.14	-1.2	-1.1	-0.19	-0.61	-1.26	-0.54
1	1	1	12	85	0	85	0	0	0.62	1	0	15	crumple	1	3	7	1	0.34	0.53	0.62	8.63	4	3	2	2	3	0.67	12	7	2.86	1.77	4,217.00	7510	0.56	-0.38	1.17	0.52	1	2.39	0	0	0	-0.45	-0.5	0.41	0.46	0.17	0.28	-0.15
1	1	1	12	79	0	79	0	0	1.23	1	0	15	measure	0	1	4	1	0.32	0.43	0.56	10.07	2	3	2	2	6	2.07	15	8	3.79	1.36	2,791.00	9533	0.29	-0.9	-0.06	0.54	0.74	0.9	0	0	0	0.12	0.19	0.45	0.04	1.06	-0.5	0.18
1	1	1	12	14	0	14	0	0	0.92	1	0	15	sunglasses	0	2	7	1	0.5	0.56	0.48	4.34	4	3	2	2	3	1.9	6	3	2.72	1.76	4,960.00	8685	0.57	0.03	0.23	-0.45	-1.26	0.07	0.17	0.17	0	-0.46	1.27	-1.39	-1.62	0.15	0.49	0.87
1	1	1	12	109	0	109	0	1	1.2	0	0	16	apple	1	2	2	0	0.24	0.31	0.34	2.65	0	3	2	2	1	1.03	6	3	1.51	0.94	0	4255	0	-1.24	-0.48	-0.69	-1.52	-0.87	0.17	0	0.17	-1.56	-0.12	-1.12	-1.29	-1.22	-0.68	-0.45
1	1	1	12	50	0	50	0	0	2.85	1	0	16	lock	0	3	5	0	0.24	0.29	0.37	3.03	0	3	2	2	1	0.77	4	7	2.15	1.16	0	4511	0	-1.41	-1.19	-0.53	-1.41	-1.06	0	0	0.17	-1.42	-0.45	-1.83	0.59	-0.16	-0.4	1.02
1	1	1	12	26	0	26	0	0	2.4	1	0	16	stack	0	1	2	0	0.31	0.15	0.28	2.81	0	1	2	0	3	1.4	3	5	1.11	1.04	0	5979	0	-0.58	-2.69	-1.26	-1.54	-1.15	-5.2	0.17	-5.83	-0.53	0.09	-1.82	-0.76	-1.22	-1.09	1.2
1	1	1	12	91	0	91	0	0	0.58	1	0	17	dice	1	1	3	1	0.01	0.22	0.47	3.89	0	2	0	2	5	1.2	7	0	2.01	0.13	0	5237	0	-1.84	-1.63	-0.48	-0.9	-0.82	-1.84	-1.77	0	1	0.35	-0.85	-1.75	-0.72	-1.26	-0.98
1	1	1	12	52	0	52	0	1	1.23	1	0	17	lock	0	3	5	1	0.43	0.61	0.5	4.96	0	3	2	2	4	0.83	8	7	4.66	1.51	0	6500	0	1.56	1.89	-0.13	-0.18	-0.68	0	0	0	-0.51	-0.85	-0.94	0.51	0.28	0.93	2.27
1	1	1	12	29	0	29	0	0	0.88	1	0	17	pencap	0	2	3	1	0.29	0.6	0.66	5.28	0	3	2	2	2	0.37	9	6	4.3	1.24	0	4973	0	-0.53	1.48	-0.09	-0.17	-0.87	0.17	0.17	0	-0.7	-0.92	-0.07	0.29	0.26	-0.72	0.52
1	1	1	12	9	0	9	0	1	1.7	1	0	18	remove-pencap	0	3	5	1	0.41	0.43	0.5	5.46	0	3	2	2	4	1.03	10	5	2.3	1.54	327	5750	0.06	1.34	0.51	0.31	0.33	-0.87	0.17	0	0.17	0.14	-0.12	0.45	0	-0.18	0.7	0.15
1	1	1	12	72	0	72	0	1	1.37	1	0	18	scrub	0	1	1	1	0.42	0.54	0.99	10.84	0	3	2	2	3	0.53	15	3	6.35	2	0	6491	0	0.42	0.12	1.04	0.13	-0.65	0.44	0.44	0	0.18	-0.61	0.13	-0.97	2.71	0.06	0.96
1	1	1	12	101	0	101	0	1	1.27	1	0	18	stamp	1	2	4	1	0.38	0.47	0.46	3.39	0	3	2	2	3	1.03	7	2	1.72	1.87	529	4316	0.12	0.25	-0.04	-0.28	-1.2	-1.24	0	0	0	-0.35	-0.08	-0.77	-1.34	-0.61	0.05	-1.03
1	1	1	12	98	0	98	0	1	1.08	1	0	19	bread	0	3	1	0	0.42	0.56	0.49	4.2	0	3	2	2	1	0.63	5	6	2.21	0.82	715	5276	0.14	0.53	1.25	0.2	-0.99	-0.46	0	0	0	-1.1	-0.66	-1.55	-0.15	-0.4	-0.92	-0.55
1	1	1	12	49	0	49	0	1	1.08	1	0	19	pour	1	1	3	0	0.41	0.54	0.46	4.04	2	3	2	2	3	1.2	4	6	1.88	2.31	1,017.00	5000	0.2	0.26	0.42	0.1	-1.05	-0.24	0.17	0.17	0	-0.7	-0.5	-1.66	-0.03	-0.51	-0.03	0.11
1	1	1	12	12	0	12	0	0	1.1	1	0	19	stir	0	2	3	0	0.53	0.59	0.77	6.69	0	3	2	2	1	0.2	7	8	1.77	2.02	668	5000	0.13	1.84	1.09	2.4	0.55	-1.2	0.3	0.3	0	-1.68	-1.55	-0.87	1.03	-0.53	1.22	-0.96
1	1	1	12	78	0	78	0	1	0.52	1	0	20	dice	0	2	2	0	0.17	0.5	0.5	4.57	0	3	2	2	0	0	10	4	1.53	0.86	0	4745	0	-0.78	0.79	-0.28	-0.62	-0.82	0.53	0.59	0	-1.73	-1.56	0.33	-0.18	-1.18	-0.66	-0.89
1	1	1	12	16	0	16	0	1	1.03	1	0	20	pour	0	1	5	0	0.26	0.54	0.48	4.81	2	3	2	2	2	0.3	11	5	1.72	1.42	0	6054	0	-1.04	0.47	0.19	-0.68	-0.24	0.17	0.17	0	-1.16	-1.26	0.53	-0.44	-0.69	-1	-0.86
1	1	1	12	90	0	90	0	1	0.42	1	0	20	staple	1	3	5	0	0.39	0.56	0.57	5.92	0	3	2	2	0	0	11	5	1.75	1.12	0	6054	0	0.46	1.11	0.66	-0.28	-1.09	0.17	0.17	0	-1.68	-0.87	-0.2	-0.52	-0.79	-0.48	-2
1	1	1	12	37	0	37	0	1	1	1	0	21	bottle	1	2	8	1	0.63	0.43	0.44	6.07	4	3	2	2	3	0.77	10	7	1.56	2.78	2,589.00	8037	0.32	2.48	-0.46	0.11	0.55	1.29	0	0	0	-0.42	-0.59	0.66	1.28	-1.05	1.72	-0.34
1	1	1	12	51	0	51	0	0	0.4	1	0	21	hammer	1	3	3	1	0.16	0.35	0.43	6.2	2	3	2	2	2	0.47	10	6	2.1	1.43	737	7710	0.1	-1.21	-1.27	-0.6	-0.31	-0.47	0.35	0.35	0	-0.64	-0.95	-0.42	0.39	-0.55	-0.54	-0.22
1	1	1	12	96	0	96	0	1	1.33	0	0	21	pour	0	1	4	1	0.44	0.46	0.45	8.48	4	3	2	2	7	2.43	11	9	3.07	2.92	1,127.00	10447	0.11	0.45	-0.5	0.01	1.04	1.52	0.17	0.17	0	1.16	0.54	0.53	1.17	0.82	0.62	1.3
1	1	1	12	97	0	97	0	1	0.4	1	0	22	apple	0	3	1	0	0.36	0.47	0.46	3.24	2	3	2	2	2	1.07	4	3	1.12	1.69	0	4520	0	0.66	-0.17	-0.09	-1.06	0.63	0.3	0.34	0	-0.66	0.26	-1.69	-0.25	-1.28	-0.01	-1.29
1	1	1	12	55	0	55	0	1	1.83	1	0	22	brushoff	1	1	4	0	0.31	0.51	0.6	6.4	0	3	2	2	0	0	9	8	1.65	1.47	0	6687	0	-0.19	0.81	0	-0.15	-0.56	0	0	0	-1.7	-1.26	-0.4	0.86	-1.32	-0.14	-1.53
1	1	1	12	21	0	21	0	1	0.73	1	0	22	tear	1	2	6	0	0.39	0.38	0.49	5.04	2	3	2	2	4	0.83	6	8	1.14	1.31	0	6208	0	-0.16	-0.76	-0.16	-0.45	0.3	0	0	0	0.3	-0.31	-1.04	1	-1.62	-0.51	-1.39
1	1	1	12	38	0	38	0	1	0.63	1	0	23	cut	0	3	3	0	0.33	0.38	0.4	4.45	2	3	2	2	3	0.8	5	8	1.59	2.06	0	6324	0	-0.14	-0.87	-0.15	-0.69	0.46	0.17	0.17	0	-0.75	-0.88	-1.56	0.88	-0.88	0.68	0.74
1	1	1	12	65	0	65	0	0	1.37	1	0	23	remove-pencap	1	1	5	0	0.3	0.22	0.44	3.97	4	3	2	2	5	1.57	6	4	3.58	1.14	565	5068	0.11	-0.27	-1.34	-0.04	-0.65	2.25	0.17	0	0.17	0.71	0.72	-1.12	-0.65	1.52	-0.22	1.57
1	1	1	12	82	0	82	0	1	0.5	1	0	23	steep	1	2	1	0	0.38	0.43	0.49	5.9	4	3	2	2	2	1.3	9	6	1.14	1.9	838	7244	0.12	0.76	-1	0.29	-0.17	1.58	0.4	0.4	0	-0.84	-0.22	-0.57	0.13	-1.01	0.84	-0.4
1	1	1	12	31	0	31	0	1	1.43	1	0	24	jar	1	1	4	0	0.42	0.49	0.44	4.76	0	3	2	2	5	1.17	9	5	2.86	0.9	0	6000	0	0.64	0.61	-0.07	-0.47	-1.06	0	0	0.17	0.66	0.23	-0.3	-0.32	0.19	-0.88	0.46
1	1	1	12	94	0	94	0	0	0.58	1	0	24	lock	0	2	6	0	0.36	0.42	0.44	5.34	2	3	2	2	4	1.3	10	5	2.08	1.12	0	6000	0	0.53	0.24	-0.16	-0.17	0.85	0	0	0	-0.51	-0.27	-0.38	-0.31	-0.27	-0.19	-0.15
1	1	1	12	58	0	58	0	1	0.4	1	0	24	stir	1	3	2	0	0.45	0.52	0.46	5.55	2	3	2	2	10	1.87	10	3	2.3	2.35	0	6787	0	1.23	0.31	0.28	-0.03	0.32	0.3	0.3	0	2.21	0.52	0.08	-0.61	-0.14	1.99	-0.53
1	1	1	12	36	0	36	0	0	1.7	1	0	25	brush	1	1	5	1	0.17	0.61	0.45	6.39	5	3	2	2	5	1	12	2	1.49	1.18	6,044.00	8532	0.71	-0.85	-0.3	-0.76	-0.54	0.65	0.65	0.65	0	1.23	0.49	-0.32	-0.63	-1.1	-0.52	-0.76
1	1	1	12	54	0	54	0	0	0.47	1	0	25	hat	1	2	7	1	0.13	0.61	0.48	5.5	5	2	0	2	3	1.27	10	7	1.81	0.71	4,814.00	6541	0.74	-1.33	-0.42	-0.51	-0.22	0.34	-2.01	-2.01	0	-0.07	0.32	1.03	1.2	-0.58	-1.3	-0.39
1	1	1	12	113	0	113	0	1	0.68	1	0	25	jar	0	3	2	1	0.26	0.37	0.31	4.12	2	3	2	2	8	1.83	8	4	1.45	0.95	4,468.00	8407	0.53	-1.18	-0.43	-0.92	-0.82	0.64	0	0	0.17	2.23	1.36	-0.61	-0.77	-0.5	-0.78	0.03
1	1	1	12	22	0	22	0	0	1.23	1	0	26	dice	0	1	7	1	0.4	0.42	0.53	6.39	2	3	2	2	4	1.43	8	5	2.56	2.08	1,262.00	6570	0.19	0.68	0.1	-0.11	0.13	0.82	0.53	0.59	0	0.46	0.73	-0.46	0.22	-0.19	0.35	0.66
1	1	1	12	70	0	70	0	1	0.9	1	0	26	jar	1	3	6	1	0.31	0.5	0.38	5.27	2	3	2	2	3	0.67	13	3	1.99	0.7	2,986.00	7064	0.42	-0.55	0.71	-0.45	-0.19	0.64	0	0	0.17	-0.38	-0.62	0.91	-1.22	-0.24	-1.25	-0.2
1	1	1	12	102	0	102	0	0	0.5	1	0	26	peel	1	2	6	1	0.49	0.44	0.58	8.64	2	3	2	2	2	2.1	9	10	1.54	2.55	3,040.00	7978	0.38	1.1	-0.44	0.34	0.13	-0.11	0	0	0	-1.01	1.18	-1.06	0.51	-1.07	1.02	0.26
1	1	1	12	8	0	8	0	0	0.92	1	0	27	measure	0	3	2	0	0.42	0.35	0.44	4.6	0	3	2	2	2	0.8	10	6	2.4	1.05	0	6200	0	0.2	-0.71	-0.26	-1.04	-0.76	0	0	0	-1.47	-0.96	-1.08	-0.46	-0.45	-1.15	0.55
1	1	1	12	116	0	116	0	1	1.03	1	0	27	scrub	0	1	4	0	0.12	0.31	0.5	5.09	0	2	0	2	4	0.4	11	4	1.89	0.86	0	6300	0	-1.62	-1.5	-0.91	-1.18	-0.65	-2.2	-2.2	0	0.81	-0.86	-0.76	-0.72	-1.05	-1.46	-0.11
1	1	1	12	62	0	62	0	1	0.75	1	0	27	squeeze	1	2	2	0	0.36	0.49	0.51	5.27	0	3	2	2	4	1.2	9	5	1.51	1.73	0	6501	0	-0.04	0.32	0.23	-0.62	-1.19	0.24	0.24	0	-0.16	-0.12	-0.86	-0.5	-1.03	-0.09	-1.27
1	1	1	12	11	0	11	0	0	1.45	1	0	28	apple	0	2	6	1	0.3	0.53	0.73	6.14	2	3	2	2	1	0.27	10	1	4.29	1.81	834	4830	0.17	0	0.41	1.56	1.15	0.63	0.3	0.34	0	-1.22	-1.13	0.92	-1.19	2.47	0.16	0.15
1	1	1	12	68	0	68	0	1	1.43	1	0	28	bottle	0	3	2	1	0.27	0.42	0.87	8.78	2	3	2	2	1	0.23	13	4	4.73	0.91	1,025.00	6042	0.17	-0.96	-0.59	2.74	1.84	-0.69	0	0	0	-1.34	-1.15	1.65	-0.26	3.11	-0.56	-0.75
1	1	1	12	100	0	100	0	1	2.97	1	0	28	tear	1	1	3	1	0.43	0.53	0.81	9.01	2	3	2	2	0	0	11	10	2.44	1.78	1,611.00	5830	0.28	0.15	0.68	1.88	1.99	0.3	0	0	0	-1.88	-1.69	0.83	1.92	0.07	0.35	-0.77
1	1	1	12	20	0	20	0	1	1.62	1	0	29	fold	0	3	3	0	0.41	0.42	0.5	3.05	0	3	2	2	3	0.37	5	3	1.8	1.21	0	3603	0	0.88	0.19	0.02	-1.28	-0.54	0.17	0	0.17	-0.28	-0.97	-1.67	-0.95	-0.95	-0.26	-0.31
1	1	1	12	48	0	48	0	0	0.4	1	0	29	shuffle	0	2	1	0	0.34	0.38	0.51	3.5	0	3	2	2	3	0.33	6	4	1.53	1.16	0	4035	0	-0.08	0.01	-0.25	-1.28	-1.12	0.17	0.17	0	-0.18	-0.75	-1.21	-1.1	-1.69	-0.61	-0.29
1	1	1	12	108	0	108	0	1	2.43	0	0	29	stack	1	1	2	0	0.32	0.58	0.64	4.74	0	3	2	2	2	0.43	7	5	1.81	1.14	0	4327	0	-0.45	1.1	0.69	-0.93	-1.15	0.23	0.17	0.17	-0.87	-0.91	-1.04	-0.76	-0.58	-0.92	-1.29
1	1	1	12	32	0	32	0	1	1.4	1	0	30	lock	1	1	5	0	0.36	0.44	0.54	4.83	0	3	2	2	2	0.37	9	5	1.68	1.13	0	5660	0	0.47	0.38	-0.11	-0.19	-0.68	0	0	0	-1.34	-1.42	-0.66	-0.31	-0.35	-0.15	-1.73
1	1	1	12	42	0	42	0	0	0.42	1	0	30	measure	1	3	2	0	0.44	0.52	0.75	6.76	0	3	2	2	1	0.17	12	3	2.3	2.4	0	5553	0	0.39	0.65	1.79	-0.34	-0.76	0	0	0	-1.87	-1.53	-0.47	-1.22	-0.56	1.7	-1.44
1	1	1	12	95	0	95	0	0	1.53	1	0	30	pencap	0	2	2	0	0.41	0.44	0.62	5.03	0	3	2	2	0	0	8	5	2.21	2.25	0	4890	0	0.61	0.06	-0.1	-0.18	-0.87	0.17	0.17	0	-1.64	-1.45	-0.45	-0.26	-0.29	0.74	-1.06
1	1	1	12	93	0	93	0	1	2.03	1	0	31	erase	1	1	4	0	0.38	0.5	0.46	4.76	0	3	2	2	2	0.53	9	3	1.86	1.6	0	6146	0	0.48	0.95	-0.36	-0.88	-0.5	0	0	0	-0.93	-0.73	-0.68	-1.53	-0.86	0.28	-0.59
1	1	1	12	77	0	77	0	0	1.82	1	0	31	fold	1	2	7	0	0.15	0.37	0.43	4.36	0	3	2	2	6	1.8	9	4	2.29	0.66	0	6020	0	-1.75	-0.24	-0.39	-0.82	-0.54	0.17	0	0.17	0.69	0.61	-0.64	-0.65	-0.43	-1.27	-1.07
1	1	1	12	30	0	30	0	0	1.47	1	0	31	squeeze	0	3	7	0	0.35	0.55	0.44	4.87	0	3	2	2	4	1.37	10	6	2.02	1.33	0	6687	0	-0.15	0.9	-0.21	-0.77	-1.19	0.24	0.24	0	-0.16	0.01	-0.64	-0.17	-0.56	-0.73	-0.8
1	1	1	12	41	0	41	0	0	1.22	1	0	32	bread	0	3	7	1	0.26	0.21	0.46	5.53	0	3	2	2	3	0.6	14	2	4.77	1.24	2,457.00	7723	0.32	-0.84	-2.09	0.01	-0.48	-0.46	0	0	0	-0.44	-0.7	0.16	-1.92	2.37	-0.35	2.1
1	1	1	12	34	0	34	0	1	0.55	1	0	32	remove-pencap	1	2	3	1	0.28	0.33	0.38	3.58	2	3	2	2	4	1.57	8	3	1.59	1.68	2,278.00	5595	0.41	-0.59	-0.35	-0.45	-0.91	0.69	0.17	0	0.17	0.14	0.72	-0.34	-1.29	-1.13	1.01	-0.67
1	1	1	12	112	0	112	0	0	0.57	1	0	32	ring	0	1	2	1	0.3	0.29	0.42	4.4	2	3	2	2	4	1.47	10	4	4.07	0.85	1,736.00	5171	0.34	-0.14	-0.73	-0.17	-0.18	0.65	0.28	0.24	0.17	-0.1	0.19	0.14	-0.32	0.11	-0.84	0.91
1	1	1	12	118	0	118	0	1	1.68	1	0	33	brushoff	0	1	2	1	0.3	0.47	0.42	4.92	2	3	2	2	2	0.27	8	5	2.06	0.98	194	6400	0.03	-0.32	0.4	-0.83	-0.72	0.98	0	0	0	-0.49	-0.82	-0.73	-0.47	-0.79	-0.72	0.42
1	1	1	12	73	0	73	0	1	0.63	1	0	33	pour	1	2	3	1	0.54	0.56	0.71	7.66	2	3	2	2	2	0.33	11	7	3.99	1.99	0	6234	0	1.29	0.71	1.76	0.65	-0.24	0.17	0.17	0	-1.16	-1.23	0.53	0.37	1.85	-0.38	-0.04
1	1	1	12	1	0	1	0	0	1.15	1	0	33	steep	1	3	7	1	0.55	0.54	0.38	5.43	2	3	2	2	3	1.63	8	8	2.01	1.81	596	7830	0.08	1.94	0.18	-0.39	-0.37	-0.2	0.4	0.4	0	-0.54	0.06	-0.84	0.78	-0.37	0.69	0.61
1	1	1	12	111	0	111	0	0	0.55	1	0	34	hat	0	2	3	1	0.06	0.75	0.94	7.16	5	2	0	2	1	0.23	10	0	4.84	2.49	2,102.00	4277	0.49	-1.63	0.92	1.84	0.84	0.34	-2.01	-2.01	0	-1.38	-1.21	1.03	-1.79	2.46	1.02	-0.38
1	1	1	12	64	0	64	0	1	1.57	1	0	34	sunglasses	1	1	2	1	0.5	0.47	0.67	5.59	4	3	2	2	4	0.83	7	4	3.37	1.64	3,060.00	5531	0.55	0.05	-0.71	0.59	-0.55	0.07	0.17	0.17	0	0.03	-0.31	-1.02	-1.03	0.85	0.17	0.56
1	1	1	12	33	0	33	0	0	0.35	1	0	34	write	0	3	6	1	0.31	0.48	0.51	5.74	2	3	2	2	4	1.37	12	4	2.2	2.11	2,021.00	5830	0.35	0.08	0.76	0.18	-0.62	1.32	0.3	0.3	0	-0.38	-0.16	-0.27	-0.8	-0.57	0.65	-0.03
1	1	1	12	18	0	18	0	0	1.12	1	0	35	erase	1	1	2	0	0.28	0.33	0.36	4.02	0	3	2	2	7	1.53	8	8	2.4	0.62	0	6660	0	-0.52	-0.81	-0.91	-1.14	-0.5	0	0	0	1.5	0.58	-0.91	0.47	-0.4	-1.33	0.39
1	1	1	12	69	0	69	0	1	0.65	1	0	35	hammer	0	2	4	0	0.36	0.47	0.73	7.12	2	3	2	2	1	0.2	9	5	2.97	2.09	0	6298	0	0.22	-0.14	0.83	0.03	-0.47	0.35	0.35	0	-1.17	-1.41	-0.71	0.02	0.39	0.06	0.09
1	1	1	12	107	0	107	0	0	0.95	1	0	35	squeeze	0	3	8	0	0.44	0.47	0.61	8.8	0	3	2	2	0	0	15	9	2.43	1.32	0	8766	0	0.58	0.08	0.88	0.74	-1.19	0.24	0.24	0	-1.62	-1.09	0.5	0.83	-0.18	-0.73	-0.65
1	1	1	12	114	0	114	0	0	0.48	1	0	36	brush	1	2	6	0	0.36	0.63	0.59	8.33	5	3	2	2	2	0.93	13	6	2.43	2.06	450	8200	0.05	-0.05	-0.04	-0.13	-0.25	0.65	0.65	0.65	0	-0.33	0.37	-0.19	-0.09	-0.39	0.09	0.06
1	1	1	12	47	0	47	0	0	2.2	0	0	36	sunglasses	0	1	5	0	0.3	0.53	0.53	6.93	4	3	2	2	4	0.83	10	7	3.53	1.71	0	9021	0	-1.7	-0.1	-0.18	0.2	0.07	0.17	0.17	0	0.03	-0.31	0.1	0.74	1.02	0.37	1.48
1	1	1	12	3	0	3	0	0	1.27	1	0	36	write	1	3	8	0	0.44	0.48	0.53	7.63	2	3	2	2	6	0.9	15	7	3.01	1.91	0	8121	0	1.04	0.79	0.3	0.03	1.32	0.3	0.3	0	0.43	-0.65	0.47	0.04	0.33	0.41	0.7
1	1	1	12	10	0	10	0	1	1.17	1	0	37	hammer	0	2	5	1	0.41	0.52	0.65	9.48	2	3	2	2	3	0.63	13	7	2.17	2.91	239	7744	0.03	0.58	0.36	0.46	0.89	-0.47	0.35	0.35	0	-0.12	-0.67	0.44	0.76	-0.47	0.8	-0.59
1	1	1	12	99	0	99	0	1	0.98	1	0	37	shuffle	1	1	3	1	0.43	0.52	0.55	10.47	2	3	2	2	7	2.3	17	9	3.56	1.11	0	9210	0	0.96	1.57	-0.02	0.36	0.76	0.17	0.17	0	1.24	1.68	0.31	-0.07	1.51	-0.68	1.23
1	1	1	12	75	0	75	0	1	0.55	1	0	37	tear	0	3	7	1	0.46	0.64	0.5	6.88	2	3	2	2	4	2.3	9	7	3.39	1.21	465	8277	0.06	0.52	1.85	-0.14	0.69	0.3	0	0	0	0.3	2.13	0.08	0.55	1.29	-0.7	0.85
1	1	1	12	7	0	7	0	0	1.78	1	0	38	fold	0	1	8	1	0.25	0.43	0.41	6.33	0	3	2	2	7	2.43	13	6	3.37	1.29	830	7830	0.11	-0.73	0.28	-0.47	-0.13	-0.54	0.17	0	0.17	1.01	1.31	0.4	-0.03	0.7	-0.11	1.2
1	1	1	12	115	0	115	0	0	0.5	1	0	38	measure	1	2	10	1	0.39	0.32	0.4	9.42	0	3	2	2	7	4.53	14	9	4.08	2.38	559	13319	0.04	-0.16	-0.9	-0.53	0.53	-0.76	0	0	0	0.52	2.44	0.14	0.3	1.36	1.66	2.1
1	1	1	12	45	0	45	0	1	0.42	1	0	38	peel	1	3	10	1	0.44	0.6	0.63	12.26	2	3	2	2	6	0.93	18	8	4	2.37	1,439.00	10468	0.14	0.45	1.14	0.71	1.91	-0.11	0	0	0	1.09	-0.3	1.33	-0.24	1.62	0.73	0.04
1	1	1	12	71	0	71	0	1	0.53	1	0	39	brushoff	0	3	7	0	0.27	0.44	0.32	3.75	0	3	2	2	4	0.9	9	4	1.92	0.5	0	6313	0	-0.68	0.06	-1.28	-1.17	-0.56	0	0	0	0.72	0.23	-0.4	-0.91	-0.97	-1.31	1.2
1	1	1	12	28	0	28	0	0	0.35	1	0	39	peel	1	2	7	0	0.42	0.32	0.49	7.2	0	3	2	2	7	1.87	14	9	2.17	1.47	0	8319	0	0.23	-1.51	-0.22	-0.58	-2.04	0	0	0	1.62	0.88	0.27	0.14	-0.38	-0.62	0.46
1	1	1	12	119	0	119	0	0	0.67	1	0	39	staple	1	1	3	0	0.39	0.37	0.31	3.5	0	3	2	2	6	2.4	10	4	1.6	0.75	0	6187	0	0.41	-0.64	-0.85	-1.11	-1.09	0.17	0.17	0	0.57	0.36	-0.42	-0.82	-0.91	-1.05	-0.03
1	1	1	12	13	0	13	0	0	1.12	1	0	40	erase	1	2	4	1	0.33	0.45	0.55	6.28	0	3	2	2	4	1.03	13	7	2.65	1.18	184	6830	0.03	-0.01	0.42	0.11	-0.36	-0.5	0	0	0	0.04	-0.08	0.23	0.07	-0.19	-0.41	-1
1	1	1	12	61	0	61	0	1	1.43	1	0	40	peel	0	1	3	1	0.64	0.63	0.59	8.71	2	3	2	2	3	1.23	13	8	2.06	3.39	252	7724	0.03	2.81	1.39	0.45	0.17	-0.11	0	0	0	-0.48	0.08	0	-0.24	-0.5	2.29	-0.81
1	1	1	12	86	0	86	0	1	0.42	1	0	40	stir	1	3	8	1	0.52	0.59	0.55	7.15	0	3	2	2	4	0.87	13	9	3.57	1.43	958	7468	0.13	1.77	1.11	0.89	0.78	-1.2	0.3	0.3	0	-0.38	-0.72	1.03	1.36	0.8	-0.17	0.56
1	1	1	12	2	0	2	0	1	1.03	1	0	41	crumple	0	3	10	1	0.45	0.42	0.72	13.15	4	3	2	2	5	0.9	17	16	2.54	2.02	4,300.00	9638	0.45	1.11	0.07	1.12	3.06	2.39	0	0	0	0.56	-0.07	1.98	3.74	-0.19	0.66	-0.11
1	1	1	12	106	0	106	0	1	2.87	1	0	41	fold	1	1	3	1	0.45	0.48	0.49	7.2	2	3	2	2	2	0.9	11	9	1.82	1.64	3,870.00	7234	0.53	1.31	0.7	-0.01	0.17	1.41	0.17	0	0.17	-0.6	-0.38	-0.12	0.88	-0.92	0.51	-0.99
1	1	1	12	74	0	74	0	0	1.28	1	0	41	steep	0	2	3	1	0.23	0.55	0.53	5.16	2	3	2	2	4	0.83	9	4	1.58	1.04	2,362.00	5426	0.44	-0.38	0.28	0.49	-0.48	-0.2	0.4	0.4	0	-0.24	-0.6	-0.57	-0.51	-0.69	-0.74	-1.14
1	Na	Na	13	34	0	34	0	0	3.93	1	0	2	brushoff	0	1	2	0	0.33	0.27	0.33	5.43	1	3	2	2	1	0.33	10	6	1.32	1.24	0	6990	0	-0.01	-1.52	-1.2	-0.51	-0.65	0	0	0	-0.24	-0.27	-0.79	1.23	-1.65	-0.41	Na
1	1	1	13	57	0	57	0	0	2.57	1	0	2	pencap	1	3	7	0	0.36	0.3	0.39	5.05	0	3	2	2	1	0.33	7	7	1.64	1.93	0	5710	0	0.17	-1.1	-0.22	-0.18	0.87	0.16	0.16	0	0	-2.83	-0.52	0.18	-0.43	0.28	Na
1	1	1	13	101	0	101	0	1	1.68	1	0	2	remove-pencap	0	2	4	0	0.34	0.29	0.41	4.84	1	3	2	2	1	0.33	6	4	1.54	0.98	0	5070	0	0.3	-0.67	-0.23	-0.07	-0.91	0.16	0	0.16	0	-2.83	-0.46	-0.16	-1.15	-0.59	Na
1	1	1	13	1	0	1	0	1	1.55	1	0	3	ring	1	1	3	1	0.29	0.28	0.35	4.99	2	3	2	2	1	0.33	6	3	1.88	1.1	2,388.00	8403	0.28	-0.23	-0.79	-0.19	-0.17	-0.08	0.28	0.24	0.17	2.57	0.83	0.73	0.06	-0.31	-0.45	Na
1	1	1	13	72	0	72	0	0	1.35	1	0	3	staple	1	3	10	1	0.14	0.28	0.14	3.93	0	2	0	2	1	1	13	6	0.86	0.65	3,305.00	8455	0.39	-1.83	-1.42	-1.8	-0.96	-1.09	-5.83	-5.83	0	2.45	5.29	0.46	-0.82	-1.56	-1.2	Na
1	1	1	13	99	0	99	0	1	0.97	1	0	3	sunglasses	0	2	5	1	0.51	0.53	0.48	5.84	4	3	2	2	1	0.33	6	6	2.8	1.16	2,957.00	5865	0.5	0.1	-0.11	-0.43	-0.41	-2.46	0.17	0.17	0	0.03	1.37	-0.27	-1.03	0.23	-1.18	Na
1	1	1	13	13	0	13	0	1	2.52	1	0	4	crumple	0	1	2	0	0.23	0.47	0.04	4.67	0	3	2	2	1	0.33	9	8	2.17	1.66	0	5363	0	-1.79	0.56	-2.73	-0.79	-0.68	0	0	0	-0.45	-0.82	-0.22	-0.64	-0.61	0.12	Na
1	1	1	13	52	0	52	0	1	1.57	1	0	4	erase	0	2	4	0	0.36	0.41	0.05	5.22	0	3	2	2	1	0.33	13	5	1.53	3.01	0	5466	0	0.26	0.01	-2.63	-0.72	-0.5	0	0	0	1.5	0.92	-1.14	-1.13	-1.14	2.6	Na
1	1	1	13	115	0	115	0	0	1.13	1	0	4	write	1	3	7	0	0.35	0.53	0.05	6.86	0	3	2	2	1	0.33	13	12	2.14	3.95	0	5977	0	0.37	1.32	-2.36	-0.23	-0.58	0.3	0.3	0	-1.2	0.09	-0.76	0.32	-0.64	2.86	Na
1	Na	Na	13	50	0	50	0	0	4.22	1	0	5	apple	1	2	3	0	0.37	0.25	0.03	2.95	2	3	2	2	1	0.33	6	1	0.76	3.31	0	4174	0	0.73	-2.3	-2.74	-1.28	-0.15	0.3	0.34	0	-0.09	0.14	-0.82	-1.19	-1.7	2.48	Na
1	1	1	13	85	0	85	0	0	1.23	1	0	5	brush	0	1	2	0	0.55	0.49	0.06	9.92	5	3	2	2	1	0.33	12	7	1.3	8.52	0	7276	0	0.75	-1.71	-2.43	-0.01	-1.94	0.65	0.65	0	-0.86	-1.16	-0.32	0.04	-1.25	4.52	Na
1	1	1	13	38	0	38	0	0	1.95	1	0	5	stamp	0	3	6	0	0.25	0.43	0.03	4.31	2	3	2	2	1	0.33	6	3	1.03	3.23	0	5812	0	-1.05	-0.4	-2.88	-0.81	-0.44	0	0	0	0.55	1.15	-1.03	-0.98	-1.35	1.62	Na
1	1	1	13	103	0	103	0	0	2.17	1	0	6	bottle	1	1	2	1	Na	Na	Na	Na	Na	Na	Na	Na	Na	Na	Na	Na	Na	Na	599	2632	0.23	Na	Na	Na	Na	Na	Na	Na	Na	Na	Na	Na	Na	Na	Na	Na
1	1	1	13	56	0	56	0	1	0.73	1	0	6	brush	0	2	4	1	Na	Na	Na	Na	Na	Na	Na	Na	Na	Na	Na	Na	Na	Na	2,635.00	4880	0.54	Na	Na	Na	Na	Na	Na	Na	Na	Na	Na	Na	Na	Na	Na	Na
1	1	1	13	11	0	11	0	1	1.17	1	0	6	hat	0	3	2	1	Na	Na	Na	Na	Na	Na	Na	Na	Na	Na	Na	Na	Na	Na	1,564.00	3062	0.51	Na	Na	Na	Na	Na	Na	Na	Na	Na	Na	Na	Na	Na	Na	Na
1	1	1	13	0	0	0	0	0	1.9	1	0	7	scrub	1	3	5	1	Na	Na	Na	Na	Na	Na	Na	Na	Na	Na	Na	Na	Na	Na	2,361.00	5537	0.43	Na	Na	Na	Na	Na	Na	Na	Na	Na	Na	Na	Na	Na	Na	Na
1	1	1	13	69	0	69	0	1	0.92	1	0	7	shuffle	0	2	4	1	Na	Na	Na	Na	Na	Na	Na	Na	Na	Na	Na	Na	Na	Na	2,786.00	5756	0.48	Na	Na	Na	Na	Na	Na	Na	Na	Na	Na	Na	Na	Na	Na	Na
1	1	1	13	83	0	83	0	0	1.78	1	0	7	stamp	0	1	2	1	Na	Na	Na	Na	Na	Na	Na	Na	Na	Na	Na	Na	Na	Na	1,489.00	5617	0.27	Na	Na	Na	Na	Na	Na	Na	Na	Na	Na	Na	Na	Na	Na	Na
1	1	1	13	70	0	70	0	0	1.85	1	0	8	stamp	1	1	2	0	Na	Na	Na	Na	Na	Na	Na	Na	Na	Na	Na	Na	Na	Na	0	7021	0	Na	Na	Na	Na	Na	Na	Na	Na	Na	Na	Na	Na	Na	Na	Na
1	1	1	13	25	0	25	0	0	1.67	1	0	8	staple	1	2	5	0	Na	Na	Na	Na	Na	Na	Na	Na	Na	Na	Na	Na	Na	Na	0	6354	0	Na	Na	Na	Na	Na	Na	Na	Na	Na	Na	Na	Na	Na	Na	Na
1	1	1	13	91	0	91	0	1	0.98	1	0	8	tear	0	3	7	0	Na	Na	Na	Na	Na	Na	Na	Na	Na	Na	Na	Na	Na	Na	0	7273	0	Na	Na	Na	Na	Na	Na	Na	Na	Na	Na	Na	Na	Na	Na	Na
1	1	1	13	2	0	2	0	0	1.25	1	0	9	cut	0	3	8	1	0.51	0.5	0.47	6.49	4	3	2	2	4	1	12	4	2.51	1.02	941	8000	0.12	1.65	0.41	0.36	0.26	1.86	0.17	0.17	0	-0.36	-0.65	0.2	-0.83	0.39	-0.55	-0.53
1	1	1	13	48	0	48	0	0	0.93	1	0	9	hat	0	2	9	1	0.66	0.75	0.5	9.39	5	3	2	2	5	1.77	14	10	2.59	1.78	3,028.00	10256	0.3	0.96	0.95	-0.41	2.24	0.34	0.48	0.48	0	1.24	1.06	2.81	2.48	0.2	0.1	1.4
1	1	1	13	113	0	113	0	0	1.35	1	0	9	jar	1	1	3	1	0.47	0.49	0.53	8.21	4	3	2	2	5	0.83	11	9	1.87	2.54	6,227.00	9000	0.69	1.19	0.65	0.5	1.4	2.33	0	0	0.17	0.66	-0.34	0.3	1.5	-0.3	2.13	-0.18
1	1	1	13	106	0	106	0	1	1.45	1	0	10	cut	1	1	2	0	0.38	0.25	0.25	3.3	0	3	2	2	3	2.37	9	5	0.9	1.23	0	6708	0	0.36	-2.16	-1.22	-1.22	-0.93	0.17	0.17	0	-0.75	0.95	-0.56	-0.41	-1.84	-0.31	-0.5
1	1	1	13	27	0	27	0	0	1.3	1	0	10	shuffle	1	3	7	0	0.18	0.25	0.47	6.23	0	3	2	2	4	0.43	10	8	2.68	1.27	0	7896	0	-2.04	-1.53	-0.51	-0.64	-1.12	0.17	0.17	0	0.18	-0.63	-0.66	-0.28	0.11	-0.46	1.85
1	1	1	13	55	0	55	0	1	1.08	1	0	10	write	0	2	7	0	0.29	0.29	0.34	5.19	0	3	2	2	6	2.4	11	8	2.31	1.27	0	8520	0	-0.06	-1.18	-0.77	-0.81	-0.58	0.3	0.3	0	0.43	0.93	-0.51	0.32	-0.45	-0.35	1.31
1	1	1	13	19	0	19	0	0	2.15	1	0	11	bottle	0	1	3	0	0.28	0.42	0.27	2.78	2	3	2	2	7	2.4	5	3	1.98	0.82	0	5500	0	-0.91	-0.61	-0.97	-1.01	-0.69	0	0	0	1.41	1.14	-0.99	-0.77	-0.5	-0.66	0.89
1	1	1	13	71	0	71	0	1	0.78	1	0	11	cut	1	2	4	0	0.23	0.31	0.41	4.74	0	3	2	2	2	0.53	7	4	1.88	0.91	0	5658	0	-1.18	-1.62	-0.12	-0.55	-0.93	0.17	0.17	0	-1.14	-1.2	-1.06	-0.83	-0.48	-0.68	0.01
1	1	1	13	100	0	100	0	0	1.3	1	0	11	hammer	1	3	7	0	0.24	0.36	0.38	5.35	2	3	2	2	3	0.73	12	4	2.27	0.84	0	8000	0	-0.66	-1.18	-0.83	-0.62	-0.47	0.35	0.35	0	-0.12	-0.49	0.15	-0.35	-0.36	-1.08	0.06
1	1	1	13	24	0	24	0	0	2.47	1	0	12	bread	1	2	5	1	0.23	0.47	0.42	5.08	0	3	2	2	4	1.03	14	6	2.12	1.33	0	7250	0	-1.1	0.41	-0.29	-0.65	-0.46	0	0	0	-0.11	-0.18	0.16	-0.15	-0.5	-0.23	-0.06
1	1	1	13	51	0	51	0	0	0.83	1	0	12	ring	1	3	5	1	0.34	0.32	0.46	4.35	0	3	2	2	2	0.83	10	4	2.56	0.9	744	5500	0.14	0.37	-0.41	-0.16	-0.18	-0.81	0.28	0.24	0.17	-0.99	-0.63	0.14	-0.32	-0.18	-0.77	-0.14
1	1	1	13	104	0	104	0	0	1.2	1	0	12	stir	0	1	2	1	0.16	0.51	0.42	4.65	0	3	2	2	2	1.57	9	3	2.09	1.56	0	6078	0	-1.07	0.26	0.01	-0.49	-1.2	0.3	0.3	0	-1.25	0.14	-0.24	-0.61	-0.3	0.15	-0.95
1	1	1	13	31	0	31	0	0	1.53	1	0	13	pencap	1	1	3	1	0.32	0.3	0.38	4.37	2	3	2	2	6	1.87	9	6	1.4	1.5	0	6417	0	-0.22	-1.14	-0.23	-0.2	0.78	0.17	0.17	0	1.19	1.24	-0.07	0.29	-0.5	-0.33	-1.08
1	1	1	13	96	0	96	0	1	0.78	1	0	13	ring	0	2	4	1	0.29	0.33	0.43	4.75	2	3	2	2	6	1.23	10	5	2.2	1.02	0	6812	0	-0.28	-0.36	-0.17	-0.17	0.65	0.28	0.24	0.17	0.79	-0.11	0.14	0.06	-0.25	-0.57	-0.41
1	1	1	13	68	0	68	0	0	1.47	1	0	13	stack	1	3	6	1	0.38	0.36	0.52	5.36	2	3	2	2	4	0.53	9	4	1.81	2.33	0	6000	0	0.22	-0.77	0.04	-0.74	0.87	0.23	0.17	0.17	-0.18	-0.81	-0.65	-1.04	-0.58	1.02	-1.31
1	1	1	13	12	0	12	0	0	1.33	1	0	14	bread	1	2	5	0	0.38	0.56	0.41	5.08	0	3	2	2	4	1	13	5	1.31	1.24	0	7216	0	0.22	1.26	-0.35	-0.65	-0.46	0	0	0	-0.11	-0.22	-0.03	-0.59	-1.38	-0.36	-1.59
1	1	1	13	47	0	47	0	1	0.95	1	0	14	crumple	1	3	5	0	0.43	0.42	0.54	6.13	2	3	2	2	3	0.4	10	5	1.2	1.55	0	6568	0	0.81	0.07	0.11	-0.13	0.85	0	0	0	-0.45	-1.01	-0.22	-0.27	-1.69	-0.05	-1.6
1	1	1	13	88	0	88	0	1	1.9	1	0	14	steep	0	1	1	0	0.16	0.51	0.48	5.09	2	3	2	2	1	0.1	7	5	1.69	0.76	0	6108	0	-0.9	-0.16	0.23	-0.51	-0.2	0.4	0.4	0	-1.14	-1.2	-1.1	-0.19	-0.61	-1.26	-0.54
1	1	1	13	97	0	97	0	0	1.38	1	0	15	crumple	1	3	7	1	0.34	0.53	0.62	8.63	4	3	2	2	3	0.67	12	7	2.86	1.77	4,217.00	7510	0.56	-0.38	1.17	0.52	1	2.39	0	0	0	-0.45	-0.5	0.41	0.46	0.17	0.28	-0.15
1	1	1	13	75	0	75	0	0	1.4	1	0	15	measure	0	1	4	1	0.32	0.43	0.56	10.07	2	3	2	2	6	2.07	15	8	3.79	1.36	2,791.00	9533	0.29	-0.9	-0.06	0.54	0.74	0.9	0	0	0	0.12	0.19	0.45	0.04	1.06	-0.5	0.18
1	1	1	13	7	0	7	0	1	1.17	1	0	15	sunglasses	0	2	7	1	0.5	0.56	0.48	4.34	4	3	2	2	3	1.9	6	3	2.72	1.76	4,960.00	8685	0.57	0.03	0.23	-0.45	-1.26	0.07	0.17	0.17	0	-0.46	1.27	-1.39	-1.62	0.15	0.49	0.87
1	1	1	13	110	0	110	0	1	1.82	0	0	16	apple	1	2	2	0	0.24	0.31	0.34	2.65	0	3	2	2	1	1.03	6	3	1.51	0.94	0	4255	0	-1.24	-0.48	-0.69	-1.52	-0.87	0.17	0	0.17	-1.56	-0.12	-1.12	-1.29	-1.22	-0.68	-0.45
1	1	1	13	65	0	65	0	0	1.47	1	0	16	lock	0	3	5	0	0.24	0.29	0.37	3.03	0	3	2	2	1	0.77	4	7	2.15	1.16	0	4511	0	-1.41	-1.19	-0.53	-1.41	-1.06	0	0	0.17	-1.42	-0.45	-1.83	0.59	-0.16	-0.4	1.02
1	Na	Na	13	8	0	8	0	0	3.08	1	0	16	stack	0	1	2	0	0.31	0.15	0.28	2.81	0	1	2	0	3	1.4	3	5	1.11	1.04	0	5979	0	-0.58	-2.69	-1.26	-1.54	-1.15	-5.2	0.17	-5.83	-0.53	0.09	-1.82	-0.76	-1.22	-1.09	1.2
1	Na	Na	13	82	0	82	0	1	6.83	1	0	17	dice	1	1	3	1	0.01	0.22	0.47	3.89	0	2	0	2	5	1.2	7	0	2.01	0.13	0	5237	0	-1.84	-1.63	-0.48	-0.9	-0.82	-1.84	-1.77	0	1	0.35	-0.85	-1.75	-0.72	-1.26	-0.98
1	1	1	13	74	0	74	0	1	1.73	1	0	17	lock	0	3	5	1	0.43	0.61	0.5	4.96	0	3	2	2	4	0.83	8	7	4.66	1.51	0	6500	0	1.56	1.89	-0.13	-0.18	-0.68	0	0	0	-0.51	-0.85	-0.94	0.51	0.28	0.93	2.27
1	1	1	13	37	0	37	0	0	1.48	1	0	17	pencap	0	2	3	1	0.29	0.6	0.66	5.28	0	3	2	2	2	0.37	9	6	4.3	1.24	0	4973	0	-0.53	1.48	-0.09	-0.17	-0.87	0.17	0.17	0	-0.7	-0.92	-0.07	0.29	0.26	-0.72	0.52
1	1	1	13	35	0	35	0	0	2.38	0	0	18	remove-pencap	0	3	5	1	0.41	0.43	0.5	5.46	0	3	2	2	4	1.03	10	5	2.3	1.54	327	5750	0.06	1.34	0.51	0.31	0.33	-0.87	0.17	0	0.17	0.14	-0.12	0.45	0	-0.18	0.7	0.15
1	1	1	13	59	0	59	0	1	2.82	1	0	18	scrub	0	1	1	1	0.42	0.54	0.99	10.84	0	3	2	2	3	0.53	15	3	6.35	2	0	6491	0	0.42	0.12	1.04	0.13	-0.65	0.44	0.44	0	0.18	-0.61	0.13	-0.97	2.71	0.06	0.96
1	1	1	13	116	0	116	0	0	1.32	1	0	18	stamp	1	2	4	1	0.38	0.47	0.46	3.39	0	3	2	2	3	1.03	7	2	1.72	1.87	529	4316	0.12	0.25	-0.04	-0.28	-1.2	-1.24	0	0	0	-0.35	-0.08	-0.77	-1.34	-0.61	0.05	-1.03
1	1	1	13	87	0	87	0	0	1.12	1	0	19	bread	0	3	1	0	0.42	0.56	0.49	4.2	0	3	2	2	1	0.63	5	6	2.21	0.82	715	5276	0.14	0.53	1.25	0.2	-0.99	-0.46	0	0	0	-1.1	-0.66	-1.55	-0.15	-0.4	-0.92	-0.55
1	1	1	13	40	0	40	0	1	1.72	1	0	19	pour	1	1	3	0	0.41	0.54	0.46	4.04	2	3	2	2	3	1.2	4	6	1.88	2.31	1,017.00	5000	0.2	0.26	0.42	0.1	-1.05	-0.24	0.17	0.17	0	-0.7	-0.5	-1.66	-0.03	-0.51	-0.03	0.11
1	1	1	13	18	0	18	0	0	1.2	1	0	19	stir	0	2	3	0	0.53	0.59	0.77	6.69	0	3	2	2	1	0.2	7	8	1.77	2.02	668	5000	0.13	1.84	1.09	2.4	0.55	-1.2	0.3	0.3	0	-1.68	-1.55	-0.87	1.03	-0.53	1.22	-0.96
1	1	1	13	54	0	54	0	1	1	1	0	20	dice	0	2	2	0	0.17	0.5	0.5	4.57	0	3	2	2	0	0	10	4	1.53	0.86	0	4745	0	-0.78	0.79	-0.28	-0.62	-0.82	0.53	0.59	0	-1.73	-1.56	0.33	-0.18	-1.18	-0.66	-0.89
1	1	1	13	17	0	17	0	1	1.28	1	0	20	pour	0	1	5	0	0.26	0.54	0.48	4.81	2	3	2	2	2	0.3	11	5	1.72	1.42	0	6054	0	-1.04	0.47	0.19	-0.68	-0.24	0.17	0.17	0	-1.16	-1.26	0.53	-0.44	-0.69	-1	-0.86
1	1	1	13	94	0	94	0	0	2.12	1	0	20	staple	1	3	5	0	0.39	0.56	0.57	5.92	0	3	2	2	0	0	11	5	1.75	1.12	0	6054	0	0.46	1.11	0.66	-0.28	-1.09	0.17	0.17	0	-1.68	-0.87	-0.2	-0.52	-0.79	-0.48	-2
1	1	1	13	26	0	26	0	0	2.03	1	0	21	bottle	1	2	8	1	0.63	0.43	0.44	6.07	4	3	2	2	3	0.77	10	7	1.56	2.78	2,589.00	8037	0.32	2.48	-0.46	0.11	0.55	1.29	0	0	0	-0.42	-0.59	0.66	1.28	-1.05	1.72	-0.34
1	1	1	13	62	0	62	0	1	0.97	1	0	21	hammer	1	3	3	1	0.16	0.35	0.43	6.2	2	3	2	2	2	0.47	10	6	2.1	1.43	737	7710	0.1	-1.21	-1.27	-0.6	-0.31	-0.47	0.35	0.35	0	-0.64	-0.95	-0.42	0.39	-0.55	-0.54	-0.22
1	1	1	13	108	0	108	0	0	1.72	1	0	21	pour	0	1	4	1	0.44	0.46	0.45	8.48	4	3	2	2	7	2.43	11	9	3.07	2.92	1,127.00	10447	0.11	0.45	-0.5	0.01	1.04	1.52	0.17	0.17	0	1.16	0.54	0.53	1.17	0.82	0.62	1.3
1	1	1	13	102	0	102	0	1	0.97	1	0	22	apple	0	3	1	0	0.36	0.47	0.46	3.24	2	3	2	2	2	1.07	4	3	1.12	1.69	0	4520	0	0.66	-0.17	-0.09	-1.06	0.63	0.3	0.34	0	-0.66	0.26	-1.69	-0.25	-1.28	-0.01	-1.29
1	1	1	13	63	0	63	0	1	1.9	1	0	22	brushoff	1	1	4	0	0.31	0.51	0.6	6.4	0	3	2	2	0	0	9	8	1.65	1.47	0	6687	0	-0.19	0.81	0	-0.15	-0.56	0	0	0	-1.7	-1.26	-0.4	0.86	-1.32	-0.14	-1.53
1	1	1	13	29	0	29	0	1	2.9	1	0	22	tear	1	2	6	0	0.39	0.38	0.49	5.04	2	3	2	2	4	0.83	6	8	1.14	1.31	0	6208	0	-0.16	-0.76	-0.16	-0.45	0.3	0	0	0	0.3	-0.31	-1.04	1	-1.62	-0.51	-1.39
1	1	1	13	16	0	16	0	0	1.23	1	0	23	cut	0	3	3	0	0.33	0.38	0.4	4.45	2	3	2	2	3	0.8	5	8	1.59	2.06	0	6324	0	-0.14	-0.87	-0.15	-0.69	0.46	0.17	0.17	0	-0.75	-0.88	-1.56	0.88	-0.88	0.68	0.74
1	1	1	13	53	0	53	0	0	2.4	1	0	23	remove-pencap	1	1	5	0	0.3	0.22	0.44	3.97	4	3	2	2	5	1.57	6	4	3.58	1.14	565	5068	0.11	-0.27	-1.34	-0.04	-0.65	2.25	0.17	0	0.17	0.71	0.72	-1.12	-0.65	1.52	-0.22	1.57
1	1	1	13	92	0	92	0	1	1.6	1	0	23	steep	1	2	1	0	0.38	0.43	0.49	5.9	4	3	2	2	2	1.3	9	6	1.14	1.9	838	7244	0.12	0.76	-1	0.29	-0.17	1.58	0.4	0.4	0	-0.84	-0.22	-0.57	0.13	-1.01	0.84	-0.4
1	1	1	13	3	0	3	0	1	1.73	1	0	24	jar	1	1	4	0	0.42	0.49	0.44	4.76	0	3	2	2	5	1.17	9	5	2.86	0.9	0	6000	0	0.64	0.61	-0.07	-0.47	-1.06	0	0	0.17	0.66	0.23	-0.3	-0.32	0.19	-0.88	0.46
1	1	1	13	119	0	119	0	1	0.8	1	0	24	lock	0	2	6	0	0.36	0.42	0.44	5.34	2	3	2	2	4	1.3	10	5	2.08	1.12	0	6000	0	0.53	0.24	-0.16	-0.17	0.85	0	0	0	-0.51	-0.27	-0.38	-0.31	-0.27	-0.19	-0.15
1	1	1	13	67	0	67	0	1	0.92	1	0	24	stir	1	3	2	0	0.45	0.52	0.46	5.55	2	3	2	2	10	1.87	10	3	2.3	2.35	0	6787	0	1.23	0.31	0.28	-0.03	0.32	0.3	0.3	0	2.21	0.52	0.08	-0.61	-0.14	1.99	-0.53
1	Na	Na	13	32	0	32	0	1	4.07	1	0	25	brush	1	1	5	1	0.17	0.61	0.45	6.39	5	3	2	2	5	1	12	2	1.49	1.18	6,044.00	8532	0.71	-0.85	-0.3	-0.76	-0.54	0.65	0.65	0.65	0	1.23	0.49	-0.32	-0.63	-1.1	-0.52	-0.76
1	1	1	13	64	0	64	0	0	1.17	1	0	25	hat	1	2	7	1	0.13	0.61	0.48	5.5	5	2	0	2	3	1.27	10	7	1.81	0.71	4,814.00	6541	0.74	-1.33	-0.42	-0.51	-0.22	0.34	-2.01	-2.01	0	-0.07	0.32	1.03	1.2	-0.58	-1.3	-0.39
1	1	1	13	93	0	93	0	1	0.88	1	0	25	jar	0	3	2	1	0.26	0.37	0.31	4.12	2	3	2	2	8	1.83	8	4	1.45	0.95	4,468.00	8407	0.53	-1.18	-0.43	-0.92	-0.82	0.64	0	0	0.17	2.23	1.36	-0.61	-0.77	-0.5	-0.78	0.03
1	1	1	13	14	0	14	0	1	2.4	1	0	26	dice	0	1	7	1	0.4	0.42	0.53	6.39	2	3	2	2	4	1.43	8	5	2.56	2.08	1,262.00	6570	0.19	0.68	0.1	-0.11	0.13	0.82	0.53	0.59	0	0.46	0.73	-0.46	0.22	-0.19	0.35	0.66
1	1	1	13	76	0	76	0	1	1.07	1	0	26	jar	1	3	6	1	0.31	0.5	0.38	5.27	2	3	2	2	3	0.67	13	3	1.99	0.7	2,986.00	7064	0.42	-0.55	0.71	-0.45	-0.19	0.64	0	0	0.17	-0.38	-0.62	0.91	-1.22	-0.24	-1.25	-0.2
1	1	1	13	112	0	112	0	0	0.68	1	0	26	peel	1	2	6	1	0.49	0.44	0.58	8.64	2	3	2	2	2	2.1	9	10	1.54	2.55	3,040.00	7978	0.38	1.1	-0.44	0.34	0.13	-0.11	0	0	0	-1.01	1.18	-1.06	0.51	-1.07	1.02	0.26
1	1	1	13	23	0	23	0	0	1.87	1	0	27	measure	0	3	2	0	0.42	0.35	0.44	4.6	0	3	2	2	2	0.8	10	6	2.4	1.05	0	6200	0	0.2	-0.71	-0.26	-1.04	-0.76	0	0	0	-1.47	-0.96	-1.08	-0.46	-0.45	-1.15	0.55
1	1	1	13	86	0	86	0	0	2.15	1	0	27	scrub	0	1	4	0	0.12	0.31	0.5	5.09	0	2	0	2	4	0.4	11	4	1.89	0.86	0	6300	0	-1.62	-1.5	-0.91	-1.18	-0.65	-2.2	-2.2	0	0.81	-0.86	-0.76	-0.72	-1.05	-1.46	-0.11
1	1	1	13	78	0	78	0	1	1.45	1	0	27	squeeze	1	2	2	0	0.36	0.49	0.51	5.27	0	3	2	2	4	1.2	9	5	1.51	1.73	0	6501	0	-0.04	0.32	0.23	-0.62	-1.19	0.24	0.24	0	-0.16	-0.12	-0.86	-0.5	-1.03	-0.09	-1.27
1	1	1	13	30	0	30	0	0	1.97	1	0	28	apple	0	2	6	1	0.3	0.53	0.73	6.14	2	3	2	2	1	0.27	10	1	4.29	1.81	834	4830	0.17	0	0.41	1.56	1.15	0.63	0.3	0.34	0	-1.22	-1.13	0.92	-1.19	2.47	0.16	0.15
1	1	1	13	66	0	66	0	0	1.6	1	0	28	bottle	0	3	2	1	0.27	0.42	0.87	8.78	2	3	2	2	1	0.23	13	4	4.73	0.91	1,025.00	6042	0.17	-0.96	-0.59	2.74	1.84	-0.69	0	0	0	-1.34	-1.15	1.65	-0.26	3.11	-0.56	-0.75
1	1	1	13	107	0	107	0	0	1.67	1	0	28	tear	1	1	3	1	0.43	0.53	0.81	9.01	2	3	2	2	0	0	11	10	2.44	1.78	1,611.00	5830	0.28	0.15	0.68	1.88	1.99	0.3	0	0	0	-1.88	-1.69	0.83	1.92	0.07	0.35	-0.77
1	1	1	13	36	0	36	0	0	1.23	1	0	29	fold	0	3	3	0	0.41	0.42	0.5	3.05	0	3	2	2	3	0.37	5	3	1.8	1.21	0	3603	0	0.88	0.19	0.02	-1.28	-0.54	0.17	0	0.17	-0.28	-0.97	-1.67	-0.95	-0.95	-0.26	-0.31
1	1	1	13	61	0	61	0	1	1.05	1	0	29	shuffle	0	2	1	0	0.34	0.38	0.51	3.5	0	3	2	2	3	0.33	6	4	1.53	1.16	0	4035	0	-0.08	0.01	-0.25	-1.28	-1.12	0.17	0.17	0	-0.18	-0.75	-1.21	-1.1	-1.69	-0.61	-0.29
1	1	1	13	111	0	111	0	1	1.88	1	0	29	stack	1	1	2	0	0.32	0.58	0.64	4.74	0	3	2	2	2	0.43	7	5	1.81	1.14	0	4327	0	-0.45	1.1	0.69	-0.93	-1.15	0.23	0.17	0.17	-0.87	-0.91	-1.04	-0.76	-0.58	-0.92	-1.29
1	1	1	13	20	0	20	0	1	2.17	1	0	30	lock	1	1	5	0	0.36	0.44	0.54	4.83	0	3	2	2	2	0.37	9	5	1.68	1.13	0	5660	0	0.47	0.38	-0.11	-0.19	-0.68	0	0	0	-1.34	-1.42	-0.66	-0.31	-0.35	-0.15	-1.73
1	1	1	13	42	0	42	0	0	1.63	1	0	30	measure	1	3	2	0	0.44	0.52	0.75	6.76	0	3	2	2	1	0.17	12	3	2.3	2.4	0	5553	0	0.39	0.65	1.79	-0.34	-0.76	0	0	0	-1.87	-1.53	-0.47	-1.22	-0.56	1.7	-1.44
1	1	1	13	118	0	118	0	1	1.1	1	0	30	pencap	0	2	2	0	0.41	0.44	0.62	5.03	0	3	2	2	0	0	8	5	2.21	2.25	0	4890	0	0.61	0.06	-0.1	-0.18	-0.87	0.17	0.17	0	-1.64	-1.45	-0.45	-0.26	-0.29	0.74	-1.06
1	1	1	13	81	0	81	0	0	1.92	0	0	31	erase	1	1	4	0	0.38	0.5	0.46	4.76	0	3	2	2	2	0.53	9	3	1.86	1.6	0	6146	0	0.48	0.95	-0.36	-0.88	-0.5	0	0	0	-0.93	-0.73	-0.68	-1.53	-0.86	0.28	-0.59
1	1	1	13	44	0	44	0	0	1.57	1	0	31	fold	1	2	7	0	0.15	0.37	0.43	4.36	0	3	2	2	6	1.8	9	4	2.29	0.66	0	6020	0	-1.75	-0.24	-0.39	-0.82	-0.54	0.17	0	0.17	0.69	0.61	-0.64	-0.65	-0.43	-1.27	-1.07
1	1	1	13	9	0	9	0	0	1.17	1	0	31	squeeze	0	3	7	0	0.35	0.55	0.44	4.87	0	3	2	2	4	1.37	10	6	2.02	1.33	0	6687	0	-0.15	0.9	-0.21	-0.77	-1.19	0.24	0.24	0	-0.16	0.01	-0.64	-0.17	-0.56	-0.73	-0.8
1	1	1	13	46	0	46	0	1	1.15	1	0	32	bread	0	3	7	1	0.26	0.21	0.46	5.53	0	3	2	2	3	0.6	14	2	4.77	1.24	2,457.00	7723	0.32	-0.84	-2.09	0.01	-0.48	-0.46	0	0	0	-0.44	-0.7	0.16	-1.92	2.37	-0.35	2.1
1	1	1	13	10	0	10	0	1	2.92	1	0	32	remove-pencap	1	2	3	1	0.28	0.33	0.38	3.58	2	3	2	2	4	1.57	8	3	1.59	1.68	2,278.00	5595	0.41	-0.59	-0.35	-0.45	-0.91	0.69	0.17	0	0.17	0.14	0.72	-0.34	-1.29	-1.13	1.01	-0.67
1	1	1	13	89	0	89	0	0	1.52	1	0	32	ring	0	1	2	1	0.3	0.29	0.42	4.4	2	3	2	2	4	1.47	10	4	4.07	0.85	1,736.00	5171	0.34	-0.14	-0.73	-0.17	-0.18	0.65	0.28	0.24	0.17	-0.1	0.19	0.14	-0.32	0.11	-0.84	0.91
1	1	1	13	90	0	90	0	1	1.65	1	0	33	brushoff	0	1	2	1	0.3	0.47	0.42	4.92	2	3	2	2	2	0.27	8	5	2.06	0.98	194	6400	0.03	-0.32	0.4	-0.83	-0.72	0.98	0	0	0	-0.49	-0.82	-0.73	-0.47	-0.79	-0.72	0.42
1	1	1	13	43	0	43	0	1	0.85	1	0	33	pour	1	2	3	1	0.54	0.56	0.71	7.66	2	3	2	2	2	0.33	11	7	3.99	1.99	0	6234	0	1.29	0.71	1.76	0.65	-0.24	0.17	0.17	0	-1.16	-1.23	0.53	0.37	1.85	-0.38	-0.04
1	1	1	13	22	0	22	0	1	2.97	1	0	33	steep	1	3	7	1	0.55	0.54	0.38	5.43	2	3	2	2	3	1.63	8	8	2.01	1.81	596	7830	0.08	1.94	0.18	-0.39	-0.37	-0.2	0.4	0.4	0	-0.54	0.06	-0.84	0.78	-0.37	0.69	0.61
1	1	1	13	84	0	84	0	0	0.93	1	0	34	hat	0	2	3	1	0.06	0.75	0.94	7.16	5	2	0	2	1	0.23	10	0	4.84	2.49	2,102.00	4277	0.49	-1.63	0.92	1.84	0.84	0.34	-2.01	-2.01	0	-1.38	-1.21	1.03	-1.79	2.46	1.02	-0.38
1	Na	Na	13	73	0	73	0	0	4.07	1	0	34	sunglasses	1	1	2	1	0.5	0.47	0.67	5.59	4	3	2	2	4	0.83	7	4	3.37	1.64	3,060.00	5531	0.55	0.05	-0.71	0.59	-0.55	0.07	0.17	0.17	0	0.03	-0.31	-1.02	-1.03	0.85	0.17	0.56
1	1	1	13	21	0	21	0	0	1.23	1	0	34	write	0	3	6	1	0.31	0.48	0.51	5.74	2	3	2	2	4	1.37	12	4	2.2	2.11	2,021.00	5830	0.35	0.08	0.76	0.18	-0.62	1.32	0.3	0.3	0	-0.38	-0.16	-0.27	-0.8	-0.57	0.65	-0.03
1	1	1	13	5	0	5	0	0	2.55	0	0	35	erase	1	1	2	0	0.28	0.33	0.36	4.02	0	3	2	2	7	1.53	8	8	2.4	0.62	0	6660	0	-0.52	-0.81	-0.91	-1.14	-0.5	0	0	0	1.5	0.58	-0.91	0.47	-0.4	-1.33	0.39
1	1	1	13	41	0	41	0	0	1.53	1	0	35	hammer	0	2	4	0	0.36	0.47	0.73	7.12	2	3	2	2	1	0.2	9	5	2.97	2.09	0	6298	0	0.22	-0.14	0.83	0.03	-0.47	0.35	0.35	0	-1.17	-1.41	-0.71	0.02	0.39	0.06	0.09
1	1	1	13	98	0	98	0	1	1.55	1	0	35	squeeze	0	3	8	0	0.44	0.47	0.61	8.8	0	3	2	2	0	0	15	9	2.43	1.32	0	8766	0	0.58	0.08	0.88	0.74	-1.19	0.24	0.24	0	-1.62	-1.09	0.5	0.83	-0.18	-0.73	-0.65
1	1	1	13	105	0	105	0	1	1.08	1	0	36	brush	1	2	6	0	0.36	0.63	0.59	8.33	5	3	2	2	2	0.93	13	6	2.43	2.06	450	8200	0.05	-0.05	-0.04	-0.13	-0.25	0.65	0.65	0.65	0	-0.33	0.37	-0.19	-0.09	-0.39	0.09	0.06
1	1	1	13	45	0	45	0	1	1.53	1	0	36	sunglasses	0	1	5	0	0.3	0.53	0.53	6.93	4	3	2	2	4	0.83	10	7	3.53	1.71	0	9021	0	-1.7	-0.1	-0.18	0.2	0.07	0.17	0.17	0	0.03	-0.31	0.1	0.74	1.02	0.37	1.48
1	1	1	13	6	0	6	0	1	1.15	1	0	36	write	1	3	8	0	0.44	0.48	0.53	7.63	2	3	2	2	6	0.9	15	7	3.01	1.91	0	8121	0	1.04	0.79	0.3	0.03	1.32	0.3	0.3	0	0.43	-0.65	0.47	0.04	0.33	0.41	0.7
1	1	1	13	4	0	4	0	0	1	1	0	37	hammer	0	2	5	1	0.41	0.52	0.65	9.48	2	3	2	2	3	0.63	13	7	2.17	2.91	239	7744	0.03	0.58	0.36	0.46	0.89	-0.47	0.35	0.35	0	-0.12	-0.67	0.44	0.76	-0.47	0.8	-0.59
1	1	1	13	117	0	117	0	1	1.18	1	0	37	shuffle	1	1	3	1	0.43	0.52	0.55	10.47	2	3	2	2	7	2.3	17	9	3.56	1.11	0	9210	0	0.96	1.57	-0.02	0.36	0.76	0.17	0.17	0	1.24	1.68	0.31	-0.07	1.51	-0.68	1.23
1	1	1	13	49	0	49	0	1	1.62	1	0	37	tear	0	3	7	1	0.46	0.64	0.5	6.88	2	3	2	2	4	2.3	9	7	3.39	1.21	465	8277	0.06	0.52	1.85	-0.14	0.69	0.3	0	0	0	0.3	2.13	0.08	0.55	1.29	-0.7	0.85
1	1	1	13	33	0	33	0	0	1.22	1	0	38	fold	0	1	8	1	0.25	0.43	0.41	6.33	0	3	2	2	7	2.43	13	6	3.37	1.29	830	7830	0.11	-0.73	0.28	-0.47	-0.13	-0.54	0.17	0	0.17	1.01	1.31	0.4	-0.03	0.7	-0.11	1.2
1	1	1	13	95	0	95	0	0	1.67	1	0	38	measure	1	2	10	1	0.39	0.32	0.4	9.42	0	3	2	2	7	4.53	14	9	4.08	2.38	559	13319	0.04	-0.16	-0.9	-0.53	0.53	-0.76	0	0	0	0.52	2.44	0.14	0.3	1.36	1.66	2.1
1	1	1	13	77	0	77	0	0	0.88	1	0	38	peel	1	3	10	1	0.44	0.6	0.63	12.26	2	3	2	2	6	0.93	18	8	4	2.37	1,439.00	10468	0.14	0.45	1.14	0.71	1.91	-0.11	0	0	0	1.09	-0.3	1.33	-0.24	1.62	0.73	0.04
1	1	1	13	79	0	79	0	1	1.52	0	0	39	brushoff	0	3	7	0	0.27	0.44	0.32	3.75	0	3	2	2	4	0.9	9	4	1.92	0.5	0	6313	0	-0.68	0.06	-1.28	-1.17	-0.56	0	0	0	0.72	0.23	-0.4	-0.91	-0.97	-1.31	1.2
1	1	1	13	39	0	39	0	1	1.5	1	0	39	peel	1	2	7	0	0.42	0.32	0.49	7.2	0	3	2	2	7	1.87	14	9	2.17	1.47	0	8319	0	0.23	-1.51	-0.22	-0.58	-2.04	0	0	0	1.62	0.88	0.27	0.14	-0.38	-0.62	0.46
1	1	1	13	109	0	109	0	1	0.88	1	0	39	staple	1	1	3	0	0.39	0.37	0.31	3.5	0	3	2	2	6	2.4	10	4	1.6	0.75	0	6187	0	0.41	-0.64	-0.85	-1.11	-1.09	0.17	0.17	0	0.57	0.36	-0.42	-0.82	-0.91	-1.05	-0.03
1	1	1	13	15	0	15	0	1	1.2	1	0	40	erase	1	2	4	1	0.33	0.45	0.55	6.28	0	3	2	2	4	1.03	13	7	2.65	1.18	184	6830	0.03	-0.01	0.42	0.11	-0.36	-0.5	0	0	0	0.04	-0.08	0.23	0.07	-0.19	-0.41	-1
1	1	1	13	60	0	60	0	1	1.77	1	0	40	peel	0	1	3	1	0.64	0.63	0.59	8.71	2	3	2	2	3	1.23	13	8	2.06	3.39	252	7724	0.03	2.81	1.39	0.45	0.17	-0.11	0	0	0	-0.48	0.08	0	-0.24	-0.5	2.29	-0.81
1	1	1	13	80	0	80	0	0	1.22	1	0	40	stir	1	3	8	1	0.52	0.59	0.55	7.15	0	3	2	2	4	0.87	13	9	3.57	1.43	958	7468	0.13	1.77	1.11	0.89	0.78	-1.2	0.3	0.3	0	-0.38	-0.72	1.03	1.36	0.8	-0.17	0.56
1	1	1	13	28	0	28	0	0	1.75	1	0	41	crumple	0	3	10	1	0.45	0.42	0.72	13.15	4	3	2	2	5	0.9	17	16	2.54	2.02	4,300.00	9638	0.45	1.11	0.07	1.12	3.06	2.39	0	0	0	0.56	-0.07	1.98	3.74	-0.19	0.66	-0.11
1	1	1	13	114	0	114	0	1	2.72	1	0	41	fold	1	1	3	1	0.45	0.48	0.49	7.2	2	3	2	2	2	0.9	11	9	1.82	1.64	3,870.00	7234	0.53	1.31	0.7	-0.01	0.17	1.41	0.17	0	0.17	-0.6	-0.38	-0.12	0.88	-0.92	0.51	-0.99
1	1	1	13	58	0	58	0	1	1.47	1	0	41	steep	0	2	3	1	0.23	0.55	0.53	5.16	2	3	2	2	4	0.83	9	4	1.58	1.04	2,362.00	5426	0.44	-0.38	0.28	0.49	-0.48	-0.2	0.4	0.4	0	-0.24	-0.6	-0.57	-0.51	-0.69	-0.74	-1.14
1	1	1	14	5	0	5	0	0	1.4	0	0	2	brushoff	0	1	2	0	0.33	0.27	0.33	5.43	1	3	2	2	1	0.33	10	6	1.32	1.24	0	6990	0	-0.01	-1.52	-1.2	-0.51	-0.65	0	0	0	-0.24	-0.27	-0.79	1.23	-1.65	-0.41	Na
1	1	1	14	72	0	72	0	1	0.85	1	0	2	pencap	1	3	7	0	0.36	0.3	0.39	5.05	0	3	2	2	1	0.33	7	7	1.64	1.93	0	5710	0	0.17	-1.1	-0.22	-0.18	0.87	0.16	0.16	0	0	-2.83	-0.52	0.18	-0.43	0.28	Na
1	1	1	14	109	0	109	0	0	1.05	1	0	2	remove-pencap	0	2	4	0	0.34	0.29	0.41	4.84	1	3	2	2	1	0.33	6	4	1.54	0.98	0	5070	0	0.3	-0.67	-0.23	-0.07	-0.91	0.16	0	0.16	0	-2.83	-0.46	-0.16	-1.15	-0.59	Na
1	1	1	14	38	0	38	0	0	1.35	1	0	3	ring	1	1	3	1	0.29	0.28	0.35	4.99	2	3	2	2	1	0.33	6	3	1.88	1.1	2,388.00	8403	0.28	-0.23	-0.79	-0.19	-0.17	-0.08	0.28	0.24	0.17	2.57	0.83	0.73	0.06	-0.31	-0.45	Na
1	1	1	14	50	0	50	0	1	1.18	1	0	3	staple	1	3	10	1	0.14	0.28	0.14	3.93	0	2	0	2	1	1	13	6	0.86	0.65	3,305.00	8455	0.39	-1.83	-1.42	-1.8	-0.96	-1.09	-5.83	-5.83	0	2.45	5.29	0.46	-0.82	-1.56	-1.2	Na
1	1	1	14	98	0	98	0	1	0.67	1	0	3	sunglasses	0	2	5	1	0.51	0.53	0.48	5.84	4	3	2	2	1	0.33	6	6	2.8	1.16	2,957.00	5865	0.5	0.1	-0.11	-0.43	-0.41	-2.46	0.17	0.17	0	0.03	1.37	-0.27	-1.03	0.23	-1.18	Na
1	1	1	14	6	0	6	0	1	1.9	1	0	4	crumple	0	1	2	0	0.23	0.47	0.04	4.67	0	3	2	2	1	0.33	9	8	2.17	1.66	0	5363	0	-1.79	0.56	-2.73	-0.79	-0.68	0	0	0	-0.45	-0.82	-0.22	-0.64	-0.61	0.12	Na
1	1	1	14	69	0	69	0	0	0.75	1	0	4	erase	0	2	4	0	0.36	0.41	0.05	5.22	0	3	2	2	1	0.33	13	5	1.53	3.01	0	5466	0	0.26	0.01	-2.63	-0.72	-0.5	0	0	0	1.5	0.92	-1.14	-1.13	-1.14	2.6	Na
1	1	1	14	93	0	93	0	0	0.58	1	0	4	write	1	3	7	0	0.35	0.53	0.05	6.86	0	3	2	2	1	0.33	13	12	2.14	3.95	0	5977	0	0.37	1.32	-2.36	-0.23	-0.58	0.3	0.3	0	-1.2	0.09	-0.76	0.32	-0.64	2.86	Na
1	1	1	14	63	0	63	0	1	1.03	1	0	5	apple	1	2	3	0	0.37	0.25	0.03	2.95	2	3	2	2	1	0.33	6	1	0.76	3.31	0	4174	0	0.73	-2.3	-2.74	-1.28	-0.15	0.3	0.34	0	-0.09	0.14	-0.82	-1.19	-1.7	2.48	Na
1	1	1	14	115	0	115	0	0	0.75	1	0	5	brush	0	1	2	0	0.55	0.49	0.06	9.92	5	3	2	2	1	0.33	12	7	1.3	8.52	0	7276	0	0.75	-1.71	-2.43	-0.01	-1.94	0.65	0.65	0	-0.86	-1.16	-0.32	0.04	-1.25	4.52	Na
1	1	1	14	37	0	37	0	1	0.65	1	0	5	stamp	0	3	6	0	0.25	0.43	0.03	4.31	2	3	2	2	1	0.33	6	3	1.03	3.23	0	5812	0	-1.05	-0.4	-2.88	-0.81	-0.44	0	0	0	0.55	1.15	-1.03	-0.98	-1.35	1.62	Na
1	1	1	14	113	0	113	0	0	1.5	1	0	6	bottle	1	1	2	1	Na	Na	Na	Na	Na	Na	Na	Na	Na	Na	Na	Na	Na	Na	599	2632	0.23	Na	Na	Na	Na	Na	Na	Na	Na	Na	Na	Na	Na	Na	Na	Na
1	1	1	14	67	0	67	0	0	0.62	1	0	6	brush	0	2	4	1	Na	Na	Na	Na	Na	Na	Na	Na	Na	Na	Na	Na	Na	Na	2,635.00	4880	0.54	Na	Na	Na	Na	Na	Na	Na	Na	Na	Na	Na	Na	Na	Na	Na
1	1	1	14	13	0	13	0	1	0.98	1	0	6	hat	0	3	2	1	Na	Na	Na	Na	Na	Na	Na	Na	Na	Na	Na	Na	Na	Na	1,564.00	3062	0.51	Na	Na	Na	Na	Na	Na	Na	Na	Na	Na	Na	Na	Na	Na	Na
1	1	1	14	14	0	14	0	0	0.93	1	0	7	scrub	1	3	5	1	Na	Na	Na	Na	Na	Na	Na	Na	Na	Na	Na	Na	Na	Na	2,361.00	5537	0.43	Na	Na	Na	Na	Na	Na	Na	Na	Na	Na	Na	Na	Na	Na	Na
1	1	1	14	70	0	70	0	0	1.15	1	0	7	shuffle	0	2	4	1	Na	Na	Na	Na	Na	Na	Na	Na	Na	Na	Na	Na	Na	Na	2,786.00	5756	0.48	Na	Na	Na	Na	Na	Na	Na	Na	Na	Na	Na	Na	Na	Na	Na
1	1	1	14	95	0	95	0	0	1.57	0	0	7	stamp	0	1	2	1	Na	Na	Na	Na	Na	Na	Na	Na	Na	Na	Na	Na	Na	Na	1,489.00	5617	0.27	Na	Na	Na	Na	Na	Na	Na	Na	Na	Na	Na	Na	Na	Na	Na
1	1	1	14	79	0	79	0	1	1.5	1	0	8	stamp	1	1	2	0	Na	Na	Na	Na	Na	Na	Na	Na	Na	Na	Na	Na	Na	Na	0	7021	0	Na	Na	Na	Na	Na	Na	Na	Na	Na	Na	Na	Na	Na	Na	Na
1	1	1	14	4	0	4	0	1	1.07	1	0	8	staple	1	2	5	0	Na	Na	Na	Na	Na	Na	Na	Na	Na	Na	Na	Na	Na	Na	0	6354	0	Na	Na	Na	Na	Na	Na	Na	Na	Na	Na	Na	Na	Na	Na	Na
1	1	1	14	118	0	118	0	0	0.82	1	0	8	tear	0	3	7	0	Na	Na	Na	Na	Na	Na	Na	Na	Na	Na	Na	Na	Na	Na	0	7273	0	Na	Na	Na	Na	Na	Na	Na	Na	Na	Na	Na	Na	Na	Na	Na
1	1	1	14	8	0	8	0	0	0.9	1	0	9	cut	0	3	8	1	0.51	0.5	0.47	6.49	4	3	2	2	4	1	12	4	2.51	1.02	941	8000	0.12	1.65	0.41	0.36	0.26	1.86	0.17	0.17	0	-0.36	-0.65	0.2	-0.83	0.39	-0.55	-0.53
1	1	1	14	59	0	59	0	1	0.63	1	0	9	hat	0	2	9	1	0.66	0.75	0.5	9.39	5	3	2	2	5	1.77	14	10	2.59	1.78	3,028.00	10256	0.3	0.96	0.95	-0.41	2.24	0.34	0.48	0.48	0	1.24	1.06	2.81	2.48	0.2	0.1	1.4
1	1	1	14	87	0	87	0	1	0.82	1	0	9	jar	1	1	3	1	0.47	0.49	0.53	8.21	4	3	2	2	5	0.83	11	9	1.87	2.54	6,227.00	9000	0.69	1.19	0.65	0.5	1.4	2.33	0	0	0.17	0.66	-0.34	0.3	1.5	-0.3	2.13	-0.18
1	1	1	14	91	0	91	0	1	0.6	1	0	10	cut	1	1	2	0	0.38	0.25	0.25	3.3	0	3	2	2	3	2.37	9	5	0.9	1.23	0	6708	0	0.36	-2.16	-1.22	-1.22	-0.93	0.17	0.17	0	-0.75	0.95	-0.56	-0.41	-1.84	-0.31	-0.5
1	1	1	14	34	0	34	0	1	1.02	1	0	10	shuffle	1	3	7	0	0.18	0.25	0.47	6.23	0	3	2	2	4	0.43	10	8	2.68	1.27	0	7896	0	-2.04	-1.53	-0.51	-0.64	-1.12	0.17	0.17	0	0.18	-0.63	-0.66	-0.28	0.11	-0.46	1.85
1	1	1	14	74	0	74	0	1	0.68	1	0	10	write	0	2	7	0	0.29	0.29	0.34	5.19	0	3	2	2	6	2.4	11	8	2.31	1.27	0	8520	0	-0.06	-1.18	-0.77	-0.81	-0.58	0.3	0.3	0	0.43	0.93	-0.51	0.32	-0.45	-0.35	1.31
1	1	1	14	0	0	0	0	1	1.4	1	0	11	bottle	0	1	3	0	0.28	0.42	0.27	2.78	2	3	2	2	7	2.4	5	3	1.98	0.82	0	5500	0	-0.91	-0.61	-0.97	-1.01	-0.69	0	0	0	1.41	1.14	-0.99	-0.77	-0.5	-0.66	0.89
1	1	1	14	47	0	47	0	0	0.68	1	0	11	cut	1	2	4	0	0.23	0.31	0.41	4.74	0	3	2	2	2	0.53	7	4	1.88	0.91	0	5658	0	-1.18	-1.62	-0.12	-0.55	-0.93	0.17	0.17	0	-1.14	-1.2	-1.06	-0.83	-0.48	-0.68	0.01
1	1	1	14	92	0	92	0	1	0.72	1	0	11	hammer	1	3	7	0	0.24	0.36	0.38	5.35	2	3	2	2	3	0.73	12	4	2.27	0.84	0	8000	0	-0.66	-1.18	-0.83	-0.62	-0.47	0.35	0.35	0	-0.12	-0.49	0.15	-0.35	-0.36	-1.08	0.06
1	1	1	14	23	0	23	0	0	1.08	1	0	12	bread	1	2	5	1	0.23	0.47	0.42	5.08	0	3	2	2	4	1.03	14	6	2.12	1.33	0	7250	0	-1.1	0.41	-0.29	-0.65	-0.46	0	0	0	-0.11	-0.18	0.16	-0.15	-0.5	-0.23	-0.06
1	1	1	14	75	0	75	0	1	0.62	1	0	12	ring	1	3	5	1	0.34	0.32	0.46	4.35	0	3	2	2	2	0.83	10	4	2.56	0.9	744	5500	0.14	0.37	-0.41	-0.16	-0.18	-0.81	0.28	0.24	0.17	-0.99	-0.63	0.14	-0.32	-0.18	-0.77	-0.14
1	1	1	14	104	0	104	0	0	0.9	1	0	12	stir	0	1	2	1	0.16	0.51	0.42	4.65	0	3	2	2	2	1.57	9	3	2.09	1.56	0	6078	0	-1.07	0.26	0.01	-0.49	-1.2	0.3	0.3	0	-1.25	0.14	-0.24	-0.61	-0.3	0.15	-0.95
1	1	1	14	19	0	19	0	1	1.27	1	0	13	pencap	1	1	3	1	0.32	0.3	0.38	4.37	2	3	2	2	6	1.87	9	6	1.4	1.5	0	6417	0	-0.22	-1.14	-0.23	-0.2	0.78	0.17	0.17	0	1.19	1.24	-0.07	0.29	-0.5	-0.33	-1.08
1	1	1	14	117	0	117	0	1	0.68	1	0	13	ring	0	2	4	1	0.29	0.33	0.43	4.75	2	3	2	2	6	1.23	10	5	2.2	1.02	0	6812	0	-0.28	-0.36	-0.17	-0.17	0.65	0.28	0.24	0.17	0.79	-0.11	0.14	0.06	-0.25	-0.57	-0.41
1	1	1	14	52	0	52	0	0	0.95	1	0	13	stack	1	3	6	1	0.38	0.36	0.52	5.36	2	3	2	2	4	0.53	9	4	1.81	2.33	0	6000	0	0.22	-0.77	0.04	-0.74	0.87	0.23	0.17	0.17	-0.18	-0.81	-0.65	-1.04	-0.58	1.02	-1.31
1	1	1	14	36	0	36	0	1	1.42	1	0	14	bread	1	2	5	0	0.38	0.56	0.41	5.08	0	3	2	2	4	1	13	5	1.31	1.24	0	7216	0	0.22	1.26	-0.35	-0.65	-0.46	0	0	0	-0.11	-0.22	-0.03	-0.59	-1.38	-0.36	-1.59
1	1	1	14	49	0	49	0	0	0.77	1	0	14	crumple	1	3	5	0	0.43	0.42	0.54	6.13	2	3	2	2	3	0.4	10	5	1.2	1.55	0	6568	0	0.81	0.07	0.11	-0.13	0.85	0	0	0	-0.45	-1.01	-0.22	-0.27	-1.69	-0.05	-1.6
1	1	1	14	83	0	83	0	0	1.43	1	0	14	steep	0	1	1	0	0.16	0.51	0.48	5.09	2	3	2	2	1	0.1	7	5	1.69	0.76	0	6108	0	-0.9	-0.16	0.23	-0.51	-0.2	0.4	0.4	0	-1.14	-1.2	-1.1	-0.19	-0.61	-1.26	-0.54
1	1	1	14	82	0	82	0	0	0.68	1	0	15	crumple	1	3	7	1	0.34	0.53	0.62	8.63	4	3	2	2	3	0.67	12	7	2.86	1.77	4,217.00	7510	0.56	-0.38	1.17	0.52	1	2.39	0	0	0	-0.45	-0.5	0.41	0.46	0.17	0.28	-0.15
1	1	1	14	46	0	46	0	0	1.15	1	0	15	measure	0	1	4	1	0.32	0.43	0.56	10.07	2	3	2	2	6	2.07	15	8	3.79	1.36	2,791.00	9533	0.29	-0.9	-0.06	0.54	0.74	0.9	0	0	0	0.12	0.19	0.45	0.04	1.06	-0.5	0.18
1	1	1	14	18	0	18	0	0	0.95	1	0	15	sunglasses	0	2	7	1	0.5	0.56	0.48	4.34	4	3	2	2	3	1.9	6	3	2.72	1.76	4,960.00	8685	0.57	0.03	0.23	-0.45	-1.26	0.07	0.17	0.17	0	-0.46	1.27	-1.39	-1.62	0.15	0.49	0.87
1	1	1	14	88	0	88	0	1	1.38	1	0	16	apple	1	2	2	0	0.24	0.31	0.34	2.65	0	3	2	2	1	1.03	6	3	1.51	0.94	0	4255	0	-1.24	-0.48	-0.69	-1.52	-0.87	0.17	0	0.17	-1.56	-0.12	-1.12	-1.29	-1.22	-0.68	-0.45
1	1	1	14	51	0	51	0	1	0.78	1	0	16	lock	0	3	5	0	0.24	0.29	0.37	3.03	0	3	2	2	1	0.77	4	7	2.15	1.16	0	4511	0	-1.41	-1.19	-0.53	-1.41	-1.06	0	0	0.17	-1.42	-0.45	-1.83	0.59	-0.16	-0.4	1.02
1	1	1	14	11	0	11	0	0	2.8	0	0	16	stack	0	1	2	0	0.31	0.15	0.28	2.81	0	1	2	0	3	1.4	3	5	1.11	1.04	0	5979	0	-0.58	-2.69	-1.26	-1.54	-1.15	-5.2	0.17	-5.83	-0.53	0.09	-1.82	-0.76	-1.22	-1.09	1.2
1	1	1	14	101	0	101	0	1	0.77	1	0	17	dice	1	1	3	1	0.01	0.22	0.47	3.89	0	2	0	2	5	1.2	7	0	2.01	0.13	0	5237	0	-1.84	-1.63	-0.48	-0.9	-0.82	-1.84	-1.77	0	1	0.35	-0.85	-1.75	-0.72	-1.26	-0.98
1	1	1	14	78	0	78	0	1	1.58	1	0	17	lock	0	3	5	1	0.43	0.61	0.5	4.96	0	3	2	2	4	0.83	8	7	4.66	1.51	0	6500	0	1.56	1.89	-0.13	-0.18	-0.68	0	0	0	-0.51	-0.85	-0.94	0.51	0.28	0.93	2.27
1	1	1	14	9	0	9	0	1	2.3	0	0	17	pencap	0	2	3	1	0.29	0.6	0.66	5.28	0	3	2	2	2	0.37	9	6	4.3	1.24	0	4973	0	-0.53	1.48	-0.09	-0.17	-0.87	0.17	0.17	0	-0.7	-0.92	-0.07	0.29	0.26	-0.72	0.52
1	1	1	14	26	0	26	0	1	1.22	1	0	18	remove-pencap	0	3	5	1	0.41	0.43	0.5	5.46	0	3	2	2	4	1.03	10	5	2.3	1.54	327	5750	0.06	1.34	0.51	0.31	0.33	-0.87	0.17	0	0.17	0.14	-0.12	0.45	0	-0.18	0.7	0.15
1	1	1	14	48	0	48	0	1	1.22	0	0	18	scrub	0	1	1	1	0.42	0.54	0.99	10.84	0	3	2	2	3	0.53	15	3	6.35	2	0	6491	0	0.42	0.12	1.04	0.13	-0.65	0.44	0.44	0	0.18	-0.61	0.13	-0.97	2.71	0.06	0.96
1	1	1	14	86	0	86	0	1	0.98	1	0	18	stamp	1	2	4	1	0.38	0.47	0.46	3.39	0	3	2	2	3	1.03	7	2	1.72	1.87	529	4316	0.12	0.25	-0.04	-0.28	-1.2	-1.24	0	0	0	-0.35	-0.08	-0.77	-1.34	-0.61	0.05	-1.03
1	1	1	14	110	0	110	0	1	0.83	1	0	19	bread	0	3	1	0	0.42	0.56	0.49	4.2	0	3	2	2	1	0.63	5	6	2.21	0.82	715	5276	0.14	0.53	1.25	0.2	-0.99	-0.46	0	0	0	-1.1	-0.66	-1.55	-0.15	-0.4	-0.92	-0.55
1	1	1	14	61	0	61	0	0	1.25	1	0	19	pour	1	1	3	0	0.41	0.54	0.46	4.04	2	3	2	2	3	1.2	4	6	1.88	2.31	1,017.00	5000	0.2	0.26	0.42	0.1	-1.05	-0.24	0.17	0.17	0	-0.7	-0.5	-1.66	-0.03	-0.51	-0.03	0.11
1	1	1	14	20	0	20	0	0	0.87	1	0	19	stir	0	2	3	0	0.53	0.59	0.77	6.69	0	3	2	2	1	0.2	7	8	1.77	2.02	668	5000	0.13	1.84	1.09	2.4	0.55	-1.2	0.3	0.3	0	-1.68	-1.55	-0.87	1.03	-0.53	1.22	-0.96
1	1	1	14	56	0	56	0	1	0.6	1	0	20	dice	0	2	2	0	0.17	0.5	0.5	4.57	0	3	2	2	0	0	10	4	1.53	0.86	0	4745	0	-0.78	0.79	-0.28	-0.62	-0.82	0.53	0.59	0	-1.73	-1.56	0.33	-0.18	-1.18	-0.66	-0.89
1	1	1	14	2	0	2	0	1	0.77	1	0	20	pour	0	1	5	0	0.26	0.54	0.48	4.81	2	3	2	2	2	0.3	11	5	1.72	1.42	0	6054	0	-1.04	0.47	0.19	-0.68	-0.24	0.17	0.17	0	-1.16	-1.26	0.53	-0.44	-0.69	-1	-0.86
1	1	1	14	97	0	97	0	1	0.92	1	0	20	staple	1	3	5	0	0.39	0.56	0.57	5.92	0	3	2	2	0	0	11	5	1.75	1.12	0	6054	0	0.46	1.11	0.66	-0.28	-1.09	0.17	0.17	0	-1.68	-0.87	-0.2	-0.52	-0.79	-0.48	-2
1	1	1	14	35	0	35	0	1	1.07	1	0	21	bottle	1	2	8	1	0.63	0.43	0.44	6.07	4	3	2	2	3	0.77	10	7	1.56	2.78	2,589.00	8037	0.32	2.48	-0.46	0.11	0.55	1.29	0	0	0	-0.42	-0.59	0.66	1.28	-1.05	1.72	-0.34
1	1	1	14	40	0	40	0	1	0.87	1	0	21	hammer	1	3	3	1	0.16	0.35	0.43	6.2	2	3	2	2	2	0.47	10	6	2.1	1.43	737	7710	0.1	-1.21	-1.27	-0.6	-0.31	-0.47	0.35	0.35	0	-0.64	-0.95	-0.42	0.39	-0.55	-0.54	-0.22
1	1	1	14	99	0	99	0	0	1.12	1	0	21	pour	0	1	4	1	0.44	0.46	0.45	8.48	4	3	2	2	7	2.43	11	9	3.07	2.92	1,127.00	10447	0.11	0.45	-0.5	0.01	1.04	1.52	0.17	0.17	0	1.16	0.54	0.53	1.17	0.82	0.62	1.3
1	1	1	14	94	0	94	0	1	0.47	1	0	22	apple	0	3	1	0	0.36	0.47	0.46	3.24	2	3	2	2	2	1.07	4	3	1.12	1.69	0	4520	0	0.66	-0.17	-0.09	-1.06	0.63	0.3	0.34	0	-0.66	0.26	-1.69	-0.25	-1.28	-0.01	-1.29
1	1	1	14	57	0	57	0	1	0.98	1	0	22	brushoff	1	1	4	0	0.31	0.51	0.6	6.4	0	3	2	2	0	0	9	8	1.65	1.47	0	6687	0	-0.19	0.81	0	-0.15	-0.56	0	0	0	-1.7	-1.26	-0.4	0.86	-1.32	-0.14	-1.53
1	1	1	14	12	0	12	0	1	1.38	1	0	22	tear	1	2	6	0	0.39	0.38	0.49	5.04	2	3	2	2	4	0.83	6	8	1.14	1.31	0	6208	0	-0.16	-0.76	-0.16	-0.45	0.3	0	0	0	0.3	-0.31	-1.04	1	-1.62	-0.51	-1.39
1	1	1	14	21	0	21	0	0	1.03	1	0	23	cut	0	3	3	0	0.33	0.38	0.4	4.45	2	3	2	2	3	0.8	5	8	1.59	2.06	0	6324	0	-0.14	-0.87	-0.15	-0.69	0.46	0.17	0.17	0	-0.75	-0.88	-1.56	0.88	-0.88	0.68	0.74
1	1	1	14	71	0	71	0	0	0.85	1	0	23	remove-pencap	1	1	5	0	0.3	0.22	0.44	3.97	4	3	2	2	5	1.57	6	4	3.58	1.14	565	5068	0.11	-0.27	-1.34	-0.04	-0.65	2.25	0.17	0	0.17	0.71	0.72	-1.12	-0.65	1.52	-0.22	1.57
1	1	1	14	116	0	116	0	1	0.65	1	0	23	steep	1	2	1	0	0.38	0.43	0.49	5.9	4	3	2	2	2	1.3	9	6	1.14	1.9	838	7244	0.12	0.76	-1	0.29	-0.17	1.58	0.4	0.4	0	-0.84	-0.22	-0.57	0.13	-1.01	0.84	-0.4
1	1	1	14	17	0	17	0	1	1.45	1	0	24	jar	1	1	4	0	0.42	0.49	0.44	4.76	0	3	2	2	5	1.17	9	5	2.86	0.9	0	6000	0	0.64	0.61	-0.07	-0.47	-1.06	0	0	0.17	0.66	0.23	-0.3	-0.32	0.19	-0.88	0.46
1	1	1	14	108	0	108	0	1	0.45	0	0	24	lock	0	2	6	0	0.36	0.42	0.44	5.34	2	3	2	2	4	1.3	10	5	2.08	1.12	0	6000	0	0.53	0.24	-0.16	-0.17	0.85	0	0	0	-0.51	-0.27	-0.38	-0.31	-0.27	-0.19	-0.15
1	1	1	14	60	0	60	0	1	0.72	1	0	24	stir	1	3	2	0	0.45	0.52	0.46	5.55	2	3	2	2	10	1.87	10	3	2.3	2.35	0	6787	0	1.23	0.31	0.28	-0.03	0.32	0.3	0.3	0	2.21	0.52	0.08	-0.61	-0.14	1.99	-0.53
1	1	1	14	15	0	15	0	1	1.68	1	0	25	brush	1	1	5	1	0.17	0.61	0.45	6.39	5	3	2	2	5	1	12	2	1.49	1.18	6,044.00	8532	0.71	-0.85	-0.3	-0.76	-0.54	0.65	0.65	0.65	0	1.23	0.49	-0.32	-0.63	-1.1	-0.52	-0.76
1	1	1	14	54	0	54	0	0	0.72	1	0	25	hat	1	2	7	1	0.13	0.61	0.48	5.5	5	2	0	2	3	1.27	10	7	1.81	0.71	4,814.00	6541	0.74	-1.33	-0.42	-0.51	-0.22	0.34	-2.01	-2.01	0	-0.07	0.32	1.03	1.2	-0.58	-1.3	-0.39
1	1	1	14	103	0	103	0	1	0.8	1	0	25	jar	0	3	2	1	0.26	0.37	0.31	4.12	2	3	2	2	8	1.83	8	4	1.45	0.95	4,468.00	8407	0.53	-1.18	-0.43	-0.92	-0.82	0.64	0	0	0.17	2.23	1.36	-0.61	-0.77	-0.5	-0.78	0.03
1	1	1	14	29	0	29	0	1	1.18	1	0	26	dice	0	1	7	1	0.4	0.42	0.53	6.39	2	3	2	2	4	1.43	8	5	2.56	2.08	1,262.00	6570	0.19	0.68	0.1	-0.11	0.13	0.82	0.53	0.59	0	0.46	0.73	-0.46	0.22	-0.19	0.35	0.66
1	1	1	14	55	0	55	0	0	0.57	1	0	26	jar	1	3	6	1	0.31	0.5	0.38	5.27	2	3	2	2	3	0.67	13	3	1.99	0.7	2,986.00	7064	0.42	-0.55	0.71	-0.45	-0.19	0.64	0	0	0.17	-0.38	-0.62	0.91	-1.22	-0.24	-1.25	-0.2
1	1	1	14	111	0	111	0	1	0.75	1	0	26	peel	1	2	6	1	0.49	0.44	0.58	8.64	2	3	2	2	2	2.1	9	10	1.54	2.55	3,040.00	7978	0.38	1.1	-0.44	0.34	0.13	-0.11	0	0	0	-1.01	1.18	-1.06	0.51	-1.07	1.02	0.26
1	1	1	14	31	0	31	0	0	1.13	1	0	27	measure	0	3	2	0	0.42	0.35	0.44	4.6	0	3	2	2	2	0.8	10	6	2.4	1.05	0	6200	0	0.2	-0.71	-0.26	-1.04	-0.76	0	0	0	-1.47	-0.96	-1.08	-0.46	-0.45	-1.15	0.55
1	1	1	14	96	0	96	0	1	1.23	1	0	27	scrub	0	1	4	0	0.12	0.31	0.5	5.09	0	2	0	2	4	0.4	11	4	1.89	0.86	0	6300	0	-1.62	-1.5	-0.91	-1.18	-0.65	-2.2	-2.2	0	0.81	-0.86	-0.76	-0.72	-1.05	-1.46	-0.11
1	1	1	14	76	0	76	0	1	0.67	0	0	27	squeeze	1	2	2	0	0.36	0.49	0.51	5.27	0	3	2	2	4	1.2	9	5	1.51	1.73	0	6501	0	-0.04	0.32	0.23	-0.62	-1.19	0.24	0.24	0	-0.16	-0.12	-0.86	-0.5	-1.03	-0.09	-1.27
1	1	1	14	22	0	22	0	0	1.15	1	0	28	apple	0	2	6	1	0.3	0.53	0.73	6.14	2	3	2	2	1	0.27	10	1	4.29	1.81	834	4830	0.17	0	0.41	1.56	1.15	0.63	0.3	0.34	0	-1.22	-1.13	0.92	-1.19	2.47	0.16	0.15
1	1	1	14	62	0	62	0	1	0.98	1	0	28	bottle	0	3	2	1	0.27	0.42	0.87	8.78	2	3	2	2	1	0.23	13	4	4.73	0.91	1,025.00	6042	0.17	-0.96	-0.59	2.74	1.84	-0.69	0	0	0	-1.34	-1.15	1.65	-0.26	3.11	-0.56	-0.75
1	1	1	14	84	0	84	0	1	0.73	1	0	28	tear	1	1	3	1	0.43	0.53	0.81	9.01	2	3	2	2	0	0	11	10	2.44	1.78	1,611.00	5830	0.28	0.15	0.68	1.88	1.99	0.3	0	0	0	-1.88	-1.69	0.83	1.92	0.07	0.35	-0.77
1	1	1	14	33	0	33	0	1	1.12	1	0	29	fold	0	3	3	0	0.41	0.42	0.5	3.05	0	3	2	2	3	0.37	5	3	1.8	1.21	0	3603	0	0.88	0.19	0.02	-1.28	-0.54	0.17	0	0.17	-0.28	-0.97	-1.67	-0.95	-0.95	-0.26	-0.31
1	1	1	14	77	0	77	0	1	0.55	1	0	29	shuffle	0	2	1	0	0.34	0.38	0.51	3.5	0	3	2	2	3	0.33	6	4	1.53	1.16	0	4035	0	-0.08	0.01	-0.25	-1.28	-1.12	0.17	0.17	0	-0.18	-0.75	-1.21	-1.1	-1.69	-0.61	-0.29
1	1	1	14	81	0	81	0	1	1.18	1	0	29	stack	1	1	2	0	0.32	0.58	0.64	4.74	0	3	2	2	2	0.43	7	5	1.81	1.14	0	4327	0	-0.45	1.1	0.69	-0.93	-1.15	0.23	0.17	0.17	-0.87	-0.91	-1.04	-0.76	-0.58	-0.92	-1.29
1	1	1	14	27	0	27	0	0	1.5	1	0	30	lock	1	1	5	0	0.36	0.44	0.54	4.83	0	3	2	2	2	0.37	9	5	1.68	1.13	0	5660	0	0.47	0.38	-0.11	-0.19	-0.68	0	0	0	-1.34	-1.42	-0.66	-0.31	-0.35	-0.15	-1.73
1	1	1	14	68	0	68	0	0	0.58	1	0	30	measure	1	3	2	0	0.44	0.52	0.75	6.76	0	3	2	2	1	0.17	12	3	2.3	2.4	0	5553	0	0.39	0.65	1.79	-0.34	-0.76	0	0	0	-1.87	-1.53	-0.47	-1.22	-0.56	1.7	-1.44
1	1	1	14	119	0	119	0	0	1.05	1	0	30	pencap	0	2	2	0	0.41	0.44	0.62	5.03	0	3	2	2	0	0	8	5	2.21	2.25	0	4890	0	0.61	0.06	-0.1	-0.18	-0.87	0.17	0.17	0	-1.64	-1.45	-0.45	-0.26	-0.29	0.74	-1.06
1	1	1	14	106	0	106	0	1	1.5	1	0	31	erase	1	1	4	0	0.38	0.5	0.46	4.76	0	3	2	2	2	0.53	9	3	1.86	1.6	0	6146	0	0.48	0.95	-0.36	-0.88	-0.5	0	0	0	-0.93	-0.73	-0.68	-1.53	-0.86	0.28	-0.59
1	1	1	14	66	0	66	0	1	0.68	1	0	31	fold	1	2	7	0	0.15	0.37	0.43	4.36	0	3	2	2	6	1.8	9	4	2.29	0.66	0	6020	0	-1.75	-0.24	-0.39	-0.82	-0.54	0.17	0	0.17	0.69	0.61	-0.64	-0.65	-0.43	-1.27	-1.07
1	1	1	14	1	0	1	0	1	1.13	1	0	31	squeeze	0	3	7	0	0.35	0.55	0.44	4.87	0	3	2	2	4	1.37	10	6	2.02	1.33	0	6687	0	-0.15	0.9	-0.21	-0.77	-1.19	0.24	0.24	0	-0.16	0.01	-0.64	-0.17	-0.56	-0.73	-0.8
1	1	1	14	58	0	58	0	1	0.53	1	0	32	bread	0	3	7	1	0.26	0.21	0.46	5.53	0	3	2	2	3	0.6	14	2	4.77	1.24	2,457.00	7723	0.32	-0.84	-2.09	0.01	-0.48	-0.46	0	0	0	-0.44	-0.7	0.16	-1.92	2.37	-0.35	2.1
1	1	1	14	30	0	30	0	0	1.27	1	0	32	remove-pencap	1	2	3	1	0.28	0.33	0.38	3.58	2	3	2	2	4	1.57	8	3	1.59	1.68	2,278.00	5595	0.41	-0.59	-0.35	-0.45	-0.91	0.69	0.17	0	0.17	0.14	0.72	-0.34	-1.29	-1.13	1.01	-0.67
1	1	1	14	80	0	80	0	0	0.68	1	0	32	ring	0	1	2	1	0.3	0.29	0.42	4.4	2	3	2	2	4	1.47	10	4	4.07	0.85	1,736.00	5171	0.34	-0.14	-0.73	-0.17	-0.18	0.65	0.28	0.24	0.17	-0.1	0.19	0.14	-0.32	0.11	-0.84	0.91
1	1	1	14	105	0	105	0	1	1.93	1	0	33	brushoff	0	1	2	1	0.3	0.47	0.42	4.92	2	3	2	2	2	0.27	8	5	2.06	0.98	194	6400	0.03	-0.32	0.4	-0.83	-0.72	0.98	0	0	0	-0.49	-0.82	-0.73	-0.47	-0.79	-0.72	0.42
1	1	1	14	43	0	43	0	1	0.68	1	0	33	pour	1	2	3	1	0.54	0.56	0.71	7.66	2	3	2	2	2	0.33	11	7	3.99	1.99	0	6234	0	1.29	0.71	1.76	0.65	-0.24	0.17	0.17	0	-1.16	-1.23	0.53	0.37	1.85	-0.38	-0.04
1	1	1	14	10	0	10	0	1	1.52	1	0	33	steep	1	3	7	1	0.55	0.54	0.38	5.43	2	3	2	2	3	1.63	8	8	2.01	1.81	596	7830	0.08	1.94	0.18	-0.39	-0.37	-0.2	0.4	0.4	0	-0.54	0.06	-0.84	0.78	-0.37	0.69	0.61
1	1	1	14	102	0	102	0	0	0.77	1	0	34	hat	0	2	3	1	0.06	0.75	0.94	7.16	5	2	0	2	1	0.23	10	0	4.84	2.49	2,102.00	4277	0.49	-1.63	0.92	1.84	0.84	0.34	-2.01	-2.01	0	-1.38	-1.21	1.03	-1.79	2.46	1.02	-0.38
1	1	1	14	41	0	41	0	1	1.85	1	0	34	sunglasses	1	1	2	1	0.5	0.47	0.67	5.59	4	3	2	2	4	0.83	7	4	3.37	1.64	3,060.00	5531	0.55	0.05	-0.71	0.59	-0.55	0.07	0.17	0.17	0	0.03	-0.31	-1.02	-1.03	0.85	0.17	0.56
1	1	1	14	3	0	3	0	1	1.07	1	0	34	write	0	3	6	1	0.31	0.48	0.51	5.74	2	3	2	2	4	1.37	12	4	2.2	2.11	2,021.00	5830	0.35	0.08	0.76	0.18	-0.62	1.32	0.3	0.3	0	-0.38	-0.16	-0.27	-0.8	-0.57	0.65	-0.03
1	1	1	14	25	0	25	0	0	2.47	1	0	35	erase	1	1	2	0	0.28	0.33	0.36	4.02	0	3	2	2	7	1.53	8	8	2.4	0.62	0	6660	0	-0.52	-0.81	-0.91	-1.14	-0.5	0	0	0	1.5	0.58	-0.91	0.47	-0.4	-1.33	0.39
1	1	1	14	64	0	64	0	1	0.67	1	0	35	hammer	0	2	4	0	0.36	0.47	0.73	7.12	2	3	2	2	1	0.2	9	5	2.97	2.09	0	6298	0	0.22	-0.14	0.83	0.03	-0.47	0.35	0.35	0	-1.17	-1.41	-0.71	0.02	0.39	0.06	0.09
1	1	1	14	89	0	89	0	1	0.48	1	0	35	squeeze	0	3	8	0	0.44	0.47	0.61	8.8	0	3	2	2	0	0	15	9	2.43	1.32	0	8766	0	0.58	0.08	0.88	0.74	-1.19	0.24	0.24	0	-1.62	-1.09	0.5	0.83	-0.18	-0.73	-0.65
1	1	1	14	100	0	100	0	1	0.78	1	0	36	brush	1	2	6	0	0.36	0.63	0.59	8.33	5	3	2	2	2	0.93	13	6	2.43	2.06	450	8200	0.05	-0.05	-0.04	-0.13	-0.25	0.65	0.65	0.65	0	-0.33	0.37	-0.19	-0.09	-0.39	0.09	0.06
1	1	1	14	45	0	45	0	1	0.67	1	0	36	sunglasses	0	1	5	0	0.3	0.53	0.53	6.93	4	3	2	2	4	0.83	10	7	3.53	1.71	0	9021	0	-1.7	-0.1	-0.18	0.2	0.07	0.17	0.17	0	0.03	-0.31	0.1	0.74	1.02	0.37	1.48
1	1	1	14	16	0	16	0	0	0.92	1	0	36	write	1	3	8	0	0.44	0.48	0.53	7.63	2	3	2	2	6	0.9	15	7	3.01	1.91	0	8121	0	1.04	0.79	0.3	0.03	1.32	0.3	0.3	0	0.43	-0.65	0.47	0.04	0.33	0.41	0.7
1	1	1	14	39	0	39	0	0	0.95	1	0	37	hammer	0	2	5	1	0.41	0.52	0.65	9.48	2	3	2	2	3	0.63	13	7	2.17	2.91	239	7744	0.03	0.58	0.36	0.46	0.89	-0.47	0.35	0.35	0	-0.12	-0.67	0.44	0.76	-0.47	0.8	-0.59
1	1	1	14	90	0	90	0	1	1.02	1	0	37	shuffle	1	1	3	1	0.43	0.52	0.55	10.47	2	3	2	2	7	2.3	17	9	3.56	1.11	0	9210	0	0.96	1.57	-0.02	0.36	0.76	0.17	0.17	0	1.24	1.68	0.31	-0.07	1.51	-0.68	1.23
1	1	1	14	73	0	73	0	0	1.05	1	0	37	tear	0	3	7	1	0.46	0.64	0.5	6.88	2	3	2	2	4	2.3	9	7	3.39	1.21	465	8277	0.06	0.52	1.85	-0.14	0.69	0.3	0	0	0	0.3	2.13	0.08	0.55	1.29	-0.7	0.85
1	1	1	14	28	0	28	0	0	1.53	1	0	38	fold	0	1	8	1	0.25	0.43	0.41	6.33	0	3	2	2	7	2.43	13	6	3.37	1.29	830	7830	0.11	-0.73	0.28	-0.47	-0.13	-0.54	0.17	0	0.17	1.01	1.31	0.4	-0.03	0.7	-0.11	1.2
1	1	1	14	85	0	85	0	0	0.52	1	0	38	measure	1	2	10	1	0.39	0.32	0.4	9.42	0	3	2	2	7	4.53	14	9	4.08	2.38	559	13319	0.04	-0.16	-0.9	-0.53	0.53	-0.76	0	0	0	0.52	2.44	0.14	0.3	1.36	1.66	2.1
1	1	1	14	65	0	65	0	1	0.58	1	0	38	peel	1	3	10	1	0.44	0.6	0.63	12.26	2	3	2	2	6	0.93	18	8	4	2.37	1,439.00	10468	0.14	0.45	1.14	0.71	1.91	-0.11	0	0	0	1.09	-0.3	1.33	-0.24	1.62	0.73	0.04
1	1	1	14	42	0	42	0	0	1.52	1	0	39	brushoff	0	3	7	0	0.27	0.44	0.32	3.75	0	3	2	2	4	0.9	9	4	1.92	0.5	0	6313	0	-0.68	0.06	-1.28	-1.17	-0.56	0	0	0	0.72	0.23	-0.4	-0.91	-0.97	-1.31	1.2
1	1	1	14	32	0	32	0	1	0.98	1	0	39	peel	1	2	7	0	0.42	0.32	0.49	7.2	0	3	2	2	7	1.87	14	9	2.17	1.47	0	8319	0	0.23	-1.51	-0.22	-0.58	-2.04	0	0	0	1.62	0.88	0.27	0.14	-0.38	-0.62	0.46
1	1	1	14	114	0	114	0	1	0.73	1	0	39	staple	1	1	3	0	0.39	0.37	0.31	3.5	0	3	2	2	6	2.4	10	4	1.6	0.75	0	6187	0	0.41	-0.64	-0.85	-1.11	-1.09	0.17	0.17	0	0.57	0.36	-0.42	-0.82	-0.91	-1.05	-0.03
1	1	1	14	7	0	7	0	0	1.18	1	0	40	erase	1	2	4	1	0.33	0.45	0.55	6.28	0	3	2	2	4	1.03	13	7	2.65	1.18	184	6830	0.03	-0.01	0.42	0.11	-0.36	-0.5	0	0	0	0.04	-0.08	0.23	0.07	-0.19	-0.41	-1
1	1	1	14	44	0	44	0	1	1.08	1	0	40	peel	0	1	3	1	0.64	0.63	0.59	8.71	2	3	2	2	3	1.23	13	8	2.06	3.39	252	7724	0.03	2.81	1.39	0.45	0.17	-0.11	0	0	0	-0.48	0.08	0	-0.24	-0.5	2.29	-0.81
1	1	1	14	107	0	107	0	0	0.42	1	0	40	stir	1	3	8	1	0.52	0.59	0.55	7.15	0	3	2	2	4	0.87	13	9	3.57	1.43	958	7468	0.13	1.77	1.11	0.89	0.78	-1.2	0.3	0.3	0	-0.38	-0.72	1.03	1.36	0.8	-0.17	0.56
1	1	1	14	24	0	24	0	0	2.47	1	0	41	crumple	0	3	10	1	0.45	0.42	0.72	13.15	4	3	2	2	5	0.9	17	16	2.54	2.02	4,300.00	9638	0.45	1.11	0.07	1.12	3.06	2.39	0	0	0	0.56	-0.07	1.98	3.74	-0.19	0.66	-0.11
1	1	1	14	112	0	112	0	0	1.43	1	0	41	fold	1	1	3	1	0.45	0.48	0.49	7.2	2	3	2	2	2	0.9	11	9	1.82	1.64	3,870.00	7234	0.53	1.31	0.7	-0.01	0.17	1.41	0.17	0	0.17	-0.6	-0.38	-0.12	0.88	-0.92	0.51	-0.99
1	1	1	14	53	0	53	0	0	1.65	1	0	41	steep	0	2	3	1	0.23	0.55	0.53	5.16	2	3	2	2	4	0.83	9	4	1.58	1.04	2,362.00	5426	0.44	-0.38	0.28	0.49	-0.48	-0.2	0.4	0.4	0	-0.24	-0.6	-0.57	-0.51	-0.69	-0.74	-1.14
1	1	1	15	32	0	32	0	1	2.07	0	0	2	brushoff	0	1	2	0	0.33	0.27	0.33	5.43	1	3	2	2	1	0.33	10	6	1.32	1.24	0	6990	0	-0.01	-1.52	-1.2	-0.51	-0.65	0	0	0	-0.24	-0.27	-0.79	1.23	-1.65	-0.41	Na
1	1	1	15	60	0	60	0	1	1.25	1	0	2	pencap	1	3	7	0	0.36	0.3	0.39	5.05	0	3	2	2	1	0.33	7	7	1.64	1.93	0	5710	0	0.17	-1.1	-0.22	-0.18	0.87	0.16	0.16	0	0	-2.83	-0.52	0.18	-0.43	0.28	Na
1	1	1	15	113	0	113	0	1	1.18	1	0	2	remove-pencap	0	2	4	0	0.34	0.29	0.41	4.84	1	3	2	2	1	0.33	6	4	1.54	0.98	0	5070	0	0.3	-0.67	-0.23	-0.07	-0.91	0.16	0	0.16	0	-2.83	-0.46	-0.16	-1.15	-0.59	Na
1	1	1	15	5	0	5	0	0	2.6	0	0	3	ring	1	1	3	1	0.29	0.28	0.35	4.99	2	3	2	2	1	0.33	6	3	1.88	1.1	2,388.00	8403	0.28	-0.23	-0.79	-0.19	-0.17	-0.08	0.28	0.24	0.17	2.57	0.83	0.73	0.06	-0.31	-0.45	Na
1	1	1	15	71	0	71	0	1	0.67	1	0	3	staple	1	3	10	1	0.14	0.28	0.14	3.93	0	2	0	2	1	1	13	6	0.86	0.65	3,305.00	8455	0.39	-1.83	-1.42	-1.8	-0.96	-1.09	-5.83	-5.83	0	2.45	5.29	0.46	-0.82	-1.56	-1.2	Na
1	1	1	15	118	0	118	0	0	0.9	1	0	3	sunglasses	0	2	5	1	0.51	0.53	0.48	5.84	4	3	2	2	1	0.33	6	6	2.8	1.16	2,957.00	5865	0.5	0.1	-0.11	-0.43	-0.41	-2.46	0.17	0.17	0	0.03	1.37	-0.27	-1.03	0.23	-1.18	Na
1	1	1	15	31	0	31	0	0	1.87	1	0	4	crumple	0	1	2	0	0.23	0.47	0.04	4.67	0	3	2	2	1	0.33	9	8	2.17	1.66	0	5363	0	-1.79	0.56	-2.73	-0.79	-0.68	0	0	0	-0.45	-0.82	-0.22	-0.64	-0.61	0.12	Na
1	1	1	15	66	0	66	0	1	1.3	1	0	4	erase	0	2	4	0	0.36	0.41	0.05	5.22	0	3	2	2	1	0.33	13	5	1.53	3.01	0	5466	0	0.26	0.01	-2.63	-0.72	-0.5	0	0	0	1.5	0.92	-1.14	-1.13	-1.14	2.6	Na
1	1	1	15	98	0	98	0	1	0.53	1	0	4	write	1	3	7	0	0.35	0.53	0.05	6.86	0	3	2	2	1	0.33	13	12	2.14	3.95	0	5977	0	0.37	1.32	-2.36	-0.23	-0.58	0.3	0.3	0	-1.2	0.09	-0.76	0.32	-0.64	2.86	Na
1	1	1	15	56	0	56	0	0	1.65	1	0	5	apple	1	2	3	0	0.37	0.25	0.03	2.95	2	3	2	2	1	0.33	6	1	0.76	3.31	0	4174	0	0.73	-2.3	-2.74	-1.28	-0.15	0.3	0.34	0	-0.09	0.14	-0.82	-1.19	-1.7	2.48	Na
1	1	1	15	89	0	89	0	0	0.88	1	0	5	brush	0	1	2	0	0.55	0.49	0.06	9.92	5	3	2	2	1	0.33	12	7	1.3	8.52	0	7276	0	0.75	-1.71	-2.43	-0.01	-1.94	0.65	0.65	0	-0.86	-1.16	-0.32	0.04	-1.25	4.52	Na
1	1	1	15	7	0	7	0	0	1.63	1	0	5	stamp	0	3	6	0	0.25	0.43	0.03	4.31	2	3	2	2	1	0.33	6	3	1.03	3.23	0	5812	0	-1.05	-0.4	-2.88	-0.81	-0.44	0	0	0	0.55	1.15	-1.03	-0.98	-1.35	1.62	Na
1	1	1	15	81	0	81	0	1	2.02	0	0	6	bottle	1	1	2	1	Na	Na	Na	Na	Na	Na	Na	Na	Na	Na	Na	Na	Na	Na	599	2632	0.23	Na	Na	Na	Na	Na	Na	Na	Na	Na	Na	Na	Na	Na	Na	Na
1	1	1	15	68	0	68	0	1	0.48	1	0	6	brush	0	2	4	1	Na	Na	Na	Na	Na	Na	Na	Na	Na	Na	Na	Na	Na	Na	2,635.00	4880	0.54	Na	Na	Na	Na	Na	Na	Na	Na	Na	Na	Na	Na	Na	Na	Na
1	1	1	15	8	0	8	0	0	1.1	1	0	6	hat	0	3	2	1	Na	Na	Na	Na	Na	Na	Na	Na	Na	Na	Na	Na	Na	Na	1,564.00	3062	0.51	Na	Na	Na	Na	Na	Na	Na	Na	Na	Na	Na	Na	Na	Na	Na
1	1	1	15	36	0	36	0	0	0.98	1	0	7	scrub	1	3	5	1	Na	Na	Na	Na	Na	Na	Na	Na	Na	Na	Na	Na	Na	Na	2,361.00	5537	0.43	Na	Na	Na	Na	Na	Na	Na	Na	Na	Na	Na	Na	Na	Na	Na
1	1	1	15	67	0	67	0	1	0.82	1	0	7	shuffle	0	2	4	1	Na	Na	Na	Na	Na	Na	Na	Na	Na	Na	Na	Na	Na	Na	2,786.00	5756	0.48	Na	Na	Na	Na	Na	Na	Na	Na	Na	Na	Na	Na	Na	Na	Na
1	1	1	15	100	0	100	0	1	2	1	0	7	stamp	0	1	2	1	Na	Na	Na	Na	Na	Na	Na	Na	Na	Na	Na	Na	Na	Na	1,489.00	5617	0.27	Na	Na	Na	Na	Na	Na	Na	Na	Na	Na	Na	Na	Na	Na	Na
1	1	1	15	40	0	40	0	1	2.43	0	0	8	stamp	1	1	2	0	Na	Na	Na	Na	Na	Na	Na	Na	Na	Na	Na	Na	Na	Na	0	7021	0	Na	Na	Na	Na	Na	Na	Na	Na	Na	Na	Na	Na	Na	Na	Na
1	1	1	15	35	0	35	0	0	1.75	1	0	8	staple	1	2	5	0	Na	Na	Na	Na	Na	Na	Na	Na	Na	Na	Na	Na	Na	Na	0	6354	0	Na	Na	Na	Na	Na	Na	Na	Na	Na	Na	Na	Na	Na	Na	Na
1	1	1	15	110	0	110	0	1	1.2	1	0	8	tear	0	3	7	0	Na	Na	Na	Na	Na	Na	Na	Na	Na	Na	Na	Na	Na	Na	0	7273	0	Na	Na	Na	Na	Na	Na	Na	Na	Na	Na	Na	Na	Na	Na	Na
1	1	1	15	28	0	28	0	1	1.28	1	0	9	cut	0	3	8	1	0.51	0.5	0.47	6.49	4	3	2	2	4	1	12	4	2.51	1.02	941	8000	0.12	1.65	0.41	0.36	0.26	1.86	0.17	0.17	0	-0.36	-0.65	0.2	-0.83	0.39	-0.55	-0.53
1	1	1	15	77	0	77	0	1	0.7	1	0	9	hat	0	2	9	1	0.66	0.75	0.5	9.39	5	3	2	2	5	1.77	14	10	2.59	1.78	3,028.00	10256	0.3	0.96	0.95	-0.41	2.24	0.34	0.48	0.48	0	1.24	1.06	2.81	2.48	0.2	0.1	1.4
1	1	1	15	117	0	117	0	0	1.47	1	0	9	jar	1	1	3	1	0.47	0.49	0.53	8.21	4	3	2	2	5	0.83	11	9	1.87	2.54	6,227.00	9000	0.69	1.19	0.65	0.5	1.4	2.33	0	0	0.17	0.66	-0.34	0.3	1.5	-0.3	2.13	-0.18
1	1	1	15	108	0	108	0	1	0.82	1	0	10	cut	1	1	2	0	0.38	0.25	0.25	3.3	0	3	2	2	3	2.37	9	5	0.9	1.23	0	6708	0	0.36	-2.16	-1.22	-1.22	-0.93	0.17	0.17	0	-0.75	0.95	-0.56	-0.41	-1.84	-0.31	-0.5
1	1	1	15	30	0	30	0	0	1.28	1	0	10	shuffle	1	3	7	0	0.18	0.25	0.47	6.23	0	3	2	2	4	0.43	10	8	2.68	1.27	0	7896	0	-2.04	-1.53	-0.51	-0.64	-1.12	0.17	0.17	0	0.18	-0.63	-0.66	-0.28	0.11	-0.46	1.85
1	1	1	15	57	0	57	0	1	0.82	1	0	10	write	0	2	7	0	0.29	0.29	0.34	5.19	0	3	2	2	6	2.4	11	8	2.31	1.27	0	8520	0	-0.06	-1.18	-0.77	-0.81	-0.58	0.3	0.3	0	0.43	0.93	-0.51	0.32	-0.45	-0.35	1.31
1	1	1	15	34	0	34	0	0	1.83	1	0	11	bottle	0	1	3	0	0.28	0.42	0.27	2.78	2	3	2	2	7	2.4	5	3	1.98	0.82	0	5500	0	-0.91	-0.61	-0.97	-1.01	-0.69	0	0	0	1.41	1.14	-0.99	-0.77	-0.5	-0.66	0.89
1	1	1	15	78	0	78	0	0	1.2	1	0	11	cut	1	2	4	0	0.23	0.31	0.41	4.74	0	3	2	2	2	0.53	7	4	1.88	0.91	0	5658	0	-1.18	-1.62	-0.12	-0.55	-0.93	0.17	0.17	0	-1.14	-1.2	-1.06	-0.83	-0.48	-0.68	0.01
1	1	1	15	101	0	101	0	0	0.72	1	0	11	hammer	1	3	7	0	0.24	0.36	0.38	5.35	2	3	2	2	3	0.73	12	4	2.27	0.84	0	8000	0	-0.66	-1.18	-0.83	-0.62	-0.47	0.35	0.35	0	-0.12	-0.49	0.15	-0.35	-0.36	-1.08	0.06
1	1	1	15	16	0	16	0	1	2.1	0	0	12	bread	1	2	5	1	0.23	0.47	0.42	5.08	0	3	2	2	4	1.03	14	6	2.12	1.33	0	7250	0	-1.1	0.41	-0.29	-0.65	-0.46	0	0	0	-0.11	-0.18	0.16	-0.15	-0.5	-0.23	-0.06
1	1	1	15	72	0	72	0	0	0.82	1	0	12	ring	1	3	5	1	0.34	0.32	0.46	4.35	0	3	2	2	2	0.83	10	4	2.56	0.9	744	5500	0.14	0.37	-0.41	-0.16	-0.18	-0.81	0.28	0.24	0.17	-0.99	-0.63	0.14	-0.32	-0.18	-0.77	-0.14
1	1	1	15	104	0	104	0	1	1.83	1	0	12	stir	0	1	2	1	0.16	0.51	0.42	4.65	0	3	2	2	2	1.57	9	3	2.09	1.56	0	6078	0	-1.07	0.26	0.01	-0.49	-1.2	0.3	0.3	0	-1.25	0.14	-0.24	-0.61	-0.3	0.15	-0.95
1	1	1	15	20	0	20	0	1	1.77	1	0	13	pencap	1	1	3	1	0.32	0.3	0.38	4.37	2	3	2	2	6	1.87	9	6	1.4	1.5	0	6417	0	-0.22	-1.14	-0.23	-0.2	0.78	0.17	0.17	0	1.19	1.24	-0.07	0.29	-0.5	-0.33	-1.08
1	1	1	15	87	0	87	0	0	0.8	1	0	13	ring	0	2	4	1	0.29	0.33	0.43	4.75	2	3	2	2	6	1.23	10	5	2.2	1.02	0	6812	0	-0.28	-0.36	-0.17	-0.17	0.65	0.28	0.24	0.17	0.79	-0.11	0.14	0.06	-0.25	-0.57	-0.41
1	1	1	15	76	0	76	0	0	1.38	1	0	13	stack	1	3	6	1	0.38	0.36	0.52	5.36	2	3	2	2	4	0.53	9	4	1.81	2.33	0	6000	0	0.22	-0.77	0.04	-0.74	0.87	0.23	0.17	0.17	-0.18	-0.81	-0.65	-1.04	-0.58	1.02	-1.31
1	1	1	15	4	0	4	0	0	0.98	1	0	14	bread	1	2	5	0	0.38	0.56	0.41	5.08	0	3	2	2	4	1	13	5	1.31	1.24	0	7216	0	0.22	1.26	-0.35	-0.65	-0.46	0	0	0	-0.11	-0.22	-0.03	-0.59	-1.38	-0.36	-1.59
1	1	1	15	48	0	48	0	1	1.4	1	0	14	crumple	1	3	5	0	0.43	0.42	0.54	6.13	2	3	2	2	3	0.4	10	5	1.2	1.55	0	6568	0	0.81	0.07	0.11	-0.13	0.85	0	0	0	-0.45	-1.01	-0.22	-0.27	-1.69	-0.05	-1.6
1	1	1	15	91	0	91	0	1	1.7	0	0	14	steep	0	1	1	0	0.16	0.51	0.48	5.09	2	3	2	2	1	0.1	7	5	1.69	0.76	0	6108	0	-0.9	-0.16	0.23	-0.51	-0.2	0.4	0.4	0	-1.14	-1.2	-1.1	-0.19	-0.61	-1.26	-0.54
1	1	1	15	83	0	83	0	0	0.75	1	0	15	crumple	1	3	7	1	0.34	0.53	0.62	8.63	4	3	2	2	3	0.67	12	7	2.86	1.77	4,217.00	7510	0.56	-0.38	1.17	0.52	1	2.39	0	0	0	-0.45	-0.5	0.41	0.46	0.17	0.28	-0.15
1	1	1	15	51	0	51	0	0	1.6	1	0	15	measure	0	1	4	1	0.32	0.43	0.56	10.07	2	3	2	2	6	2.07	15	8	3.79	1.36	2,791.00	9533	0.29	-0.9	-0.06	0.54	0.74	0.9	0	0	0	0.12	0.19	0.45	0.04	1.06	-0.5	0.18
1	1	1	15	24	0	24	0	0	1.22	1	0	15	sunglasses	0	2	7	1	0.5	0.56	0.48	4.34	4	3	2	2	3	1.9	6	3	2.72	1.76	4,960.00	8685	0.57	0.03	0.23	-0.45	-1.26	0.07	0.17	0.17	0	-0.46	1.27	-1.39	-1.62	0.15	0.49	0.87
1	1	1	15	119	0	119	0	1	1.67	1	0	16	apple	1	2	2	0	0.24	0.31	0.34	2.65	0	3	2	2	1	1.03	6	3	1.51	0.94	0	4255	0	-1.24	-0.48	-0.69	-1.52	-0.87	0.17	0	0.17	-1.56	-0.12	-1.12	-1.29	-1.22	-0.68	-0.45
1	1	1	15	61	0	61	0	0	1.37	1	0	16	lock	0	3	5	0	0.24	0.29	0.37	3.03	0	3	2	2	1	0.77	4	7	2.15	1.16	0	4511	0	-1.41	-1.19	-0.53	-1.41	-1.06	0	0	0.17	-1.42	-0.45	-1.83	0.59	-0.16	-0.4	1.02
1	1	1	15	25	0	25	0	0	2.98	1	0	16	stack	0	1	2	0	0.31	0.15	0.28	2.81	0	1	2	0	3	1.4	3	5	1.11	1.04	0	5979	0	-0.58	-2.69	-1.26	-1.54	-1.15	-5.2	0.17	-5.83	-0.53	0.09	-1.82	-0.76	-1.22	-1.09	1.2
1	1	1	15	111	0	111	0	1	0.72	1	0	17	dice	1	1	3	1	0.01	0.22	0.47	3.89	0	2	0	2	5	1.2	7	0	2.01	0.13	0	5237	0	-1.84	-1.63	-0.48	-0.9	-0.82	-1.84	-1.77	0	1	0.35	-0.85	-1.75	-0.72	-1.26	-0.98
1	1	1	15	79	0	79	0	1	1.67	1	0	17	lock	0	3	5	1	0.43	0.61	0.5	4.96	0	3	2	2	4	0.83	8	7	4.66	1.51	0	6500	0	1.56	1.89	-0.13	-0.18	-0.68	0	0	0	-0.51	-0.85	-0.94	0.51	0.28	0.93	2.27
1	1	1	15	14	0	14	0	0	2.2	1	0	17	pencap	0	2	3	1	0.29	0.6	0.66	5.28	0	3	2	2	2	0.37	9	6	4.3	1.24	0	4973	0	-0.53	1.48	-0.09	-0.17	-0.87	0.17	0.17	0	-0.7	-0.92	-0.07	0.29	0.26	-0.72	0.52
1	1	1	15	26	0	26	0	0	1.65	1	0	18	remove-pencap	0	3	5	1	0.41	0.43	0.5	5.46	0	3	2	2	4	1.03	10	5	2.3	1.54	327	5750	0.06	1.34	0.51	0.31	0.33	-0.87	0.17	0	0.17	0.14	-0.12	0.45	0	-0.18	0.7	0.15
1	1	1	15	54	0	54	0	1	1.72	1	0	18	scrub	0	1	1	1	0.42	0.54	0.99	10.84	0	3	2	2	3	0.53	15	3	6.35	2	0	6491	0	0.42	0.12	1.04	0.13	-0.65	0.44	0.44	0	0.18	-0.61	0.13	-0.97	2.71	0.06	0.96
1	1	1	15	109	0	109	0	0	1.57	1	0	18	stamp	1	2	4	1	0.38	0.47	0.46	3.39	0	3	2	2	3	1.03	7	2	1.72	1.87	529	4316	0.12	0.25	-0.04	-0.28	-1.2	-1.24	0	0	0	-0.35	-0.08	-0.77	-1.34	-0.61	0.05	-1.03
1	1	1	15	105	0	105	0	0	1	1	0	19	bread	0	3	1	0	0.42	0.56	0.49	4.2	0	3	2	2	1	0.63	5	6	2.21	0.82	715	5276	0.14	0.53	1.25	0.2	-0.99	-0.46	0	0	0	-1.1	-0.66	-1.55	-0.15	-0.4	-0.92	-0.55
1	1	1	15	74	0	74	0	1	2.27	1	0	19	pour	1	1	3	0	0.41	0.54	0.46	4.04	2	3	2	2	3	1.2	4	6	1.88	2.31	1,017.00	5000	0.2	0.26	0.42	0.1	-1.05	-0.24	0.17	0.17	0	-0.7	-0.5	-1.66	-0.03	-0.51	-0.03	0.11
1	1	1	15	22	0	22	0	0	1.23	1	0	19	stir	0	2	3	0	0.53	0.59	0.77	6.69	0	3	2	2	1	0.2	7	8	1.77	2.02	668	5000	0.13	1.84	1.09	2.4	0.55	-1.2	0.3	0.3	0	-1.68	-1.55	-0.87	1.03	-0.53	1.22	-0.96
1	1	1	15	59	0	59	0	0	0.57	1	0	20	dice	0	2	2	0	0.17	0.5	0.5	4.57	0	3	2	2	0	0	10	4	1.53	0.86	0	4745	0	-0.78	0.79	-0.28	-0.62	-0.82	0.53	0.59	0	-1.73	-1.56	0.33	-0.18	-1.18	-0.66	-0.89
1	1	1	15	19	0	19	0	1	1.4	1	0	20	pour	0	1	5	0	0.26	0.54	0.48	4.81	2	3	2	2	2	0.3	11	5	1.72	1.42	0	6054	0	-1.04	0.47	0.19	-0.68	-0.24	0.17	0.17	0	-1.16	-1.26	0.53	-0.44	-0.69	-1	-0.86
1	1	1	15	115	0	115	0	0	1.63	1	0	20	staple	1	3	5	0	0.39	0.56	0.57	5.92	0	3	2	2	0	0	11	5	1.75	1.12	0	6054	0	0.46	1.11	0.66	-0.28	-1.09	0.17	0.17	0	-1.68	-0.87	-0.2	-0.52	-0.79	-0.48	-2
1	1	1	15	12	0	12	0	1	1.52	1	0	21	bottle	1	2	8	1	0.63	0.43	0.44	6.07	4	3	2	2	3	0.77	10	7	1.56	2.78	2,589.00	8037	0.32	2.48	-0.46	0.11	0.55	1.29	0	0	0	-0.42	-0.59	0.66	1.28	-1.05	1.72	-0.34
1	1	1	15	49	0	49	0	1	1.23	1	0	21	hammer	1	3	3	1	0.16	0.35	0.43	6.2	2	3	2	2	2	0.47	10	6	2.1	1.43	737	7710	0.1	-1.21	-1.27	-0.6	-0.31	-0.47	0.35	0.35	0	-0.64	-0.95	-0.42	0.39	-0.55	-0.54	-0.22
1	1	1	15	99	0	99	0	0	1.58	1	0	21	pour	0	1	4	1	0.44	0.46	0.45	8.48	4	3	2	2	7	2.43	11	9	3.07	2.92	1,127.00	10447	0.11	0.45	-0.5	0.01	1.04	1.52	0.17	0.17	0	1.16	0.54	0.53	1.17	0.82	0.62	1.3
1	1	1	15	94	0	94	0	0	0.72	1	0	22	apple	0	3	1	0	0.36	0.47	0.46	3.24	2	3	2	2	2	1.07	4	3	1.12	1.69	0	4520	0	0.66	-0.17	-0.09	-1.06	0.63	0.3	0.34	0	-0.66	0.26	-1.69	-0.25	-1.28	-0.01	-1.29
1	1	1	15	53	0	53	0	1	1.65	1	0	22	brushoff	1	1	4	0	0.31	0.51	0.6	6.4	0	3	2	2	0	0	9	8	1.65	1.47	0	6687	0	-0.19	0.81	0	-0.15	-0.56	0	0	0	-1.7	-1.26	-0.4	0.86	-1.32	-0.14	-1.53
1	1	1	15	18	0	18	0	0	0.8	1	0	22	tear	1	2	6	0	0.39	0.38	0.49	5.04	2	3	2	2	4	0.83	6	8	1.14	1.31	0	6208	0	-0.16	-0.76	-0.16	-0.45	0.3	0	0	0	0.3	-0.31	-1.04	1	-1.62	-0.51	-1.39
1	1	1	15	2	0	2	0	0	1.02	1	0	23	cut	0	3	3	0	0.33	0.38	0.4	4.45	2	3	2	2	3	0.8	5	8	1.59	2.06	0	6324	0	-0.14	-0.87	-0.15	-0.69	0.46	0.17	0.17	0	-0.75	-0.88	-1.56	0.88	-0.88	0.68	0.74
1	1	1	15	65	0	65	0	1	1.35	1	0	23	remove-pencap	1	1	5	0	0.3	0.22	0.44	3.97	4	3	2	2	5	1.57	6	4	3.58	1.14	565	5068	0.11	-0.27	-1.34	-0.04	-0.65	2.25	0.17	0	0.17	0.71	0.72	-1.12	-0.65	1.52	-0.22	1.57
1	1	1	15	84	0	84	0	0	1.08	1	0	23	steep	1	2	1	0	0.38	0.43	0.49	5.9	4	3	2	2	2	1.3	9	6	1.14	1.9	838	7244	0.12	0.76	-1	0.29	-0.17	1.58	0.4	0.4	0	-0.84	-0.22	-0.57	0.13	-1.01	0.84	-0.4
1	1	1	15	29	0	29	0	0	1.33	1	0	24	jar	1	1	4	0	0.42	0.49	0.44	4.76	0	3	2	2	5	1.17	9	5	2.86	0.9	0	6000	0	0.64	0.61	-0.07	-0.47	-1.06	0	0	0.17	0.66	0.23	-0.3	-0.32	0.19	-0.88	0.46
1	1	1	15	88	0	88	0	0	1.23	1	0	24	lock	0	2	6	0	0.36	0.42	0.44	5.34	2	3	2	2	4	1.3	10	5	2.08	1.12	0	6000	0	0.53	0.24	-0.16	-0.17	0.85	0	0	0	-0.51	-0.27	-0.38	-0.31	-0.27	-0.19	-0.15
1	1	1	15	44	0	44	0	0	0.9	1	0	24	stir	1	3	2	0	0.45	0.52	0.46	5.55	2	3	2	2	10	1.87	10	3	2.3	2.35	0	6787	0	1.23	0.31	0.28	-0.03	0.32	0.3	0.3	0	2.21	0.52	0.08	-0.61	-0.14	1.99	-0.53
1	1	1	15	15	0	15	0	1	2.28	0	0	25	brush	1	1	5	1	0.17	0.61	0.45	6.39	5	3	2	2	5	1	12	2	1.49	1.18	6,044.00	8532	0.71	-0.85	-0.3	-0.76	-0.54	0.65	0.65	0.65	0	1.23	0.49	-0.32	-0.63	-1.1	-0.52	-0.76
1	1	1	15	63	0	63	0	0	0.8	1	0	25	hat	1	2	7	1	0.13	0.61	0.48	5.5	5	2	0	2	3	1.27	10	7	1.81	0.71	4,814.00	6541	0.74	-1.33	-0.42	-0.51	-0.22	0.34	-2.01	-2.01	0	-0.07	0.32	1.03	1.2	-0.58	-1.3	-0.39
1	1	1	15	80	0	80	0	1	0.7	1	0	25	jar	0	3	2	1	0.26	0.37	0.31	4.12	2	3	2	2	8	1.83	8	4	1.45	0.95	4,468.00	8407	0.53	-1.18	-0.43	-0.92	-0.82	0.64	0	0	0.17	2.23	1.36	-0.61	-0.77	-0.5	-0.78	0.03
1	1	1	15	9	0	9	0	0	2.13	1	0	26	dice	0	1	7	1	0.4	0.42	0.53	6.39	2	3	2	2	4	1.43	8	5	2.56	2.08	1,262.00	6570	0.19	0.68	0.1	-0.11	0.13	0.82	0.53	0.59	0	0.46	0.73	-0.46	0.22	-0.19	0.35	0.66
1	1	1	15	69	0	69	0	1	0.77	1	0	26	jar	1	3	6	1	0.31	0.5	0.38	5.27	2	3	2	2	3	0.67	13	3	1.99	0.7	2,986.00	7064	0.42	-0.55	0.71	-0.45	-0.19	0.64	0	0	0.17	-0.38	-0.62	0.91	-1.22	-0.24	-1.25	-0.2
1	1	1	15	96	0	96	0	1	0.57	1	0	26	peel	1	2	6	1	0.49	0.44	0.58	8.64	2	3	2	2	2	2.1	9	10	1.54	2.55	3,040.00	7978	0.38	1.1	-0.44	0.34	0.13	-0.11	0	0	0	-1.01	1.18	-1.06	0.51	-1.07	1.02	0.26
1	1	1	15	0	0	0	0	0	1.93	1	0	27	measure	0	3	2	0	0.42	0.35	0.44	4.6	0	3	2	2	2	0.8	10	6	2.4	1.05	0	6200	0	0.2	-0.71	-0.26	-1.04	-0.76	0	0	0	-1.47	-0.96	-1.08	-0.46	-0.45	-1.15	0.55
1	1	1	15	93	0	93	0	1	1.28	1	0	27	scrub	0	1	4	0	0.12	0.31	0.5	5.09	0	2	0	2	4	0.4	11	4	1.89	0.86	0	6300	0	-1.62	-1.5	-0.91	-1.18	-0.65	-2.2	-2.2	0	0.81	-0.86	-0.76	-0.72	-1.05	-1.46	-0.11
1	1	1	15	73	0	73	0	0	1.53	1	0	27	squeeze	1	2	2	0	0.36	0.49	0.51	5.27	0	3	2	2	4	1.2	9	5	1.51	1.73	0	6501	0	-0.04	0.32	0.23	-0.62	-1.19	0.24	0.24	0	-0.16	-0.12	-0.86	-0.5	-1.03	-0.09	-1.27
1	1	1	15	21	0	21	0	1	1.25	1	0	28	apple	0	2	6	1	0.3	0.53	0.73	6.14	2	3	2	2	1	0.27	10	1	4.29	1.81	834	4830	0.17	0	0.41	1.56	1.15	0.63	0.3	0.34	0	-1.22	-1.13	0.92	-1.19	2.47	0.16	0.15
1	1	1	15	47	0	47	0	1	2.22	1	0	28	bottle	0	3	2	1	0.27	0.42	0.87	8.78	2	3	2	2	1	0.23	13	4	4.73	0.91	1,025.00	6042	0.17	-0.96	-0.59	2.74	1.84	-0.69	0	0	0	-1.34	-1.15	1.65	-0.26	3.11	-0.56	-0.75
1	1	1	15	97	0	97	0	0	1.7	1	0	28	tear	1	1	3	1	0.43	0.53	0.81	9.01	2	3	2	2	0	0	11	10	2.44	1.78	1,611.00	5830	0.28	0.15	0.68	1.88	1.99	0.3	0	0	0	-1.88	-1.69	0.83	1.92	0.07	0.35	-0.77
1	1	1	15	6	0	6	0	1	1.25	1	0	29	fold	0	3	3	0	0.41	0.42	0.5	3.05	0	3	2	2	3	0.37	5	3	1.8	1.21	0	3603	0	0.88	0.19	0.02	-1.28	-0.54	0.17	0	0.17	-0.28	-0.97	-1.67	-0.95	-0.95	-0.26	-0.31
1	1	1	15	64	0	64	0	1	0.6	1	0	29	shuffle	0	2	1	0	0.34	0.38	0.51	3.5	0	3	2	2	3	0.33	6	4	1.53	1.16	0	4035	0	-0.08	0.01	-0.25	-1.28	-1.12	0.17	0.17	0	-0.18	-0.75	-1.21	-1.1	-1.69	-0.61	-0.29
1	1	1	15	95	0	95	0	0	1.75	1	0	29	stack	1	1	2	0	0.32	0.58	0.64	4.74	0	3	2	2	2	0.43	7	5	1.81	1.14	0	4327	0	-0.45	1.1	0.69	-0.93	-1.15	0.23	0.17	0.17	-0.87	-0.91	-1.04	-0.76	-0.58	-0.92	-1.29
1	1	1	15	17	0	17	0	1	1.93	1	0	30	lock	1	1	5	0	0.36	0.44	0.54	4.83	0	3	2	2	2	0.37	9	5	1.68	1.13	0	5660	0	0.47	0.38	-0.11	-0.19	-0.68	0	0	0	-1.34	-1.42	-0.66	-0.31	-0.35	-0.15	-1.73
1	1	1	15	75	0	75	0	0	1.72	1	0	30	measure	1	3	2	0	0.44	0.52	0.75	6.76	0	3	2	2	1	0.17	12	3	2.3	2.4	0	5553	0	0.39	0.65	1.79	-0.34	-0.76	0	0	0	-1.87	-1.53	-0.47	-1.22	-0.56	1.7	-1.44
1	1	1	15	92	0	92	0	0	0.85	1	0	30	pencap	0	2	2	0	0.41	0.44	0.62	5.03	0	3	2	2	0	0	8	5	2.21	2.25	0	4890	0	0.61	0.06	-0.1	-0.18	-0.87	0.17	0.17	0	-1.64	-1.45	-0.45	-0.26	-0.29	0.74	-1.06
1	1	1	15	116	0	116	0	0	2.45	0	0	31	erase	1	1	4	0	0.38	0.5	0.46	4.76	0	3	2	2	2	0.53	9	3	1.86	1.6	0	6146	0	0.48	0.95	-0.36	-0.88	-0.5	0	0	0	-0.93	-0.73	-0.68	-1.53	-0.86	0.28	-0.59
1	1	1	15	45	0	45	0	1	1.47	1	0	31	fold	1	2	7	0	0.15	0.37	0.43	4.36	0	3	2	2	6	1.8	9	4	2.29	0.66	0	6020	0	-1.75	-0.24	-0.39	-0.82	-0.54	0.17	0	0.17	0.69	0.61	-0.64	-0.65	-0.43	-1.27	-1.07
1	1	1	15	37	0	37	0	1	1.98	1	0	31	squeeze	0	3	7	0	0.35	0.55	0.44	4.87	0	3	2	2	4	1.37	10	6	2.02	1.33	0	6687	0	-0.15	0.9	-0.21	-0.77	-1.19	0.24	0.24	0	-0.16	0.01	-0.64	-0.17	-0.56	-0.73	-0.8
1	1	1	15	70	0	70	0	1	0.62	1	0	32	bread	0	3	7	1	0.26	0.21	0.46	5.53	0	3	2	2	3	0.6	14	2	4.77	1.24	2,457.00	7723	0.32	-0.84	-2.09	0.01	-0.48	-0.46	0	0	0	-0.44	-0.7	0.16	-1.92	2.37	-0.35	2.1
1	1	1	15	39	0	39	0	1	1.8	1	0	32	remove-pencap	1	2	3	1	0.28	0.33	0.38	3.58	2	3	2	2	4	1.57	8	3	1.59	1.68	2,278.00	5595	0.41	-0.59	-0.35	-0.45	-0.91	0.69	0.17	0	0.17	0.14	0.72	-0.34	-1.29	-1.13	1.01	-0.67
1	1	1	15	114	0	114	0	1	1.58	1	0	32	ring	0	1	2	1	0.3	0.29	0.42	4.4	2	3	2	2	4	1.47	10	4	4.07	0.85	1,736.00	5171	0.34	-0.14	-0.73	-0.17	-0.18	0.65	0.28	0.24	0.17	-0.1	0.19	0.14	-0.32	0.11	-0.84	0.91
1	1	1	15	82	0	82	0	0	1.72	1	0	33	brushoff	0	1	2	1	0.3	0.47	0.42	4.92	2	3	2	2	2	0.27	8	5	2.06	0.98	194	6400	0.03	-0.32	0.4	-0.83	-0.72	0.98	0	0	0	-0.49	-0.82	-0.73	-0.47	-0.79	-0.72	0.42
1	1	1	15	43	0	43	0	0	1.07	1	0	33	pour	1	2	3	1	0.54	0.56	0.71	7.66	2	3	2	2	2	0.33	11	7	3.99	1.99	0	6234	0	1.29	0.71	1.76	0.65	-0.24	0.17	0.17	0	-1.16	-1.23	0.53	0.37	1.85	-0.38	-0.04
1	1	1	15	38	0	38	0	1	1.58	1	0	33	steep	1	3	7	1	0.55	0.54	0.38	5.43	2	3	2	2	3	1.63	8	8	2.01	1.81	596	7830	0.08	1.94	0.18	-0.39	-0.37	-0.2	0.4	0.4	0	-0.54	0.06	-0.84	0.78	-0.37	0.69	0.61
1	1	1	15	112	0	112	0	0	0.92	1	0	34	hat	0	2	3	1	0.06	0.75	0.94	7.16	5	2	0	2	1	0.23	10	0	4.84	2.49	2,102.00	4277	0.49	-1.63	0.92	1.84	0.84	0.34	-2.01	-2.01	0	-1.38	-1.21	1.03	-1.79	2.46	1.02	-0.38
1	1	1	15	46	0	46	0	1	2.5	1	0	34	sunglasses	1	1	2	1	0.5	0.47	0.67	5.59	4	3	2	2	4	0.83	7	4	3.37	1.64	3,060.00	5531	0.55	0.05	-0.71	0.59	-0.55	0.07	0.17	0.17	0	0.03	-0.31	-1.02	-1.03	0.85	0.17	0.56
1	1	1	15	10	0	10	0	0	1.25	1	0	34	write	0	3	6	1	0.31	0.48	0.51	5.74	2	3	2	2	4	1.37	12	4	2.2	2.11	2,021.00	5830	0.35	0.08	0.76	0.18	-0.62	1.32	0.3	0.3	0	-0.38	-0.16	-0.27	-0.8	-0.57	0.65	-0.03
1	1	1	15	11	0	11	0	0	2	1	0	35	erase	1	1	2	0	0.28	0.33	0.36	4.02	0	3	2	2	7	1.53	8	8	2.4	0.62	0	6660	0	-0.52	-0.81	-0.91	-1.14	-0.5	0	0	0	1.5	0.58	-0.91	0.47	-0.4	-1.33	0.39
1	1	1	15	62	0	62	0	0	0.73	1	0	35	hammer	0	2	4	0	0.36	0.47	0.73	7.12	2	3	2	2	1	0.2	9	5	2.97	2.09	0	6298	0	0.22	-0.14	0.83	0.03	-0.47	0.35	0.35	0	-1.17	-1.41	-0.71	0.02	0.39	0.06	0.09
1	1	1	15	85	0	85	0	0	1.37	1	0	35	squeeze	0	3	8	0	0.44	0.47	0.61	8.8	0	3	2	2	0	0	15	9	2.43	1.32	0	8766	0	0.58	0.08	0.88	0.74	-1.19	0.24	0.24	0	-1.62	-1.09	0.5	0.83	-0.18	-0.73	-0.65
1	1	1	15	86	0	86	0	0	0.77	1	0	36	brush	1	2	6	0	0.36	0.63	0.59	8.33	5	3	2	2	2	0.93	13	6	2.43	2.06	450	8200	0.05	-0.05	-0.04	-0.13	-0.25	0.65	0.65	0.65	0	-0.33	0.37	-0.19	-0.09	-0.39	0.09	0.06
1	1	1	15	58	0	58	0	1	1.53	1	0	36	sunglasses	0	1	5	0	0.3	0.53	0.53	6.93	4	3	2	2	4	0.83	10	7	3.53	1.71	0	9021	0	-1.7	-0.1	-0.18	0.2	0.07	0.17	0.17	0	0.03	-0.31	0.1	0.74	1.02	0.37	1.48
1	1	1	15	1	0	1	0	1	0.97	1	0	36	write	1	3	8	0	0.44	0.48	0.53	7.63	2	3	2	2	6	0.9	15	7	3.01	1.91	0	8121	0	1.04	0.79	0.3	0.03	1.32	0.3	0.3	0	0.43	-0.65	0.47	0.04	0.33	0.41	0.7
1	1	1	15	3	0	3	0	1	1.17	1	0	37	hammer	0	2	5	1	0.41	0.52	0.65	9.48	2	3	2	2	3	0.63	13	7	2.17	2.91	239	7744	0.03	0.58	0.36	0.46	0.89	-0.47	0.35	0.35	0	-0.12	-0.67	0.44	0.76	-0.47	0.8	-0.59
1	1	1	15	90	0	90	0	0	1.68	1	0	37	shuffle	1	1	3	1	0.43	0.52	0.55	10.47	2	3	2	2	7	2.3	17	9	3.56	1.11	0	9210	0	0.96	1.57	-0.02	0.36	0.76	0.17	0.17	0	1.24	1.68	0.31	-0.07	1.51	-0.68	1.23
1	1	1	15	52	0	52	0	1	1.08	1	0	37	tear	0	3	7	1	0.46	0.64	0.5	6.88	2	3	2	2	4	2.3	9	7	3.39	1.21	465	8277	0.06	0.52	1.85	-0.14	0.69	0.3	0	0	0	0.3	2.13	0.08	0.55	1.29	-0.7	0.85
1	1	1	15	27	0	27	0	0	1.45	1	0	38	fold	0	1	8	1	0.25	0.43	0.41	6.33	0	3	2	2	7	2.43	13	6	3.37	1.29	830	7830	0.11	-0.73	0.28	-0.47	-0.13	-0.54	0.17	0	0.17	1.01	1.31	0.4	-0.03	0.7	-0.11	1.2
1	1	1	15	107	0	107	0	1	0.77	1	0	38	measure	1	2	10	1	0.39	0.32	0.4	9.42	0	3	2	2	7	4.53	14	9	4.08	2.38	559	13319	0.04	-0.16	-0.9	-0.53	0.53	-0.76	0	0	0	0.52	2.44	0.14	0.3	1.36	1.66	2.1
1	1	1	15	42	0	42	0	1	0.65	1	0	38	peel	1	3	10	1	0.44	0.6	0.63	12.26	2	3	2	2	6	0.93	18	8	4	2.37	1,439.00	10468	0.14	0.45	1.14	0.71	1.91	-0.11	0	0	0	1.09	-0.3	1.33	-0.24	1.62	0.73	0.04
1	1	1	15	50	0	50	0	0	1.4	1	0	39	brushoff	0	3	7	0	0.27	0.44	0.32	3.75	0	3	2	2	4	0.9	9	4	1.92	0.5	0	6313	0	-0.68	0.06	-1.28	-1.17	-0.56	0	0	0	0.72	0.23	-0.4	-0.91	-0.97	-1.31	1.2
1	1	1	15	13	0	13	0	1	0.58	1	0	39	peel	1	2	7	0	0.42	0.32	0.49	7.2	0	3	2	2	7	1.87	14	9	2.17	1.47	0	8319	0	0.23	-1.51	-0.22	-0.58	-2.04	0	0	0	1.62	0.88	0.27	0.14	-0.38	-0.62	0.46
1	1	1	15	103	0	103	0	1	1.13	1	0	39	staple	1	1	3	0	0.39	0.37	0.31	3.5	0	3	2	2	6	2.4	10	4	1.6	0.75	0	6187	0	0.41	-0.64	-0.85	-1.11	-1.09	0.17	0.17	0	0.57	0.36	-0.42	-0.82	-0.91	-1.05	-0.03
1	1	1	15	23	0	23	0	1	1.33	1	0	40	erase	1	2	4	1	0.33	0.45	0.55	6.28	0	3	2	2	4	1.03	13	7	2.65	1.18	184	6830	0.03	-0.01	0.42	0.11	-0.36	-0.5	0	0	0	0.04	-0.08	0.23	0.07	-0.19	-0.41	-1
1	1	1	15	55	0	55	0	0	1.87	1	0	40	peel	0	1	3	1	0.64	0.63	0.59	8.71	2	3	2	2	3	1.23	13	8	2.06	3.39	252	7724	0.03	2.81	1.39	0.45	0.17	-0.11	0	0	0	-0.48	0.08	0	-0.24	-0.5	2.29	-0.81
1	1	1	15	102	0	102	0	1	0.8	1	0	40	stir	1	3	8	1	0.52	0.59	0.55	7.15	0	3	2	2	4	0.87	13	9	3.57	1.43	958	7468	0.13	1.77	1.11	0.89	0.78	-1.2	0.3	0.3	0	-0.38	-0.72	1.03	1.36	0.8	-0.17	0.56
1	1	1	15	33	0	33	0	0	1.97	1	0	41	crumple	0	3	10	1	0.45	0.42	0.72	13.15	4	3	2	2	5	0.9	17	16	2.54	2.02	4,300.00	9638	0.45	1.11	0.07	1.12	3.06	2.39	0	0	0	0.56	-0.07	1.98	3.74	-0.19	0.66	-0.11
1	1	1	15	106	0	106	0	0	1.65	1	0	41	fold	1	1	3	1	0.45	0.48	0.49	7.2	2	3	2	2	2	0.9	11	9	1.82	1.64	3,870.00	7234	0.53	1.31	0.7	-0.01	0.17	1.41	0.17	0	0.17	-0.6	-0.38	-0.12	0.88	-0.92	0.51	-0.99
1	1	1	15	41	0	41	0	0	1.22	1	0	41	steep	0	2	3	1	0.23	0.55	0.53	5.16	2	3	2	2	4	0.83	9	4	1.58	1.04	2,362.00	5426	0.44	-0.38	0.28	0.49	-0.48	-0.2	0.4	0.4	0	-0.24	-0.6	-0.57	-0.51	-0.69	-0.74	-1.14
1	1	1	16	13	0	13	0	0	1.47	0	0	2	brushoff	0	1	2	0	0.33	0.27	0.33	5.43	1	3	2	2	1	0.33	10	6	1.32	1.24	0	6990	0	-0.01	-1.52	-1.2	-0.51	-0.65	0	0	0	-0.24	-0.27	-0.79	1.23	-1.65	-0.41	Na
1	1	1	16	48	0	48	0	0	1.3	1	0	2	pencap	1	3	7	0	0.36	0.3	0.39	5.05	0	3	2	2	1	0.33	7	7	1.64	1.93	0	5710	0	0.17	-1.1	-0.22	-0.18	0.87	0.16	0.16	0	0	-2.83	-0.52	0.18	-0.43	0.28	Na
1	1	1	16	91	0	91	0	0	1.15	1	0	2	remove-pencap	0	2	4	0	0.34	0.29	0.41	4.84	1	3	2	2	1	0.33	6	4	1.54	0.98	0	5070	0	0.3	-0.67	-0.23	-0.07	-0.91	0.16	0	0.16	0	-2.83	-0.46	-0.16	-1.15	-0.59	Na
1	1	1	16	5	0	5	0	1	1.32	1	0	3	ring	1	1	3	1	0.29	0.28	0.35	4.99	2	3	2	2	1	0.33	6	3	1.88	1.1	2,388.00	8403	0.28	-0.23	-0.79	-0.19	-0.17	-0.08	0.28	0.24	0.17	2.57	0.83	0.73	0.06	-0.31	-0.45	Na
1	1	1	16	55	0	55	0	1	1.23	1	0	3	staple	1	3	10	1	0.14	0.28	0.14	3.93	0	2	0	2	1	1	13	6	0.86	0.65	3,305.00	8455	0.39	-1.83	-1.42	-1.8	-0.96	-1.09	-5.83	-5.83	0	2.45	5.29	0.46	-0.82	-1.56	-1.2	Na
1	1	1	16	113	0	113	0	1	0.6	1	0	3	sunglasses	0	2	5	1	0.51	0.53	0.48	5.84	4	3	2	2	1	0.33	6	6	2.8	1.16	2,957.00	5865	0.5	0.1	-0.11	-0.43	-0.41	-2.46	0.17	0.17	0	0.03	1.37	-0.27	-1.03	0.23	-1.18	Na
1	1	1	16	9	0	9	0	1	1.85	1	0	4	crumple	0	1	2	0	0.23	0.47	0.04	4.67	0	3	2	2	1	0.33	9	8	2.17	1.66	0	5363	0	-1.79	0.56	-2.73	-0.79	-0.68	0	0	0	-0.45	-0.82	-0.22	-0.64	-0.61	0.12	Na
1	1	1	16	45	0	45	0	0	1	1	0	4	erase	0	2	4	0	0.36	0.41	0.05	5.22	0	3	2	2	1	0.33	13	5	1.53	3.01	0	5466	0	0.26	0.01	-2.63	-0.72	-0.5	0	0	0	1.5	0.92	-1.14	-1.13	-1.14	2.6	Na
1	1	1	16	103	0	103	0	0	0.43	1	0	4	write	1	3	7	0	0.35	0.53	0.05	6.86	0	3	2	2	1	0.33	13	12	2.14	3.95	0	5977	0	0.37	1.32	-2.36	-0.23	-0.58	0.3	0.3	0	-1.2	0.09	-0.76	0.32	-0.64	2.86	Na
1	1	1	16	72	0	72	0	1	1.13	1	0	5	apple	1	2	3	0	0.37	0.25	0.03	2.95	2	3	2	2	1	0.33	6	1	0.76	3.31	0	4174	0	0.73	-2.3	-2.74	-1.28	-0.15	0.3	0.34	0	-0.09	0.14	-0.82	-1.19	-1.7	2.48	Na
1	1	1	16	96	0	96	0	0	1.15	1	0	5	brush	0	1	2	0	0.55	0.49	0.06	9.92	5	3	2	2	1	0.33	12	7	1.3	8.52	0	7276	0	0.75	-1.71	-2.43	-0.01	-1.94	0.65	0.65	0	-0.86	-1.16	-0.32	0.04	-1.25	4.52	Na
1	1	1	16	18	0	18	0	1	1.23	1	0	5	stamp	0	3	6	0	0.25	0.43	0.03	4.31	2	3	2	2	1	0.33	6	3	1.03	3.23	0	5812	0	-1.05	-0.4	-2.88	-0.81	-0.44	0	0	0	0.55	1.15	-1.03	-0.98	-1.35	1.62	Na
1	1	1	16	95	0	95	0	1	0.88	1	0	6	bottle	1	1	2	1	Na	Na	Na	Na	Na	Na	Na	Na	Na	Na	Na	Na	Na	Na	599	2632	0.23	Na	Na	Na	Na	Na	Na	Na	Na	Na	Na	Na	Na	Na	Na	Na
1	1	1	16	71	0	71	0	0	0.9	1	0	6	brush	0	2	4	1	Na	Na	Na	Na	Na	Na	Na	Na	Na	Na	Na	Na	Na	Na	2,635.00	4880	0.54	Na	Na	Na	Na	Na	Na	Na	Na	Na	Na	Na	Na	Na	Na	Na
1	1	1	16	15	0	15	0	1	0.75	1	0	6	hat	0	3	2	1	Na	Na	Na	Na	Na	Na	Na	Na	Na	Na	Na	Na	Na	Na	1,564.00	3062	0.51	Na	Na	Na	Na	Na	Na	Na	Na	Na	Na	Na	Na	Na	Na	Na
1	1	1	16	36	0	36	0	1	0.88	1	0	7	scrub	1	3	5	1	Na	Na	Na	Na	Na	Na	Na	Na	Na	Na	Na	Na	Na	Na	2,361.00	5537	0.43	Na	Na	Na	Na	Na	Na	Na	Na	Na	Na	Na	Na	Na	Na	Na
1	1	1	16	75	0	75	0	1	0.93	1	0	7	shuffle	0	2	4	1	Na	Na	Na	Na	Na	Na	Na	Na	Na	Na	Na	Na	Na	Na	2,786.00	5756	0.48	Na	Na	Na	Na	Na	Na	Na	Na	Na	Na	Na	Na	Na	Na	Na
1	1	1	16	118	0	118	0	0	1.47	1	0	7	stamp	0	1	2	1	Na	Na	Na	Na	Na	Na	Na	Na	Na	Na	Na	Na	Na	Na	1,489.00	5617	0.27	Na	Na	Na	Na	Na	Na	Na	Na	Na	Na	Na	Na	Na	Na	Na
1	1	1	16	56	0	56	0	0	1.9	1	0	8	stamp	1	1	2	0	Na	Na	Na	Na	Na	Na	Na	Na	Na	Na	Na	Na	Na	Na	0	7021	0	Na	Na	Na	Na	Na	Na	Na	Na	Na	Na	Na	Na	Na	Na	Na
1	1	1	16	4	0	4	0	0	1.08	1	0	8	staple	1	2	5	0	Na	Na	Na	Na	Na	Na	Na	Na	Na	Na	Na	Na	Na	Na	0	6354	0	Na	Na	Na	Na	Na	Na	Na	Na	Na	Na	Na	Na	Na	Na	Na
1	1	1	16	116	0	116	0	0	0.6	1	0	8	tear	0	3	7	0	Na	Na	Na	Na	Na	Na	Na	Na	Na	Na	Na	Na	Na	Na	0	7273	0	Na	Na	Na	Na	Na	Na	Na	Na	Na	Na	Na	Na	Na	Na	Na
1	1	1	16	34	0	34	0	1	0.87	1	0	9	cut	0	3	8	1	0.51	0.5	0.47	6.49	4	3	2	2	4	1	12	4	2.51	1.02	941	8000	0.12	1.65	0.41	0.36	0.26	1.86	0.17	0.17	0	-0.36	-0.65	0.2	-0.83	0.39	-0.55	-0.53
1	1	1	16	43	0	43	0	0	0.95	1	0	9	hat	0	2	9	1	0.66	0.75	0.5	9.39	5	3	2	2	5	1.77	14	10	2.59	1.78	3,028.00	10256	0.3	0.96	0.95	-0.41	2.24	0.34	0.48	0.48	0	1.24	1.06	2.81	2.48	0.2	0.1	1.4
1	1	1	16	111	0	111	0	1	0.8	1	0	9	jar	1	1	3	1	0.47	0.49	0.53	8.21	4	3	2	2	5	0.83	11	9	1.87	2.54	6,227.00	9000	0.69	1.19	0.65	0.5	1.4	2.33	0	0	0.17	0.66	-0.34	0.3	1.5	-0.3	2.13	-0.18
1	1	1	16	83	0	83	0	1	0.9	1	0	10	cut	1	1	2	0	0.38	0.25	0.25	3.3	0	3	2	2	3	2.37	9	5	0.9	1.23	0	6708	0	0.36	-2.16	-1.22	-1.22	-0.93	0.17	0.17	0	-0.75	0.95	-0.56	-0.41	-1.84	-0.31	-0.5
1	1	1	16	30	0	30	0	0	1.22	1	0	10	shuffle	1	3	7	0	0.18	0.25	0.47	6.23	0	3	2	2	4	0.43	10	8	2.68	1.27	0	7896	0	-2.04	-1.53	-0.51	-0.64	-1.12	0.17	0.17	0	0.18	-0.63	-0.66	-0.28	0.11	-0.46	1.85
1	1	1	16	62	0	62	0	0	0.9	1	0	10	write	0	2	7	0	0.29	0.29	0.34	5.19	0	3	2	2	6	2.4	11	8	2.31	1.27	0	8520	0	-0.06	-1.18	-0.77	-0.81	-0.58	0.3	0.3	0	0.43	0.93	-0.51	0.32	-0.45	-0.35	1.31
1	Na	Na	16	2	0	2	0	1	3.1	0	0	11	bottle	0	1	3	0	0.28	0.42	0.27	2.78	2	3	2	2	7	2.4	5	3	1.98	0.82	0	5500	0	-0.91	-0.61	-0.97	-1.01	-0.69	0	0	0	1.41	1.14	-0.99	-0.77	-0.5	-0.66	0.89
1	1	1	16	70	0	70	0	0	0.87	1	0	11	cut	1	2	4	0	0.23	0.31	0.41	4.74	0	3	2	2	2	0.53	7	4	1.88	0.91	0	5658	0	-1.18	-1.62	-0.12	-0.55	-0.93	0.17	0.17	0	-1.14	-1.2	-1.06	-0.83	-0.48	-0.68	0.01
1	1	1	16	86	0	86	0	0	0.75	1	0	11	hammer	1	3	7	0	0.24	0.36	0.38	5.35	2	3	2	2	3	0.73	12	4	2.27	0.84	0	8000	0	-0.66	-1.18	-0.83	-0.62	-0.47	0.35	0.35	0	-0.12	-0.49	0.15	-0.35	-0.36	-1.08	0.06
1	1	1	16	38	0	38	0	1	0.87	1	0	12	bread	1	2	5	1	0.23	0.47	0.42	5.08	0	3	2	2	4	1.03	14	6	2.12	1.33	0	7250	0	-1.1	0.41	-0.29	-0.65	-0.46	0	0	0	-0.11	-0.18	0.16	-0.15	-0.5	-0.23	-0.06
1	1	1	16	52	0	52	0	0	0.78	1	0	12	ring	1	3	5	1	0.34	0.32	0.46	4.35	0	3	2	2	2	0.83	10	4	2.56	0.9	744	5500	0.14	0.37	-0.41	-0.16	-0.18	-0.81	0.28	0.24	0.17	-0.99	-0.63	0.14	-0.32	-0.18	-0.77	-0.14
1	1	1	16	88	0	88	0	0	0.53	0	0	12	stir	0	1	2	1	0.16	0.51	0.42	4.65	0	3	2	2	2	1.57	9	3	2.09	1.56	0	6078	0	-1.07	0.26	0.01	-0.49	-1.2	0.3	0.3	0	-1.25	0.14	-0.24	-0.61	-0.3	0.15	-0.95
1	1	1	16	21	0	21	0	1	1.37	1	0	13	pencap	1	1	3	1	0.32	0.3	0.38	4.37	2	3	2	2	6	1.87	9	6	1.4	1.5	0	6417	0	-0.22	-1.14	-0.23	-0.2	0.78	0.17	0.17	0	1.19	1.24	-0.07	0.29	-0.5	-0.33	-1.08
1	1	1	16	110	0	110	0	1	0.87	1	0	13	ring	0	2	4	1	0.29	0.33	0.43	4.75	2	3	2	2	6	1.23	10	5	2.2	1.02	0	6812	0	-0.28	-0.36	-0.17	-0.17	0.65	0.28	0.24	0.17	0.79	-0.11	0.14	0.06	-0.25	-0.57	-0.41
1	1	1	16	77	0	77	0	0	1.53	1	0	13	stack	1	3	6	1	0.38	0.36	0.52	5.36	2	3	2	2	4	0.53	9	4	1.81	2.33	0	6000	0	0.22	-0.77	0.04	-0.74	0.87	0.23	0.17	0.17	-0.18	-0.81	-0.65	-1.04	-0.58	1.02	-1.31
1	1	1	16	1	0	1	0	1	1.8	1	0	14	bread	1	2	5	0	0.38	0.56	0.41	5.08	0	3	2	2	4	1	13	5	1.31	1.24	0	7216	0	0.22	1.26	-0.35	-0.65	-0.46	0	0	0	-0.11	-0.22	-0.03	-0.59	-1.38	-0.36	-1.59
1	1	1	16	68	0	68	0	0	0.88	1	0	14	crumple	1	3	5	0	0.43	0.42	0.54	6.13	2	3	2	2	3	0.4	10	5	1.2	1.55	0	6568	0	0.81	0.07	0.11	-0.13	0.85	0	0	0	-0.45	-1.01	-0.22	-0.27	-1.69	-0.05	-1.6
1	1	1	16	87	0	87	0	0	1.87	1	0	14	steep	0	1	1	0	0.16	0.51	0.48	5.09	2	3	2	2	1	0.1	7	5	1.69	0.76	0	6108	0	-0.9	-0.16	0.23	-0.51	-0.2	0.4	0.4	0	-1.14	-1.2	-1.1	-0.19	-0.61	-1.26	-0.54
1	1	1	16	98	0	98	0	0	0.63	1	0	15	crumple	1	3	7	1	0.34	0.53	0.62	8.63	4	3	2	2	3	0.67	12	7	2.86	1.77	4,217.00	7510	0.56	-0.38	1.17	0.52	1	2.39	0	0	0	-0.45	-0.5	0.41	0.46	0.17	0.28	-0.15
1	1	1	16	61	0	61	0	0	1.03	1	0	15	measure	0	1	4	1	0.32	0.43	0.56	10.07	2	3	2	2	6	2.07	15	8	3.79	1.36	2,791.00	9533	0.29	-0.9	-0.06	0.54	0.74	0.9	0	0	0	0.12	0.19	0.45	0.04	1.06	-0.5	0.18
1	1	1	16	11	0	11	0	1	0.83	1	0	15	sunglasses	0	2	7	1	0.5	0.56	0.48	4.34	4	3	2	2	3	1.9	6	3	2.72	1.76	4,960.00	8685	0.57	0.03	0.23	-0.45	-1.26	0.07	0.17	0.17	0	-0.46	1.27	-1.39	-1.62	0.15	0.49	0.87
1	1	1	16	109	0	109	0	1	1.53	1	0	16	apple	1	2	2	0	0.24	0.31	0.34	2.65	0	3	2	2	1	1.03	6	3	1.51	0.94	0	4255	0	-1.24	-0.48	-0.69	-1.52	-0.87	0.17	0	0.17	-1.56	-0.12	-1.12	-1.29	-1.22	-0.68	-0.45
1	1	1	16	65	0	65	0	0	1.78	1	0	16	lock	0	3	5	0	0.24	0.29	0.37	3.03	0	3	2	2	1	0.77	4	7	2.15	1.16	0	4511	0	-1.41	-1.19	-0.53	-1.41	-1.06	0	0	0.17	-1.42	-0.45	-1.83	0.59	-0.16	-0.4	1.02
1	1	1	16	25	0	25	0	1	2.72	1	0	16	stack	0	1	2	0	0.31	0.15	0.28	2.81	0	1	2	0	3	1.4	3	5	1.11	1.04	0	5979	0	-0.58	-2.69	-1.26	-1.54	-1.15	-5.2	0.17	-5.83	-0.53	0.09	-1.82	-0.76	-1.22	-1.09	1.2
1	1	1	16	93	0	93	0	1	1.03	1	0	17	dice	1	1	3	1	0.01	0.22	0.47	3.89	0	2	0	2	5	1.2	7	0	2.01	0.13	0	5237	0	-1.84	-1.63	-0.48	-0.9	-0.82	-1.84	-1.77	0	1	0.35	-0.85	-1.75	-0.72	-1.26	-0.98
1	1	1	16	44	0	44	0	0	1.42	1	0	17	lock	0	3	5	1	0.43	0.61	0.5	4.96	0	3	2	2	4	0.83	8	7	4.66	1.51	0	6500	0	1.56	1.89	-0.13	-0.18	-0.68	0	0	0	-0.51	-0.85	-0.94	0.51	0.28	0.93	2.27
1	1	1	16	10	0	10	0	1	1.83	1	0	17	pencap	0	2	3	1	0.29	0.6	0.66	5.28	0	3	2	2	2	0.37	9	6	4.3	1.24	0	4973	0	-0.53	1.48	-0.09	-0.17	-0.87	0.17	0.17	0	-0.7	-0.92	-0.07	0.29	0.26	-0.72	0.52
1	1	1	16	29	0	29	0	1	2.47	1	0	18	remove-pencap	0	3	5	1	0.41	0.43	0.5	5.46	0	3	2	2	4	1.03	10	5	2.3	1.54	327	5750	0.06	1.34	0.51	0.31	0.33	-0.87	0.17	0	0.17	0.14	-0.12	0.45	0	-0.18	0.7	0.15
1	1	1	16	42	0	42	0	1	2.18	1	0	18	scrub	0	1	1	1	0.42	0.54	0.99	10.84	0	3	2	2	3	0.53	15	3	6.35	2	0	6491	0	0.42	0.12	1.04	0.13	-0.65	0.44	0.44	0	0.18	-0.61	0.13	-0.97	2.71	0.06	0.96
1	1	1	16	80	0	80	0	0	2.47	1	0	18	stamp	1	2	4	1	0.38	0.47	0.46	3.39	0	3	2	2	3	1.03	7	2	1.72	1.87	529	4316	0.12	0.25	-0.04	-0.28	-1.2	-1.24	0	0	0	-0.35	-0.08	-0.77	-1.34	-0.61	0.05	-1.03
1	1	1	16	115	0	115	0	0	0.72	1	0	19	bread	0	3	1	0	0.42	0.56	0.49	4.2	0	3	2	2	1	0.63	5	6	2.21	0.82	715	5276	0.14	0.53	1.25	0.2	-0.99	-0.46	0	0	0	-1.1	-0.66	-1.55	-0.15	-0.4	-0.92	-0.55
1	1	1	16	57	0	57	0	0	1.85	1	0	19	pour	1	1	3	0	0.41	0.54	0.46	4.04	2	3	2	2	3	1.2	4	6	1.88	2.31	1,017.00	5000	0.2	0.26	0.42	0.1	-1.05	-0.24	0.17	0.17	0	-0.7	-0.5	-1.66	-0.03	-0.51	-0.03	0.11
1	1	1	16	26	0	26	0	0	0.73	1	0	19	stir	0	2	3	0	0.53	0.59	0.77	6.69	0	3	2	2	1	0.2	7	8	1.77	2.02	668	5000	0.13	1.84	1.09	2.4	0.55	-1.2	0.3	0.3	0	-1.68	-1.55	-0.87	1.03	-0.53	1.22	-0.96
1	1	1	16	79	0	79	0	1	0.78	1	0	20	dice	0	2	2	0	0.17	0.5	0.5	4.57	0	3	2	2	0	0	10	4	1.53	0.86	0	4745	0	-0.78	0.79	-0.28	-0.62	-0.82	0.53	0.59	0	-1.73	-1.56	0.33	-0.18	-1.18	-0.66	-0.89
1	1	1	16	12	0	12	0	0	1.05	1	0	20	pour	0	1	5	0	0.26	0.54	0.48	4.81	2	3	2	2	2	0.3	11	5	1.72	1.42	0	6054	0	-1.04	0.47	0.19	-0.68	-0.24	0.17	0.17	0	-1.16	-1.26	0.53	-0.44	-0.69	-1	-0.86
1	1	1	16	85	0	85	0	1	1.02	1	0	20	staple	1	3	5	0	0.39	0.56	0.57	5.92	0	3	2	2	0	0	11	5	1.75	1.12	0	6054	0	0.46	1.11	0.66	-0.28	-1.09	0.17	0.17	0	-1.68	-0.87	-0.2	-0.52	-0.79	-0.48	-2
1	1	1	16	33	0	33	0	1	1.25	1	0	21	bottle	1	2	8	1	0.63	0.43	0.44	6.07	4	3	2	2	3	0.77	10	7	1.56	2.78	2,589.00	8037	0.32	2.48	-0.46	0.11	0.55	1.29	0	0	0	-0.42	-0.59	0.66	1.28	-1.05	1.72	-0.34
1	1	1	16	60	0	60	0	0	0.6	1	0	21	hammer	1	3	3	1	0.16	0.35	0.43	6.2	2	3	2	2	2	0.47	10	6	2.1	1.43	737	7710	0.1	-1.21	-1.27	-0.6	-0.31	-0.47	0.35	0.35	0	-0.64	-0.95	-0.42	0.39	-0.55	-0.54	-0.22
1	1	1	16	114	0	114	0	0	1.25	1	0	21	pour	0	1	4	1	0.44	0.46	0.45	8.48	4	3	2	2	7	2.43	11	9	3.07	2.92	1,127.00	10447	0.11	0.45	-0.5	0.01	1.04	1.52	0.17	0.17	0	1.16	0.54	0.53	1.17	0.82	0.62	1.3
1	1	1	16	106	0	106	0	0	0.65	1	0	22	apple	0	3	1	0	0.36	0.47	0.46	3.24	2	3	2	2	2	1.07	4	3	1.12	1.69	0	4520	0	0.66	-0.17	-0.09	-1.06	0.63	0.3	0.34	0	-0.66	0.26	-1.69	-0.25	-1.28	-0.01	-1.29
1	1	1	16	76	0	76	0	0	2.57	1	0	22	brushoff	1	1	4	0	0.31	0.51	0.6	6.4	0	3	2	2	0	0	9	8	1.65	1.47	0	6687	0	-0.19	0.81	0	-0.15	-0.56	0	0	0	-1.7	-1.26	-0.4	0.86	-1.32	-0.14	-1.53
1	1	1	16	8	0	8	0	0	0.75	1	0	22	tear	1	2	6	0	0.39	0.38	0.49	5.04	2	3	2	2	4	0.83	6	8	1.14	1.31	0	6208	0	-0.16	-0.76	-0.16	-0.45	0.3	0	0	0	0.3	-0.31	-1.04	1	-1.62	-0.51	-1.39
1	1	1	16	7	0	7	0	0	0.65	1	0	23	cut	0	3	3	0	0.33	0.38	0.4	4.45	2	3	2	2	3	0.8	5	8	1.59	2.06	0	6324	0	-0.14	-0.87	-0.15	-0.69	0.46	0.17	0.17	0	-0.75	-0.88	-1.56	0.88	-0.88	0.68	0.74
1	1	1	16	53	0	53	0	1	1.48	1	0	23	remove-pencap	1	1	5	0	0.3	0.22	0.44	3.97	4	3	2	2	5	1.57	6	4	3.58	1.14	565	5068	0.11	-0.27	-1.34	-0.04	-0.65	2.25	0.17	0	0.17	0.71	0.72	-1.12	-0.65	1.52	-0.22	1.57
1	1	1	16	81	0	81	0	1	0.87	1	0	23	steep	1	2	1	0	0.38	0.43	0.49	5.9	4	3	2	2	2	1.3	9	6	1.14	1.9	838	7244	0.12	0.76	-1	0.29	-0.17	1.58	0.4	0.4	0	-0.84	-0.22	-0.57	0.13	-1.01	0.84	-0.4
1	1	1	16	35	0	35	0	0	2.57	1	0	24	jar	1	1	4	0	0.42	0.49	0.44	4.76	0	3	2	2	5	1.17	9	5	2.86	0.9	0	6000	0	0.64	0.61	-0.07	-0.47	-1.06	0	0	0.17	0.66	0.23	-0.3	-0.32	0.19	-0.88	0.46
1	1	1	16	101	0	101	0	0	0.55	1	0	24	lock	0	2	6	0	0.36	0.42	0.44	5.34	2	3	2	2	4	1.3	10	5	2.08	1.12	0	6000	0	0.53	0.24	-0.16	-0.17	0.85	0	0	0	-0.51	-0.27	-0.38	-0.31	-0.27	-0.19	-0.15
1	1	1	16	59	0	59	0	1	0.78	1	0	24	stir	1	3	2	0	0.45	0.52	0.46	5.55	2	3	2	2	10	1.87	10	3	2.3	2.35	0	6787	0	1.23	0.31	0.28	-0.03	0.32	0.3	0.3	0	2.21	0.52	0.08	-0.61	-0.14	1.99	-0.53
1	1	1	16	6	0	6	0	1	1.22	1	0	25	brush	1	1	5	1	0.17	0.61	0.45	6.39	5	3	2	2	5	1	12	2	1.49	1.18	6,044.00	8532	0.71	-0.85	-0.3	-0.76	-0.54	0.65	0.65	0.65	0	1.23	0.49	-0.32	-0.63	-1.1	-0.52	-0.76
1	1	1	16	46	0	46	0	1	0.72	1	0	25	hat	1	2	7	1	0.13	0.61	0.48	5.5	5	2	0	2	3	1.27	10	7	1.81	0.71	4,814.00	6541	0.74	-1.33	-0.42	-0.51	-0.22	0.34	-2.01	-2.01	0	-0.07	0.32	1.03	1.2	-0.58	-1.3	-0.39
1	1	1	16	99	0	99	0	1	1.1	1	0	25	jar	0	3	2	1	0.26	0.37	0.31	4.12	2	3	2	2	8	1.83	8	4	1.45	0.95	4,468.00	8407	0.53	-1.18	-0.43	-0.92	-0.82	0.64	0	0	0.17	2.23	1.36	-0.61	-0.77	-0.5	-0.78	0.03
1	1	1	16	37	0	37	0	0	0.95	1	0	26	dice	0	1	7	1	0.4	0.42	0.53	6.39	2	3	2	2	4	1.43	8	5	2.56	2.08	1,262.00	6570	0.19	0.68	0.1	-0.11	0.13	0.82	0.53	0.59	0	0.46	0.73	-0.46	0.22	-0.19	0.35	0.66
1	1	1	16	66	0	66	0	1	1.55	1	0	26	jar	1	3	6	1	0.31	0.5	0.38	5.27	2	3	2	2	3	0.67	13	3	1.99	0.7	2,986.00	7064	0.42	-0.55	0.71	-0.45	-0.19	0.64	0	0	0.17	-0.38	-0.62	0.91	-1.22	-0.24	-1.25	-0.2
1	1	1	16	90	0	90	0	0	0.8	1	0	26	peel	1	2	6	1	0.49	0.44	0.58	8.64	2	3	2	2	2	2.1	9	10	1.54	2.55	3,040.00	7978	0.38	1.1	-0.44	0.34	0.13	-0.11	0	0	0	-1.01	1.18	-1.06	0.51	-1.07	1.02	0.26
1	1	1	16	16	0	16	0	1	0.8	1	0	27	measure	0	3	2	0	0.42	0.35	0.44	4.6	0	3	2	2	2	0.8	10	6	2.4	1.05	0	6200	0	0.2	-0.71	-0.26	-1.04	-0.76	0	0	0	-1.47	-0.96	-1.08	-0.46	-0.45	-1.15	0.55
1	1	1	16	89	0	89	0	0	1.25	1	0	27	scrub	0	1	4	0	0.12	0.31	0.5	5.09	0	2	0	2	4	0.4	11	4	1.89	0.86	0	6300	0	-1.62	-1.5	-0.91	-1.18	-0.65	-2.2	-2.2	0	0.81	-0.86	-0.76	-0.72	-1.05	-1.46	-0.11
1	1	1	16	41	0	41	0	0	1.38	1	0	27	squeeze	1	2	2	0	0.36	0.49	0.51	5.27	0	3	2	2	4	1.2	9	5	1.51	1.73	0	6501	0	-0.04	0.32	0.23	-0.62	-1.19	0.24	0.24	0	-0.16	-0.12	-0.86	-0.5	-1.03	-0.09	-1.27
1	1	1	16	39	0	39	0	1	1.07	1	0	28	apple	0	2	6	1	0.3	0.53	0.73	6.14	2	3	2	2	1	0.27	10	1	4.29	1.81	834	4830	0.17	0	0.41	1.56	1.15	0.63	0.3	0.34	0	-1.22	-1.13	0.92	-1.19	2.47	0.16	0.15
1	1	1	16	50	0	50	0	0	1.15	1	0	28	bottle	0	3	2	1	0.27	0.42	0.87	8.78	2	3	2	2	1	0.23	13	4	4.73	0.91	1,025.00	6042	0.17	-0.96	-0.59	2.74	1.84	-0.69	0	0	0	-1.34	-1.15	1.65	-0.26	3.11	-0.56	-0.75
1	1	1	16	105	0	105	0	0	1.37	1	0	28	tear	1	1	3	1	0.43	0.53	0.81	9.01	2	3	2	2	0	0	11	10	2.44	1.78	1,611.00	5830	0.28	0.15	0.68	1.88	1.99	0.3	0	0	0	-1.88	-1.69	0.83	1.92	0.07	0.35	-0.77
1	1	1	16	0	0	0	0	1	1.88	1	0	29	fold	0	3	3	0	0.41	0.42	0.5	3.05	0	3	2	2	3	0.37	5	3	1.8	1.21	0	3603	0	0.88	0.19	0.02	-1.28	-0.54	0.17	0	0.17	-0.28	-0.97	-1.67	-0.95	-0.95	-0.26	-0.31
1	1	1	16	78	0	78	0	1	0.83	1	0	29	shuffle	0	2	1	0	0.34	0.38	0.51	3.5	0	3	2	2	3	0.33	6	4	1.53	1.16	0	4035	0	-0.08	0.01	-0.25	-1.28	-1.12	0.17	0.17	0	-0.18	-0.75	-1.21	-1.1	-1.69	-0.61	-0.29
1	1	1	16	100	0	100	0	0	2.15	1	0	29	stack	1	1	2	0	0.32	0.58	0.64	4.74	0	3	2	2	2	0.43	7	5	1.81	1.14	0	4327	0	-0.45	1.1	0.69	-0.93	-1.15	0.23	0.17	0.17	-0.87	-0.91	-1.04	-0.76	-0.58	-0.92	-1.29
1	1	1	16	3	0	3	0	1	2.05	1	0	30	lock	1	1	5	0	0.36	0.44	0.54	4.83	0	3	2	2	2	0.37	9	5	1.68	1.13	0	5660	0	0.47	0.38	-0.11	-0.19	-0.68	0	0	0	-1.34	-1.42	-0.66	-0.31	-0.35	-0.15	-1.73
1	1	1	16	64	0	64	0	0	0.93	1	0	30	measure	1	3	2	0	0.44	0.52	0.75	6.76	0	3	2	2	1	0.17	12	3	2.3	2.4	0	5553	0	0.39	0.65	1.79	-0.34	-0.76	0	0	0	-1.87	-1.53	-0.47	-1.22	-0.56	1.7	-1.44
1	1	1	16	119	0	119	0	0	0.67	1	0	30	pencap	0	2	2	0	0.41	0.44	0.62	5.03	0	3	2	2	0	0	8	5	2.21	2.25	0	4890	0	0.61	0.06	-0.1	-0.18	-0.87	0.17	0.17	0	-1.64	-1.45	-0.45	-0.26	-0.29	0.74	-1.06
1	1	1	16	112	0	112	0	1	1.95	1	0	31	erase	1	1	4	0	0.38	0.5	0.46	4.76	0	3	2	2	2	0.53	9	3	1.86	1.6	0	6146	0	0.48	0.95	-0.36	-0.88	-0.5	0	0	0	-0.93	-0.73	-0.68	-1.53	-0.86	0.28	-0.59
1	1	1	16	47	0	47	0	1	0.85	1	0	31	fold	1	2	7	0	0.15	0.37	0.43	4.36	0	3	2	2	6	1.8	9	4	2.29	0.66	0	6020	0	-1.75	-0.24	-0.39	-0.82	-0.54	0.17	0	0.17	0.69	0.61	-0.64	-0.65	-0.43	-1.27	-1.07
1	1	1	16	20	0	20	0	0	0.77	0	0	31	squeeze	0	3	7	0	0.35	0.55	0.44	4.87	0	3	2	2	4	1.37	10	6	2.02	1.33	0	6687	0	-0.15	0.9	-0.21	-0.77	-1.19	0.24	0.24	0	-0.16	0.01	-0.64	-0.17	-0.56	-0.73	-0.8
1	1	1	16	54	0	54	0	0	0.77	1	0	32	bread	0	3	7	1	0.26	0.21	0.46	5.53	0	3	2	2	3	0.6	14	2	4.77	1.24	2,457.00	7723	0.32	-0.84	-2.09	0.01	-0.48	-0.46	0	0	0	-0.44	-0.7	0.16	-1.92	2.37	-0.35	2.1
1	1	1	16	19	0	19	0	1	1.93	1	0	32	remove-pencap	1	2	3	1	0.28	0.33	0.38	3.58	2	3	2	2	4	1.57	8	3	1.59	1.68	2,278.00	5595	0.41	-0.59	-0.35	-0.45	-0.91	0.69	0.17	0	0.17	0.14	0.72	-0.34	-1.29	-1.13	1.01	-0.67
1	1	1	16	104	0	104	0	0	0.98	1	0	32	ring	0	1	2	1	0.3	0.29	0.42	4.4	2	3	2	2	4	1.47	10	4	4.07	0.85	1,736.00	5171	0.34	-0.14	-0.73	-0.17	-0.18	0.65	0.28	0.24	0.17	-0.1	0.19	0.14	-0.32	0.11	-0.84	0.91
1	1	1	16	97	0	97	0	0	1.02	1	0	33	brushoff	0	1	2	1	0.3	0.47	0.42	4.92	2	3	2	2	2	0.27	8	5	2.06	0.98	194	6400	0.03	-0.32	0.4	-0.83	-0.72	0.98	0	0	0	-0.49	-0.82	-0.73	-0.47	-0.79	-0.72	0.42
1	1	1	16	67	0	67	0	1	0.88	1	0	33	pour	1	2	3	1	0.54	0.56	0.71	7.66	2	3	2	2	2	0.33	11	7	3.99	1.99	0	6234	0	1.29	0.71	1.76	0.65	-0.24	0.17	0.17	0	-1.16	-1.23	0.53	0.37	1.85	-0.38	-0.04
1	1	1	16	17	0	17	0	0	0.68	1	0	33	steep	1	3	7	1	0.55	0.54	0.38	5.43	2	3	2	2	3	1.63	8	8	2.01	1.81	596	7830	0.08	1.94	0.18	-0.39	-0.37	-0.2	0.4	0.4	0	-0.54	0.06	-0.84	0.78	-0.37	0.69	0.61
1	1	1	16	94	0	94	0	0	0.48	1	0	34	hat	0	2	3	1	0.06	0.75	0.94	7.16	5	2	0	2	1	0.23	10	0	4.84	2.49	2,102.00	4277	0.49	-1.63	0.92	1.84	0.84	0.34	-2.01	-2.01	0	-1.38	-1.21	1.03	-1.79	2.46	1.02	-0.38
1	Na	Na	16	58	0	58	0	1	3.07	1	0	34	sunglasses	1	1	2	1	0.5	0.47	0.67	5.59	4	3	2	2	4	0.83	7	4	3.37	1.64	3,060.00	5531	0.55	0.05	-0.71	0.59	-0.55	0.07	0.17	0.17	0	0.03	-0.31	-1.02	-1.03	0.85	0.17	0.56
1	1	1	16	31	0	31	0	0	1.5	1	0	34	write	0	3	6	1	0.31	0.48	0.51	5.74	2	3	2	2	4	1.37	12	4	2.2	2.11	2,021.00	5830	0.35	0.08	0.76	0.18	-0.62	1.32	0.3	0.3	0	-0.38	-0.16	-0.27	-0.8	-0.57	0.65	-0.03
1	1	1	16	14	0	14	0	1	1.15	1	0	35	erase	1	1	2	0	0.28	0.33	0.36	4.02	0	3	2	2	7	1.53	8	8	2.4	0.62	0	6660	0	-0.52	-0.81	-0.91	-1.14	-0.5	0	0	0	1.5	0.58	-0.91	0.47	-0.4	-1.33	0.39
1	1	1	16	49	0	49	0	0	1.03	1	0	35	hammer	0	2	4	0	0.36	0.47	0.73	7.12	2	3	2	2	1	0.2	9	5	2.97	2.09	0	6298	0	0.22	-0.14	0.83	0.03	-0.47	0.35	0.35	0	-1.17	-1.41	-0.71	0.02	0.39	0.06	0.09
1	1	1	16	108	0	108	0	1	1.1	1	0	35	squeeze	0	3	8	0	0.44	0.47	0.61	8.8	0	3	2	2	0	0	15	9	2.43	1.32	0	8766	0	0.58	0.08	0.88	0.74	-1.19	0.24	0.24	0	-1.62	-1.09	0.5	0.83	-0.18	-0.73	-0.65
1	1	1	16	117	0	117	0	0	0.77	1	0	36	brush	1	2	6	0	0.36	0.63	0.59	8.33	5	3	2	2	2	0.93	13	6	2.43	2.06	450	8200	0.05	-0.05	-0.04	-0.13	-0.25	0.65	0.65	0.65	0	-0.33	0.37	-0.19	-0.09	-0.39	0.09	0.06
1	1	1	16	63	0	63	0	0	0.97	1	0	36	sunglasses	0	1	5	0	0.3	0.53	0.53	6.93	4	3	2	2	4	0.83	10	7	3.53	1.71	0	9021	0	-1.7	-0.1	-0.18	0.2	0.07	0.17	0.17	0	0.03	-0.31	0.1	0.74	1.02	0.37	1.48
1	1	1	16	32	0	32	0	1	0.73	1	0	36	write	1	3	8	0	0.44	0.48	0.53	7.63	2	3	2	2	6	0.9	15	7	3.01	1.91	0	8121	0	1.04	0.79	0.3	0.03	1.32	0.3	0.3	0	0.43	-0.65	0.47	0.04	0.33	0.41	0.7
1	1	1	16	24	0	24	0	1	1.37	1	0	37	hammer	0	2	5	1	0.41	0.52	0.65	9.48	2	3	2	2	3	0.63	13	7	2.17	2.91	239	7744	0.03	0.58	0.36	0.46	0.89	-0.47	0.35	0.35	0	-0.12	-0.67	0.44	0.76	-0.47	0.8	-0.59
1	1	1	16	84	0	84	0	0	0.97	1	0	37	shuffle	1	1	3	1	0.43	0.52	0.55	10.47	2	3	2	2	7	2.3	17	9	3.56	1.11	0	9210	0	0.96	1.57	-0.02	0.36	0.76	0.17	0.17	0	1.24	1.68	0.31	-0.07	1.51	-0.68	1.23
1	1	1	16	40	0	40	0	0	0.7	1	0	37	tear	0	3	7	1	0.46	0.64	0.5	6.88	2	3	2	2	4	2.3	9	7	3.39	1.21	465	8277	0.06	0.52	1.85	-0.14	0.69	0.3	0	0	0	0.3	2.13	0.08	0.55	1.29	-0.7	0.85
1	1	1	16	27	0	27	0	0	0.53	1	0	38	fold	0	1	8	1	0.25	0.43	0.41	6.33	0	3	2	2	7	2.43	13	6	3.37	1.29	830	7830	0.11	-0.73	0.28	-0.47	-0.13	-0.54	0.17	0	0.17	1.01	1.31	0.4	-0.03	0.7	-0.11	1.2
1	1	1	16	102	0	102	0	1	0.72	1	0	38	measure	1	2	10	1	0.39	0.32	0.4	9.42	0	3	2	2	7	4.53	14	9	4.08	2.38	559	13319	0.04	-0.16	-0.9	-0.53	0.53	-0.76	0	0	0	0.52	2.44	0.14	0.3	1.36	1.66	2.1
1	1	1	16	51	0	51	0	0	0.68	1	0	38	peel	1	3	10	1	0.44	0.6	0.63	12.26	2	3	2	2	6	0.93	18	8	4	2.37	1,439.00	10468	0.14	0.45	1.14	0.71	1.91	-0.11	0	0	0	1.09	-0.3	1.33	-0.24	1.62	0.73	0.04
1	1	1	16	74	0	74	0	1	0.82	1	0	39	brushoff	0	3	7	0	0.27	0.44	0.32	3.75	0	3	2	2	4	0.9	9	4	1.92	0.5	0	6313	0	-0.68	0.06	-1.28	-1.17	-0.56	0	0	0	0.72	0.23	-0.4	-0.91	-0.97	-1.31	1.2
1	1	1	16	28	0	28	0	0	1.17	1	0	39	peel	1	2	7	0	0.42	0.32	0.49	7.2	0	3	2	2	7	1.87	14	9	2.17	1.47	0	8319	0	0.23	-1.51	-0.22	-0.58	-2.04	0	0	0	1.62	0.88	0.27	0.14	-0.38	-0.62	0.46
1	1	1	16	92	0	92	0	0	2.18	1	0	39	staple	1	1	3	0	0.39	0.37	0.31	3.5	0	3	2	2	6	2.4	10	4	1.6	0.75	0	6187	0	0.41	-0.64	-0.85	-1.11	-1.09	0.17	0.17	0	0.57	0.36	-0.42	-0.82	-0.91	-1.05	-0.03
1	1	1	16	23	0	23	0	0	1.05	1	0	40	erase	1	2	4	1	0.33	0.45	0.55	6.28	0	3	2	2	4	1.03	13	7	2.65	1.18	184	6830	0.03	-0.01	0.42	0.11	-0.36	-0.5	0	0	0	0.04	-0.08	0.23	0.07	-0.19	-0.41	-1
1	1	1	16	69	0	69	0	1	1	1	0	40	peel	0	1	3	1	0.64	0.63	0.59	8.71	2	3	2	2	3	1.23	13	8	2.06	3.39	252	7724	0.03	2.81	1.39	0.45	0.17	-0.11	0	0	0	-0.48	0.08	0	-0.24	-0.5	2.29	-0.81
1	1	1	16	107	0	107	0	1	0.58	1	0	40	stir	1	3	8	1	0.52	0.59	0.55	7.15	0	3	2	2	4	0.87	13	9	3.57	1.43	958	7468	0.13	1.77	1.11	0.89	0.78	-1.2	0.3	0.3	0	-0.38	-0.72	1.03	1.36	0.8	-0.17	0.56
1	Na	Na	16	22	0	22	0	0	3.1	0	0	41	crumple	0	3	10	1	0.45	0.42	0.72	13.15	4	3	2	2	5	0.9	17	16	2.54	2.02	4,300.00	9638	0.45	1.11	0.07	1.12	3.06	2.39	0	0	0	0.56	-0.07	1.98	3.74	-0.19	0.66	-0.11
1	1	1	16	82	0	82	0	1	1.27	0	0	41	fold	1	1	3	1	0.45	0.48	0.49	7.2	2	3	2	2	2	0.9	11	9	1.82	1.64	3,870.00	7234	0.53	1.31	0.7	-0.01	0.17	1.41	0.17	0	0.17	-0.6	-0.38	-0.12	0.88	-0.92	0.51	-0.99
1	1	1	16	73	0	73	0	0	0.6	1	0	41	steep	0	2	3	1	0.23	0.55	0.53	5.16	2	3	2	2	4	0.83	9	4	1.58	1.04	2,362.00	5426	0.44	-0.38	0.28	0.49	-0.48	-0.2	0.4	0.4	0	-0.24	-0.6	-0.57	-0.51	-0.69	-0.74	-1.14
1	1	1	17	16	0	16	0	1	2.53	1	0	2	brushoff	0	1	2	0	0.33	0.27	0.33	5.43	1	3	2	2	1	0.33	10	6	1.32	1.24	0	6990	0	-0.01	-1.52	-1.2	-0.51	-0.65	0	0	0	-0.24	-0.27	-0.79	1.23	-1.65	-0.41	Na
1	1	1	17	50	0	50	0	1	1.73	1	0	2	pencap	1	3	7	0	0.36	0.3	0.39	5.05	0	3	2	2	1	0.33	7	7	1.64	1.93	0	5710	0	0.17	-1.1	-0.22	-0.18	0.87	0.16	0.16	0	0	-2.83	-0.52	0.18	-0.43	0.28	Na
1	1	1	17	113	0	113	0	0	1.38	1	0	2	remove-pencap	0	2	4	0	0.34	0.29	0.41	4.84	1	3	2	2	1	0.33	6	4	1.54	0.98	0	5070	0	0.3	-0.67	-0.23	-0.07	-0.91	0.16	0	0.16	0	-2.83	-0.46	-0.16	-1.15	-0.59	Na
1	Na	Na	17	21	0	21	0	0	3.02	0	0	3	ring	1	1	3	1	0.29	0.28	0.35	4.99	2	3	2	2	1	0.33	6	3	1.88	1.1	2,388.00	8403	0.28	-0.23	-0.79	-0.19	-0.17	-0.08	0.28	0.24	0.17	2.57	0.83	0.73	0.06	-0.31	-0.45	Na
1	1	1	17	47	0	47	0	1	0.6	1	0	3	staple	1	3	10	1	0.14	0.28	0.14	3.93	0	2	0	2	1	1	13	6	0.86	0.65	3,305.00	8455	0.39	-1.83	-1.42	-1.8	-0.96	-1.09	-5.83	-5.83	0	2.45	5.29	0.46	-0.82	-1.56	-1.2	Na
1	1	1	17	82	0	82	0	1	0.7	1	0	3	sunglasses	0	2	5	1	0.51	0.53	0.48	5.84	4	3	2	2	1	0.33	6	6	2.8	1.16	2,957.00	5865	0.5	0.1	-0.11	-0.43	-0.41	-2.46	0.17	0.17	0	0.03	1.37	-0.27	-1.03	0.23	-1.18	Na
1	1	1	17	23	0	23	0	1	1.87	0	0	4	crumple	0	1	2	0	0.23	0.47	0.04	4.67	0	3	2	2	1	0.33	9	8	2.17	1.66	0	5363	0	-1.79	0.56	-2.73	-0.79	-0.68	0	0	0	-0.45	-0.82	-0.22	-0.64	-0.61	0.12	Na
1	1	1	17	51	0	51	0	1	1.13	0	0	4	erase	0	2	4	0	0.36	0.41	0.05	5.22	0	3	2	2	1	0.33	13	5	1.53	3.01	0	5466	0	0.26	0.01	-2.63	-0.72	-0.5	0	0	0	1.5	0.92	-1.14	-1.13	-1.14	2.6	Na
1	1	1	17	112	0	112	0	1	1.22	1	0	4	write	1	3	7	0	0.35	0.53	0.05	6.86	0	3	2	2	1	0.33	13	12	2.14	3.95	0	5977	0	0.37	1.32	-2.36	-0.23	-0.58	0.3	0.3	0	-1.2	0.09	-0.76	0.32	-0.64	2.86	Na
1	1	1	17	59	0	59	0	1	1.07	1	0	5	apple	1	2	3	0	0.37	0.25	0.03	2.95	2	3	2	2	1	0.33	6	1	0.76	3.31	0	4174	0	0.73	-2.3	-2.74	-1.28	-0.15	0.3	0.34	0	-0.09	0.14	-0.82	-1.19	-1.7	2.48	Na
1	1	1	17	105	0	105	0	0	0.63	0	0	5	brush	0	1	2	0	0.55	0.49	0.06	9.92	5	3	2	2	1	0.33	12	7	1.3	8.52	0	7276	0	0.75	-1.71	-2.43	-0.01	-1.94	0.65	0.65	0	-0.86	-1.16	-0.32	0.04	-1.25	4.52	Na
1	1	1	17	12	0	12	0	0	1.37	1	0	5	stamp	0	3	6	0	0.25	0.43	0.03	4.31	2	3	2	2	1	0.33	6	3	1.03	3.23	0	5812	0	-1.05	-0.4	-2.88	-0.81	-0.44	0	0	0	0.55	1.15	-1.03	-0.98	-1.35	1.62	Na
1	1	1	17	99	0	99	0	0	1.33	1	0	6	bottle	1	1	2	1	Na	Na	Na	Na	Na	Na	Na	Na	Na	Na	Na	Na	Na	Na	599	2632	0.23	Na	Na	Na	Na	Na	Na	Na	Na	Na	Na	Na	Na	Na	Na	Na
1	1	1	17	45	0	45	0	1	0.73	1	0	6	brush	0	2	4	1	Na	Na	Na	Na	Na	Na	Na	Na	Na	Na	Na	Na	Na	Na	2,635.00	4880	0.54	Na	Na	Na	Na	Na	Na	Na	Na	Na	Na	Na	Na	Na	Na	Na
1	1	1	17	35	0	35	0	1	1.5	1	0	6	hat	0	3	2	1	Na	Na	Na	Na	Na	Na	Na	Na	Na	Na	Na	Na	Na	Na	1,564.00	3062	0.51	Na	Na	Na	Na	Na	Na	Na	Na	Na	Na	Na	Na	Na	Na	Na
1	1	1	17	30	0	30	0	1	1.03	1	0	7	scrub	1	3	5	1	Na	Na	Na	Na	Na	Na	Na	Na	Na	Na	Na	Na	Na	Na	2,361.00	5537	0.43	Na	Na	Na	Na	Na	Na	Na	Na	Na	Na	Na	Na	Na	Na	Na
1	1	1	17	64	0	64	0	1	0.8	1	0	7	shuffle	0	2	4	1	Na	Na	Na	Na	Na	Na	Na	Na	Na	Na	Na	Na	Na	Na	2,786.00	5756	0.48	Na	Na	Na	Na	Na	Na	Na	Na	Na	Na	Na	Na	Na	Na	Na
1	1	1	17	88	0	88	0	0	2.23	1	0	7	stamp	0	1	2	1	Na	Na	Na	Na	Na	Na	Na	Na	Na	Na	Na	Na	Na	Na	1,489.00	5617	0.27	Na	Na	Na	Na	Na	Na	Na	Na	Na	Na	Na	Na	Na	Na	Na
1	1	1	17	68	0	68	0	1	1.38	0	0	8	stamp	1	1	2	0	Na	Na	Na	Na	Na	Na	Na	Na	Na	Na	Na	Na	Na	Na	0	7021	0	Na	Na	Na	Na	Na	Na	Na	Na	Na	Na	Na	Na	Na	Na	Na
1	1	1	17	31	0	31	0	1	2.07	1	0	8	staple	1	2	5	0	Na	Na	Na	Na	Na	Na	Na	Na	Na	Na	Na	Na	Na	Na	0	6354	0	Na	Na	Na	Na	Na	Na	Na	Na	Na	Na	Na	Na	Na	Na	Na
1	1	1	17	91	0	91	0	0	0.68	1	0	8	tear	0	3	7	0	Na	Na	Na	Na	Na	Na	Na	Na	Na	Na	Na	Na	Na	Na	0	7273	0	Na	Na	Na	Na	Na	Na	Na	Na	Na	Na	Na	Na	Na	Na	Na
1	1	1	17	33	0	33	0	0	0.93	1	0	9	cut	0	3	8	1	0.51	0.5	0.47	6.49	4	3	2	2	4	1	12	4	2.51	1.02	941	8000	0.12	1.65	0.41	0.36	0.26	1.86	0.17	0.17	0	-0.36	-0.65	0.2	-0.83	0.39	-0.55	-0.53
1	1	1	17	76	0	76	0	0	0.77	1	0	9	hat	0	2	9	1	0.66	0.75	0.5	9.39	5	3	2	2	5	1.77	14	10	2.59	1.78	3,028.00	10256	0.3	0.96	0.95	-0.41	2.24	0.34	0.48	0.48	0	1.24	1.06	2.81	2.48	0.2	0.1	1.4
1	1	1	17	95	0	95	0	1	0.8	1	0	9	jar	1	1	3	1	0.47	0.49	0.53	8.21	4	3	2	2	5	0.83	11	9	1.87	2.54	6,227.00	9000	0.69	1.19	0.65	0.5	1.4	2.33	0	0	0.17	0.66	-0.34	0.3	1.5	-0.3	2.13	-0.18
1	1	1	17	90	0	90	0	0	1.05	1	0	10	cut	1	1	2	0	0.38	0.25	0.25	3.3	0	3	2	2	3	2.37	9	5	0.9	1.23	0	6708	0	0.36	-2.16	-1.22	-1.22	-0.93	0.17	0.17	0	-0.75	0.95	-0.56	-0.41	-1.84	-0.31	-0.5
1	1	1	17	38	0	38	0	1	1.63	1	0	10	shuffle	1	3	7	0	0.18	0.25	0.47	6.23	0	3	2	2	4	0.43	10	8	2.68	1.27	0	7896	0	-2.04	-1.53	-0.51	-0.64	-1.12	0.17	0.17	0	0.18	-0.63	-0.66	-0.28	0.11	-0.46	1.85
1	1	1	17	70	0	70	0	0	1.15	1	0	10	write	0	2	7	0	0.29	0.29	0.34	5.19	0	3	2	2	6	2.4	11	8	2.31	1.27	0	8520	0	-0.06	-1.18	-0.77	-0.81	-0.58	0.3	0.3	0	0.43	0.93	-0.51	0.32	-0.45	-0.35	1.31
1	1	1	17	0	0	0	0	0	1.97	1	0	11	bottle	0	1	3	0	0.28	0.42	0.27	2.78	2	3	2	2	7	2.4	5	3	1.98	0.82	0	5500	0	-0.91	-0.61	-0.97	-1.01	-0.69	0	0	0	1.41	1.14	-0.99	-0.77	-0.5	-0.66	0.89
1	1	1	17	46	0	46	0	0	1	1	0	11	cut	1	2	4	0	0.23	0.31	0.41	4.74	0	3	2	2	2	0.53	7	4	1.88	0.91	0	5658	0	-1.18	-1.62	-0.12	-0.55	-0.93	0.17	0.17	0	-1.14	-1.2	-1.06	-0.83	-0.48	-0.68	0.01
1	1	1	17	87	0	87	0	0	0.95	1	0	11	hammer	1	3	7	0	0.24	0.36	0.38	5.35	2	3	2	2	3	0.73	12	4	2.27	0.84	0	8000	0	-0.66	-1.18	-0.83	-0.62	-0.47	0.35	0.35	0	-0.12	-0.49	0.15	-0.35	-0.36	-1.08	0.06
1	1	1	17	17	0	17	0	0	1.08	1	0	12	bread	1	2	5	1	0.23	0.47	0.42	5.08	0	3	2	2	4	1.03	14	6	2.12	1.33	0	7250	0	-1.1	0.41	-0.29	-0.65	-0.46	0	0	0	-0.11	-0.18	0.16	-0.15	-0.5	-0.23	-0.06
1	1	1	17	62	0	62	0	0	0.8	1	0	12	ring	1	3	5	1	0.34	0.32	0.46	4.35	0	3	2	2	2	0.83	10	4	2.56	0.9	744	5500	0.14	0.37	-0.41	-0.16	-0.18	-0.81	0.28	0.24	0.17	-0.99	-0.63	0.14	-0.32	-0.18	-0.77	-0.14
1	1	1	17	118	0	118	0	1	1.52	1	0	12	stir	0	1	2	1	0.16	0.51	0.42	4.65	0	3	2	2	2	1.57	9	3	2.09	1.56	0	6078	0	-1.07	0.26	0.01	-0.49	-1.2	0.3	0.3	0	-1.25	0.14	-0.24	-0.61	-0.3	0.15	-0.95
1	1	1	17	11	0	11	0	1	2.1	1	0	13	pencap	1	1	3	1	0.32	0.3	0.38	4.37	2	3	2	2	6	1.87	9	6	1.4	1.5	0	6417	0	-0.22	-1.14	-0.23	-0.2	0.78	0.17	0.17	0	1.19	1.24	-0.07	0.29	-0.5	-0.33	-1.08
1	1	1	17	93	0	93	0	0	0.62	1	0	13	ring	0	2	4	1	0.29	0.33	0.43	4.75	2	3	2	2	6	1.23	10	5	2.2	1.02	0	6812	0	-0.28	-0.36	-0.17	-0.17	0.65	0.28	0.24	0.17	0.79	-0.11	0.14	0.06	-0.25	-0.57	-0.41
1	1	1	17	56	0	56	0	1	1.65	1	0	13	stack	1	3	6	1	0.38	0.36	0.52	5.36	2	3	2	2	4	0.53	9	4	1.81	2.33	0	6000	0	0.22	-0.77	0.04	-0.74	0.87	0.23	0.17	0.17	-0.18	-0.81	-0.65	-1.04	-0.58	1.02	-1.31
1	Na	Na	17	19	0	19	0	0	3.78	1	0	14	bread	1	2	5	0	0.38	0.56	0.41	5.08	0	3	2	2	4	1	13	5	1.31	1.24	0	7216	0	0.22	1.26	-0.35	-0.65	-0.46	0	0	0	-0.11	-0.22	-0.03	-0.59	-1.38	-0.36	-1.59
1	1	1	17	52	0	52	0	1	0.8	1	0	14	crumple	1	3	5	0	0.43	0.42	0.54	6.13	2	3	2	2	3	0.4	10	5	1.2	1.55	0	6568	0	0.81	0.07	0.11	-0.13	0.85	0	0	0	-0.45	-1.01	-0.22	-0.27	-1.69	-0.05	-1.6
1	1	1	17	117	0	117	0	1	1.3	1	0	14	steep	0	1	1	0	0.16	0.51	0.48	5.09	2	3	2	2	1	0.1	7	5	1.69	0.76	0	6108	0	-0.9	-0.16	0.23	-0.51	-0.2	0.4	0.4	0	-1.14	-1.2	-1.1	-0.19	-0.61	-1.26	-0.54
1	1	1	17	119	0	119	0	0	0.88	1	0	15	crumple	1	3	7	1	0.34	0.53	0.62	8.63	4	3	2	2	3	0.67	12	7	2.86	1.77	4,217.00	7510	0.56	-0.38	1.17	0.52	1	2.39	0	0	0	-0.45	-0.5	0.41	0.46	0.17	0.28	-0.15
1	1	1	17	69	0	69	0	0	2.25	1	0	15	measure	0	1	4	1	0.32	0.43	0.56	10.07	2	3	2	2	6	2.07	15	8	3.79	1.36	2,791.00	9533	0.29	-0.9	-0.06	0.54	0.74	0.9	0	0	0	0.12	0.19	0.45	0.04	1.06	-0.5	0.18
1	1	1	17	9	0	9	0	0	1.12	1	0	15	sunglasses	0	2	7	1	0.5	0.56	0.48	4.34	4	3	2	2	3	1.9	6	3	2.72	1.76	4,960.00	8685	0.57	0.03	0.23	-0.45	-1.26	0.07	0.17	0.17	0	-0.46	1.27	-1.39	-1.62	0.15	0.49	0.87
1	1	1	17	98	0	98	0	1	0.97	1	0	16	apple	1	2	2	0	0.24	0.31	0.34	2.65	0	3	2	2	1	1.03	6	3	1.51	0.94	0	4255	0	-1.24	-0.48	-0.69	-1.52	-0.87	0.17	0	0.17	-1.56	-0.12	-1.12	-1.29	-1.22	-0.68	-0.45
1	1	1	17	40	0	40	0	1	2.35	1	0	16	lock	0	3	5	0	0.24	0.29	0.37	3.03	0	3	2	2	1	0.77	4	7	2.15	1.16	0	4511	0	-1.41	-1.19	-0.53	-1.41	-1.06	0	0	0.17	-1.42	-0.45	-1.83	0.59	-0.16	-0.4	1.02
1	1	1	17	3	0	3	0	0	1.42	1	0	16	stack	0	1	2	0	0.31	0.15	0.28	2.81	0	1	2	0	3	1.4	3	5	1.11	1.04	0	5979	0	-0.58	-2.69	-1.26	-1.54	-1.15	-5.2	0.17	-5.83	-0.53	0.09	-1.82	-0.76	-1.22	-1.09	1.2
1	1	1	17	100	0	100	0	0	0.62	1	0	17	dice	1	1	3	1	0.01	0.22	0.47	3.89	0	2	0	2	5	1.2	7	0	2.01	0.13	0	5237	0	-1.84	-1.63	-0.48	-0.9	-0.82	-1.84	-1.77	0	1	0.35	-0.85	-1.75	-0.72	-1.26	-0.98
1	1	1	17	78	0	78	0	0	1.2	1	0	17	lock	0	3	5	1	0.43	0.61	0.5	4.96	0	3	2	2	4	0.83	8	7	4.66	1.51	0	6500	0	1.56	1.89	-0.13	-0.18	-0.68	0	0	0	-0.51	-0.85	-0.94	0.51	0.28	0.93	2.27
1	1	1	17	37	0	37	0	1	2	1	0	17	pencap	0	2	3	1	0.29	0.6	0.66	5.28	0	3	2	2	2	0.37	9	6	4.3	1.24	0	4973	0	-0.53	1.48	-0.09	-0.17	-0.87	0.17	0.17	0	-0.7	-0.92	-0.07	0.29	0.26	-0.72	0.52
1	1	1	17	32	0	32	0	0	1.4	1	0	18	remove-pencap	0	3	5	1	0.41	0.43	0.5	5.46	0	3	2	2	4	1.03	10	5	2.3	1.54	327	5750	0.06	1.34	0.51	0.31	0.33	-0.87	0.17	0	0.17	0.14	-0.12	0.45	0	-0.18	0.7	0.15
1	1	1	17	61	0	61	0	1	2.25	0	0	18	scrub	0	1	1	1	0.42	0.54	0.99	10.84	0	3	2	2	3	0.53	15	3	6.35	2	0	6491	0	0.42	0.12	1.04	0.13	-0.65	0.44	0.44	0	0.18	-0.61	0.13	-0.97	2.71	0.06	0.96
1	1	1	17	101	0	101	0	0	1.33	1	0	18	stamp	1	2	4	1	0.38	0.47	0.46	3.39	0	3	2	2	3	1.03	7	2	1.72	1.87	529	4316	0.12	0.25	-0.04	-0.28	-1.2	-1.24	0	0	0	-0.35	-0.08	-0.77	-1.34	-0.61	0.05	-1.03
1	1	1	17	96	0	96	0	0	0.67	1	0	19	bread	0	3	1	0	0.42	0.56	0.49	4.2	0	3	2	2	1	0.63	5	6	2.21	0.82	715	5276	0.14	0.53	1.25	0.2	-0.99	-0.46	0	0	0	-1.1	-0.66	-1.55	-0.15	-0.4	-0.92	-0.55
1	1	1	17	60	0	60	0	1	2.15	1	0	19	pour	1	1	3	0	0.41	0.54	0.46	4.04	2	3	2	2	3	1.2	4	6	1.88	2.31	1,017.00	5000	0.2	0.26	0.42	0.1	-1.05	-0.24	0.17	0.17	0	-0.7	-0.5	-1.66	-0.03	-0.51	-0.03	0.11
1	1	1	17	24	0	24	0	1	0.78	1	0	19	stir	0	2	3	0	0.53	0.59	0.77	6.69	0	3	2	2	1	0.2	7	8	1.77	2.02	668	5000	0.13	1.84	1.09	2.4	0.55	-1.2	0.3	0.3	0	-1.68	-1.55	-0.87	1.03	-0.53	1.22	-0.96
1	1	1	17	48	0	48	0	1	0.52	1	0	20	dice	0	2	2	0	0.17	0.5	0.5	4.57	0	3	2	2	0	0	10	4	1.53	0.86	0	4745	0	-0.78	0.79	-0.28	-0.62	-0.82	0.53	0.59	0	-1.73	-1.56	0.33	-0.18	-1.18	-0.66	-0.89
1	1	1	17	25	0	25	0	0	0.92	1	0	20	pour	0	1	5	0	0.26	0.54	0.48	4.81	2	3	2	2	2	0.3	11	5	1.72	1.42	0	6054	0	-1.04	0.47	0.19	-0.68	-0.24	0.17	0.17	0	-1.16	-1.26	0.53	-0.44	-0.69	-1	-0.86
1	1	1	17	104	0	104	0	1	0.77	1	0	20	staple	1	3	5	0	0.39	0.56	0.57	5.92	0	3	2	2	0	0	11	5	1.75	1.12	0	6054	0	0.46	1.11	0.66	-0.28	-1.09	0.17	0.17	0	-1.68	-0.87	-0.2	-0.52	-0.79	-0.48	-2
1	1	1	17	13	0	13	0	0	0.98	1	0	21	bottle	1	2	8	1	0.63	0.43	0.44	6.07	4	3	2	2	3	0.77	10	7	1.56	2.78	2,589.00	8037	0.32	2.48	-0.46	0.11	0.55	1.29	0	0	0	-0.42	-0.59	0.66	1.28	-1.05	1.72	-0.34
1	1	1	17	43	0	43	0	0	0.68	1	0	21	hammer	1	3	3	1	0.16	0.35	0.43	6.2	2	3	2	2	2	0.47	10	6	2.1	1.43	737	7710	0.1	-1.21	-1.27	-0.6	-0.31	-0.47	0.35	0.35	0	-0.64	-0.95	-0.42	0.39	-0.55	-0.54	-0.22
1	1	1	17	108	0	108	0	0	1.43	1	0	21	pour	0	1	4	1	0.44	0.46	0.45	8.48	4	3	2	2	7	2.43	11	9	3.07	2.92	1,127.00	10447	0.11	0.45	-0.5	0.01	1.04	1.52	0.17	0.17	0	1.16	0.54	0.53	1.17	0.82	0.62	1.3
1	1	1	17	102	0	102	0	1	0.42	1	0	22	apple	0	3	1	0	0.36	0.47	0.46	3.24	2	3	2	2	2	1.07	4	3	1.12	1.69	0	4520	0	0.66	-0.17	-0.09	-1.06	0.63	0.3	0.34	0	-0.66	0.26	-1.69	-0.25	-1.28	-0.01	-1.29
1	1	1	17	65	0	65	0	0	1.92	1	0	22	brushoff	1	1	4	0	0.31	0.51	0.6	6.4	0	3	2	2	0	0	9	8	1.65	1.47	0	6687	0	-0.19	0.81	0	-0.15	-0.56	0	0	0	-1.7	-1.26	-0.4	0.86	-1.32	-0.14	-1.53
1	1	1	17	7	0	7	0	1	0.87	1	0	22	tear	1	2	6	0	0.39	0.38	0.49	5.04	2	3	2	2	4	0.83	6	8	1.14	1.31	0	6208	0	-0.16	-0.76	-0.16	-0.45	0.3	0	0	0	0.3	-0.31	-1.04	1	-1.62	-0.51	-1.39
1	1	1	17	27	0	27	0	1	1.6	1	0	23	cut	0	3	3	0	0.33	0.38	0.4	4.45	2	3	2	2	3	0.8	5	8	1.59	2.06	0	6324	0	-0.14	-0.87	-0.15	-0.69	0.46	0.17	0.17	0	-0.75	-0.88	-1.56	0.88	-0.88	0.68	0.74
1	1	1	17	42	0	42	0	0	1.32	1	0	23	remove-pencap	1	1	5	0	0.3	0.22	0.44	3.97	4	3	2	2	5	1.57	6	4	3.58	1.14	565	5068	0.11	-0.27	-1.34	-0.04	-0.65	2.25	0.17	0	0.17	0.71	0.72	-1.12	-0.65	1.52	-0.22	1.57
1	1	1	17	81	0	81	0	1	0.77	1	0	23	steep	1	2	1	0	0.38	0.43	0.49	5.9	4	3	2	2	2	1.3	9	6	1.14	1.9	838	7244	0.12	0.76	-1	0.29	-0.17	1.58	0.4	0.4	0	-0.84	-0.22	-0.57	0.13	-1.01	0.84	-0.4
1	1	1	17	18	0	18	0	1	2.55	1	0	24	jar	1	1	4	0	0.42	0.49	0.44	4.76	0	3	2	2	5	1.17	9	5	2.86	0.9	0	6000	0	0.64	0.61	-0.07	-0.47	-1.06	0	0	0.17	0.66	0.23	-0.3	-0.32	0.19	-0.88	0.46
1	1	1	17	83	0	83	0	0	0.83	1	0	24	lock	0	2	6	0	0.36	0.42	0.44	5.34	2	3	2	2	4	1.3	10	5	2.08	1.12	0	6000	0	0.53	0.24	-0.16	-0.17	0.85	0	0	0	-0.51	-0.27	-0.38	-0.31	-0.27	-0.19	-0.15
1	1	1	17	63	0	63	0	1	0.67	1	0	24	stir	1	3	2	0	0.45	0.52	0.46	5.55	2	3	2	2	10	1.87	10	3	2.3	2.35	0	6787	0	1.23	0.31	0.28	-0.03	0.32	0.3	0.3	0	2.21	0.52	0.08	-0.61	-0.14	1.99	-0.53
1	Na	Na	17	6	0	6	0	0	3.12	1	0	25	brush	1	1	5	1	0.17	0.61	0.45	6.39	5	3	2	2	5	1	12	2	1.49	1.18	6,044.00	8532	0.71	-0.85	-0.3	-0.76	-0.54	0.65	0.65	0.65	0	1.23	0.49	-0.32	-0.63	-1.1	-0.52	-0.76
1	1	1	17	75	0	75	0	1	0.53	1	0	25	hat	1	2	7	1	0.13	0.61	0.48	5.5	5	2	0	2	3	1.27	10	7	1.81	0.71	4,814.00	6541	0.74	-1.33	-0.42	-0.51	-0.22	0.34	-2.01	-2.01	0	-0.07	0.32	1.03	1.2	-0.58	-1.3	-0.39
1	1	1	17	85	0	85	0	1	0.83	1	0	25	jar	0	3	2	1	0.26	0.37	0.31	4.12	2	3	2	2	8	1.83	8	4	1.45	0.95	4,468.00	8407	0.53	-1.18	-0.43	-0.92	-0.82	0.64	0	0	0.17	2.23	1.36	-0.61	-0.77	-0.5	-0.78	0.03
1	1	1	17	2	0	2	0	1	2.03	1	0	26	dice	0	1	7	1	0.4	0.42	0.53	6.39	2	3	2	2	4	1.43	8	5	2.56	2.08	1,262.00	6570	0.19	0.68	0.1	-0.11	0.13	0.82	0.53	0.59	0	0.46	0.73	-0.46	0.22	-0.19	0.35	0.66
1	1	1	17	49	0	49	0	0	0.78	1	0	26	jar	1	3	6	1	0.31	0.5	0.38	5.27	2	3	2	2	3	0.67	13	3	1.99	0.7	2,986.00	7064	0.42	-0.55	0.71	-0.45	-0.19	0.64	0	0	0.17	-0.38	-0.62	0.91	-1.22	-0.24	-1.25	-0.2
1	1	1	17	110	0	110	0	0	0.68	1	0	26	peel	1	2	6	1	0.49	0.44	0.58	8.64	2	3	2	2	2	2.1	9	10	1.54	2.55	3,040.00	7978	0.38	1.1	-0.44	0.34	0.13	-0.11	0	0	0	-1.01	1.18	-1.06	0.51	-1.07	1.02	0.26
1	1	1	17	20	0	20	0	1	0.98	1	0	27	measure	0	3	2	0	0.42	0.35	0.44	4.6	0	3	2	2	2	0.8	10	6	2.4	1.05	0	6200	0	0.2	-0.71	-0.26	-1.04	-0.76	0	0	0	-1.47	-0.96	-1.08	-0.46	-0.45	-1.15	0.55
1	1	1	17	103	0	103	0	1	1.27	0	0	27	scrub	0	1	4	0	0.12	0.31	0.5	5.09	0	2	0	2	4	0.4	11	4	1.89	0.86	0	6300	0	-1.62	-1.5	-0.91	-1.18	-0.65	-2.2	-2.2	0	0.81	-0.86	-0.76	-0.72	-1.05	-1.46	-0.11
1	1	1	17	44	0	44	0	1	1.25	1	0	27	squeeze	1	2	2	0	0.36	0.49	0.51	5.27	0	3	2	2	4	1.2	9	5	1.51	1.73	0	6501	0	-0.04	0.32	0.23	-0.62	-1.19	0.24	0.24	0	-0.16	-0.12	-0.86	-0.5	-1.03	-0.09	-1.27
1	1	1	17	34	0	34	0	0	1.28	1	0	28	apple	0	2	6	1	0.3	0.53	0.73	6.14	2	3	2	2	1	0.27	10	1	4.29	1.81	834	4830	0.17	0	0.41	1.56	1.15	0.63	0.3	0.34	0	-1.22	-1.13	0.92	-1.19	2.47	0.16	0.15
[truncated: 401 more rows]
[truncated: 3 more columns]
